# Supplementary material for: Emergent hypernetworks in weakly coupled oscillators
Source: Nat Commun. 2022 Aug 17;13:4849. doi: 10.1038/s41467-022-32282-4 (PMC9385626; doi:10.1038/s41467-022-32282-4)
Supplement: Supplementary file 4 — Supplementary Software [file 41467_2022_32282_MOESM4_ESM.zip]

Archive with 26 entries (24 files):
- hypernetwork_reconstruction/
- __MACOSX/._hypernetwork_reconstruction
- hypernetwork_reconstruction/higher_order.py
- __MACOSX/hypernetwork_reconstruction/._higher_order.py
- hypernetwork_reconstruction/.DS_Store
- __MACOSX/hypernetwork_reconstruction/._.DS_Store
- hypernetwork_reconstruction/ring_adj.txt
- __MACOSX/hypernetwork_reconstruction/._ring_adj.txt
- hypernetwork_reconstruction/Reconstruct_Hypergraph.ipynb
- __MACOSX/hypernetwork_reconstruction/._Reconstruct_Hypergraph.ipynb
- hypernetwork_reconstruction/readme.md
- __MACOSX/hypernetwork_reconstruction/._readme.md
- hypernetwork_reconstruction/coupling_function.txt
- __MACOSX/hypernetwork_reconstruction/._coupling_function.txt
- hypernetwork_reconstruction/.ipynb_checkpoints/
- __MACOSX/hypernetwork_reconstruction/._.ipynb_checkpoints
- hypernetwork_reconstruction/gamma_values.txt
- __MACOSX/hypernetwork_reconstruction/._gamma_values.txt
- hypernetwork_reconstruction/.ipynb_checkpoints/gamma_values-checkpoint.txt
- __MACOSX/hypernetwork_reconstruction/.ipynb_checkpoints/._gamma_values-checkpoint.txt
- hypernetwork_reconstruction/.ipynb_checkpoints/coupling_function-checkpoint.txt
- __MACOSX/hypernetwork_reconstruction/.ipynb_checkpoints/._coupling_function-checkpoint.txt
- hypernetwork_reconstruction/.ipynb_checkpoints/ring_adj-checkpoint.txt
- __MACOSX/hypernetwork_reconstruction/.ipynb_checkpoints/._ring_adj-checkpoint.txt
- hypernetwork_reconstruction/.ipynb_checkpoints/Reconstruct_Hypergraph-checkpoint.ipynb
- __MACOSX/hypernetwork_reconstruction/.ipynb_checkpoints/._Reconstruct_Hypergraph-checkpoint.ipynb
