# Supplementary material for: Emergent hypernetworks in weakly coupled oscillators
Source: Nat Commun. 2022 Aug 17;13:4849. doi: 10.1038/s41467-022-32282-4 (PMC9385626; doi:10.1038/s41467-022-32282-4)
Supplement: Supplementary file 4 — Supplementary Software [file 41467_2022_32282_MOESM4_ESM.zip › hypernetwork_reconstruction/higher_order.py]

"""
Function Library for "Emergent hypernetworks in weakly coupled oscillators" Nijholdt et al 2021

Implemented by Deniz Eroglu (Kadir Has University, Istanbul, Turkey)
"""
import numpy as np
import matplotlib.pyplot as plt
import networkx as nx
import hypernetx as hnx

from IPython.display import display, Math, Latex


def disp_poly(h):
    
    coupling_func = ''
    m,n = h.shape
    for i in range(m):
        # add constant
        if h[i,0] == 1: 
            coupling_func = coupling_func
        else:
            com_ = round(h[i,0].real, 2) + round(h[i,0].imag, 2) * 1j
            coupling_func = coupling_func + str(com_)

            
            
        # add x term
        if h[i,1].real == 0: 
            coupling_func = coupling_func 
        elif h[i,1].real == 1: 
            coupling_func= coupling_func + '$x$'
        else:
            coupling_func= coupling_func + '$x^'+str(int(h[i,1].real)) + '$'

        # add xbar term
        if h[i,2].real == 0: 
            coupling_func = coupling_func 
        elif h[i,2].real == 1: 
            coupling_func= coupling_func + '$\overline{x}$'
        else:
            coupling_func= coupling_func + '$\overline{x}^'+str(int(h[i,2].real)) + '$'
            
            
        # add y term
        if h[i,3].real == 0: 
            coupling_func = coupling_func 
        elif h[i,3].real == 1: 
            coupling_func= coupling_func + '$y$'
        else:
            coupling_func= coupling_func + '$y^'+str(int(h[i,3].real)) +'$'

        # add ybar term
        if h[i,4].real == 0: 
            coupling_func = coupling_func 
        elif h[i,4].real == 1: 
            coupling_func= coupling_func + '$\overline{y}$'
        else:
            coupling_func= coupling_func + '$\overline{y}^'+str(int(h[i,4].real)) +'$'
            
        
        if n > 5:

            # add z term
            if h[i,5].real == 0: 
                coupling_func = coupling_func 
            elif h[i,5].real == 1: 
                coupling_func= coupling_func + '$z$'
            else:
                coupling_func= coupling_func + '$z^'+str(int(h[i,5].real)) +'$'

            # add zbar term
            if h[i,6].real == 0: 
                coupling_func = coupling_func 
            elif h[i,6].real == 1: 
                coupling_func= coupling_func + '$\overline{z}$'
            else:
                coupling_func= coupling_func + '$\overline{z}^'+str(int(h[i,6].real)) +'$'
          
        
        if m > i+1:
            coupling_func = coupling_func + ' + '
    return coupling_func

def simplify_poly(H_temp):
    h_unique,h_inverse = np.unique(H_temp[:,1:],return_inverse=True, axis=0)
    m,n = H_temp.shape
    l = len(h_unique)
    H = np.zeros([l,n], dtype=np.complex_)
    for i in range(l):
        ll = np.where(h_inverse == i)[0]
        if n==5:
            H[i] = np.array([sum(H_temp[ll][:,0]),H_temp[ll][0,1],H_temp[ll][0,2],H_temp[ll][0,3],H_temp[ll][0,4]])
        else:
            H[i] = np.array([sum(H_temp[ll][:,0]),H_temp[ll][0,1],H_temp[ll][0,2],H_temp[ll][0,3],H_temp[ll][0,4],H_temp[ll][0,5],H_temp[ll][0,6]])
    # if the multiplier is zero, then remove the row
    if ~np.all(H[:,0]):
        idx = np.where(H[:,0] == 0)[0]
        H = np.delete(H, idx, 0)
    
    return H


def coupling_func(disp=True):

    try:
        m = int(input('# of polinomial terms in coupling function = '))
    except:
        display('Number of coupling terms has to be an integer')
        raise ValueError

    h = np.zeros([m,5],dtype=np.complex_)
    for i in range(m):
        display(Latex('Enter ' + str(i+1)+' term of coupling function in the following form $ax^k \overline{x}^l y^m \overline{y}^n$'))
        h[i,0] = complex(input('a = '))

        try:
            h[i,1] = int(input('k = '))
        except:
            display(Latex(r'$k$ has to be an integer'))
            raise ValueError

        try:
            h[i,2] = int(input('l = '))
        except:
            display(Latex(r'$l$ has to be an integer'))
            raise ValueError

        try:
            h[i,3] = int(input('m = '))
        except:
            display(Latex(r'$k$ has to be an integer'))
            raise ValueError

        try:
            h[i,4] = int(input('n = '))
        except:
            display(Latex(r'$l$ has to be an integer'))
            raise ValueError

    if m > 1:       
        H = simplify_poly(h)
    else:
        H = np.copy(h)
    
    
    if disp:
        Latex_func = disp_poly(H)
        display(Latex('Coupling function : ' + Latex_func))
        
    return H


def c_conj(arr, start_index, last_index):
    arr[:, [start_index, last_index]] = arr[:, [last_index, start_index]]
    return arr

def derv_poly(h,wrt='x', disp=True):
    if wrt=='x':
        d = 1
    elif wrt=='xbar':
        wrt = '\overline{x}'
        d=2
    elif wrt=='y':
        d=3
    elif wrt=='ybar':
        wrt = '\overline{y}'
        d=4
    else:
        display(Latex(r'partial derivative can be taken only wrt $x$, xbar=$\overline{x}$, $y$ or ybar=$\overline{y}$'))
        raise ValueError
        
    H = np.copy(h)
    for i in range(len(h)):
        if int(H[i,d].real) == 0:
            H[i,:] = 0+0j
        else:
            H[i,0] *= H[i,d]
            H[i,d] -= 1
    
    H = simplify_poly(H)
    
    if disp:
        original_func = disp_poly(h)
        derv_func = disp_poly(H)
        display(Latex('Polinomial derivative of ' + original_func + ' with respect to $' + wrt + '$ is: ' + derv_func))
    
    return H


def multp_poly_klkp(h1,h2,zeros_to_mid=True,conj=False,disp=True):
    l1 = len(h1); l2 = len(h2)
    h1_e = np.c_[h1,np.zeros([l1,2],dtype=np.complex_)]
    if zeros_to_mid:
        h2_e = np.zeros([l2,7],dtype=np.complex_)
        h2_e[:,0] = h2[:,0]
        h2_e[:,3:] = h2[:,1:]
    else:
        h2_e = np.zeros([l2,7],dtype=np.complex_)
        h2_e[:,:3] = h2[:,:3]
        h2_e[:,5:] = h2[:,3:]

    if conj:
        h2_e = c_conj(h2_e,1,2)
        h2_e = c_conj(h2_e,3,4)
        h2_e = c_conj(h2_e,5,6)
    
    H_temp = np.zeros([l1*l2,7],dtype=np.complex_)
    for i in range(l1):
        for j in range(l2):
            H_temp[l2*i+j,0] = h1_e[i,0]*h2_e[j,0]
            H_temp[l2*i+j,1] = h1_e[i,1]+h2_e[j,1]
            H_temp[l2*i+j,2] = h1_e[i,2]+h2_e[j,2]
            H_temp[l2*i+j,3] = h1_e[i,3]+h2_e[j,3]
            H_temp[l2*i+j,4] = h1_e[i,4]+h2_e[j,4]
            H_temp[l2*i+j,5] = h1_e[i,5]+h2_e[j,5]
            H_temp[l2*i+j,6] = h1_e[i,6]+h2_e[j,6]

    H = simplify_poly(H_temp)
    
    if disp:
        latex_func = disp_poly(H_temp)
        display(Latex('Polinomial multiplication : ' + latex_func))
    
    return H_temp 


def replacement_rule(h,gamma_k,gamma_l):
    m = len(h) # number of polinomials
    h_rep = h.copy()
    for i in range(m):
        yy = (h[i,1]-1)*gamma_k + h[i,2]*gamma_k.conjugate() + h[i,3]*gamma_l + h[i,4]*gamma_l.conjugate()
        
        h_rep[i,0] = h[i,0]/yy
    
    return h_rep
        

def compute_G(h,gamma_k,gamma_l,G_type ='G1', disp=True):
    
    h_tilde = replacement_rule(h,gamma_k,gamma_l)

    if G_type == 'G1':
        derX_h_tilde = derv_poly(h_tilde,wrt='x',disp=False)
        derX_h_tilde_bar = derv_poly(h_tilde,wrt='xbar',disp=False)
        G_l = multp_poly_klkp(derX_h_tilde,h,zeros_to_mid=False, disp=False )
        G_r = multp_poly_klkp(derX_h_tilde_bar,h,conj=True,disp=False)
        
        G_ = np.r_[G_l, G_r]
        G_ = simplify_poly(G_)
    
        latex_func = disp_poly(G_)
    
        if disp:
            display(Latex('$^1G_k^{\ell p}(x,y,z)$ = ' + latex_func))
        
    elif G_type =='G2':
        derYbar_h_tilde = derv_poly(h_tilde,wrt='y',disp=False)
        derYbar_h_tilde_bar = derv_poly(h_tilde,wrt='ybar',disp=False)
        G_l = multp_poly_klkp(derYbar_h_tilde,h,zeros_to_mid=False,disp=False) 
        G_r = multp_poly_klkp(derYbar_h_tilde_bar,h,conj=True,disp=False)
        
        G_ = np.r_[G_l, G_r]
        G_ = simplify_poly(G_)
    
        latex_func = disp_poly(G_)
    
        if disp:
            display(Latex('$^2G_k^{\ell p}(x,y,z)$ = ' + latex_func))
        
    else:
        display(Latex(r'G_type can be only "G1" or "G2"'))
        raise ValueError
            
    return G_
    

def find_hlinks(G,gamma,h):

    hlinks=[]
    coefs = []
    nodes = []
    hyper_sys = {}
    for k,l in G.edges:

        kp = np.array([i for i in G.neighbors(k)]) 
        #kp = kp[kp != l] # neighbors of k except l
        lp = np.array([i for i in G.neighbors(l)]) 
        #lp = lp[lp != k] # neighbors of l except k

        if kp.size != 0:
            G1 = compute_G(h,gamma[k],gamma[l],G_type ='G1', disp=False)

            for p in kp:
                for j in range(len(G1)):           
                    if np.abs((G1[j,1] - G1[j,2] - 1)*gamma[k].imag +(G1[j,3] - G1[j,4])*gamma[l].imag +(G1[j,5] - G1[j,6])*gamma[p].imag) < 0.05:
                        hlinks.append([k,l,p])
                        coefs.append(G1[j,:])
        if lp.size != 0:
            G2 = compute_G(h,gamma[k],gamma[l],G_type ='G2', disp=False)

            for p in lp:
                for j in range(len(G1)):
                    if np.abs((G2[j,1] - G2[j,2] - 1)*gamma[k].imag +(G2[j,3] - G2[j,4])*gamma[l].imag +(G2[j,5] - G2[j,6])*gamma[p].imag) < 0.05:
                        hlinks.append([k,l,p])
                        coefs.append(G2[j,:])

    hlinks = np.array(hlinks)
#     hlinks.sort()
#     hlinks = np.unique(hlinks, axis=0)
    
    return hlinks,coefs

def return_hyper_latex(u,v):
    
    coupling_func = ''
    # add constant
    if v[0] == 1: 
        coupling_func = coupling_func
    else:
        com_ = round(v[0].real, 2) + round(v[0].imag, 2) * 1j
        coupling_func = coupling_func + str(com_)

    # add x term
    if v[1].real == 0: 
        coupling_func = coupling_func 
    elif v[1].real == 1: 
        coupling_func= coupling_func + 'v_' + str(u[0])
    else:
        coupling_func= coupling_func + 'v^'+str(int(v[1].real)) + '_' + str(u[0]) 

    # add xbar term
    if v[2].real == 0: 
        coupling_func = coupling_func 
    elif v[2].real == 1: 
        coupling_func= coupling_func + '\overline{v}_' + str(u[0]) 
    else:
        coupling_func= coupling_func + '\overline{v}^'+str(int(v[2].real)) + '_' + str(u[0]) 


    # add y term
    if v[3].real == 0: 
        coupling_func = coupling_func 
    elif v[3].real == 1: 
        coupling_func= coupling_func + 'v_' + str(u[1]) 
    else:
        coupling_func= coupling_func + 'v^'+str(int(v[3].real))  + '_' + str(u[1]) 

    # add ybar term
    if v[4].real == 0: 
        coupling_func = coupling_func 
    elif v[4].real == 1: 
        coupling_func= coupling_func + '\overline{v}_' + str(u[1]) 
    else:
        coupling_func= coupling_func + '\overline{v}^'+str(int(v[4].real))  + '_' + str(u[1]) 


    # add z term
    if v[5].real == 0: 
        coupling_func = coupling_func 
    elif v[5].real == 1: 
        coupling_func= coupling_func + 'v_' + str(u[2]) 
    else:
        coupling_func= coupling_func + 'v^'+str(int(v[5].real))  + '_' + str(u[2]) 

    # add zbar term
    if v[6].real == 0: 
        coupling_func = coupling_func 
    elif v[6].real == 1: 
        coupling_func= coupling_func + '\overline{v}_' + str(u[2]) 
    else:
        coupling_func= coupling_func + '\overline{v}^'+str(int(v[6].real)) + '_' + str(u[2]) 
    
    return coupling_func

def disp_eq(u,v):
    nodes = np.unique(u[:,0])
    eq_latex ={}
    for i in nodes:
        eq_latex[i] = '$\dot{v}_' + str(i) +' = f(v_' + str(i) + ') +'
        
    for i in range(len(u)):

        newterm = return_hyper_latex(u[i],v[i])
        
        eq_latex[u[i,0]] += newterm
        
        if i < len(u)-1:
            if u[i,0] == u[i+1,0]:
                eq_latex[u[i,0]] += ' + '
        
    for i in nodes:
        eq_latex[i] += '$'
        
    for i in nodes:
        display(Latex(eq_latex[i]))
    
    return eq_latex


def reconstruct_hypergraph(path_of_network, path_of_gamma, path_of_CF, plotting=True):
    if path_of_network == None:
        path_of_network='ring_adj.txt'
    
    if path_of_network == '':
        path_of_network='ring_adj.txt'

    A = np.loadtxt(path_of_network)
    G = nx.from_numpy_array(A, create_using=nx.DiGraph)
    pos = nx.kamada_kawai_layout(G);
    n = G.number_of_nodes()
    
    if path_of_gamma == '':
        gamma = np.zeros(n,dtype=np.complex_)
        #display(Latex('Enter $\gamma_i = \lambda_i+j\omega_i$'))
        for i in range(n):
            display(Latex('Enter $\gamma_'+str(i)+' = \lambda_'+str(i)+'+\omega_'+str(i)+'j$'))
            gamma[i] = complex(input())
    
    elif path_of_gamma == None:
        path_of_gamma = 'gamma_values.txt'
        gamma = np.loadtxt(path_of_gamma, dtype=np.complex_)
    
    else:
        gamma = np.loadtxt(path_of_gamma, dtype=np.complex_)

    if path_of_CF == '':
    	h = coupling_func(disp=True)
    elif path_of_CF == None:
    	path_of_CF='coupling_function.txt'
    	h = np.loadtxt(path_of_CF, dtype=np.complex_)  
    else:
        h = np.loadtxt(path_of_CF, dtype=np.complex_)     
    
    if h.ndim==1:
    	h = h.reshape(1,5)

    hlinks,coefs = find_hlinks(G,gamma,h)
    
    hlinks_disp = np.copy(hlinks)
    
    hlinks.sort()
    hlinks = np.unique(hlinks, axis=0)

    hyper_ex = {}
    for i in range(len(hlinks)):
        hyper_ex[i] = (str(hlinks[i,0]), str(hlinks[i,1]), str(hlinks[i,2]))
    
    if len(hyper_ex) != 0:
        H = hnx.Hypergraph(hyper_ex)

        edges_kwargs={
                'linewidths': 2,
                'edgecolors': 'black',
                'facecolors': (0,0,0,.3)

            }

        nodes_kwargs={
                    'facecolors': '#E37321',
                     }

        pos_h = pos.copy()
        for i in G.nodes():
            pos_h[str(i)] = pos_h[i]
            del pos_h[i]


        if plotting:
            fig = plt.figure(figsize=(8,4))
            plt.subplot(121)
            nx.draw_networkx_nodes(G,pos,node_color="#E37321");
            nx.draw_networkx_edges(G, pos, connectionstyle="arc3,rad=0.3");
            nx.draw_networkx_labels(G,pos);
            plt.axis('off')
            plt.subplot(122)
            hnx.draw(H,pos_h,node_radius=7, edges_kwargs=edges_kwargs,
                     nodes_kwargs=nodes_kwargs, with_edge_labels=False,
                     with_node_labels=False, label_alpha=0.2)

            for i in G.nodes():
                plt.text(pos[i][0]-0.05,pos[i][1]-0.04,str(i))
                
    else:
        print('No hyperlinks occured')
      
    if len(hyper_ex) != 0:
        disp_eq(hlinks_disp,coefs)
    
    return G, gamma, h, hyper_ex
