# Supplementary material for: Emergent hypernetworks in weakly coupled oscillators
Source: Nat Commun. 2022 Aug 17;13:4849. doi: 10.1038/s41467-022-32282-4 (PMC9385626; doi:10.1038/s41467-022-32282-4)
Supplement: Supplementary file 4 — Supplementary Software [file 41467_2022_32282_MOESM4_ESM.zip › hypernetwork_reconstruction/Reconstruct_Hypergraph.ipynb]

# %% [markdown]
# Emergent hypernetworks in weakly coupled oscillators

by Eddie Nijholt, Jorge Luis  Ocampo-Espindola,  Deniz Eroglu, István Z. Kiss,  Tiago Pereira

We consider networks of $n$ coupled oscillators

$$ 
\dot{z}_k = f_k(z_k) + \alpha \sum_{\ell=1}^n A_{k\ell} h_k(z_k, z_{\ell}),
$$ 


where $z_k \in \mathbb{C}$ is the state of the $k$th oscillator,  

$$
f_k (z_k) = \gamma_k z_k + \beta_k z_k |z_k|^2
$$  

is its isolated vector field, $h_k:  \mathbb{C} \times  \mathbb{C} \rightarrow  \mathbb{C}$  is the pairwise coupling function, $ \mathbf{A} = ( A_{ij})_{i,j=1}^n$ is the  adjacency matrix describing the network structure, and $\alpha > 0 $ is the coupling strength. We  fix $\beta_k=-1$, this value is immaterial for the theory.

In this script, one can use defult adjacency matrix  and $\gamma$ values of the example called "Anomalous Synchronization on a 4-node ring" in Supplementary Material. Otherwise, one can set arbitary parameters for any oscillator network setting.

This script was implemented by Deniz Eroglu (deniz.eroglu at khas.edu.tr)


# %% [markdown]
## Import necessary packages

# %% [code]
# necessary functions are contained in higher_order.py which
# should be in the same folder with this jupyter-notebook.
from higher_order import *

%matplotlib inline
%config InlineBackend.figure_format = 'retina'


path_of_network = None
path_of_gamma = None
path_of_CF = None # path of coupling function

# %% [markdown]
### How this code works
A function called "reconstruct_hypergraph" will run the code, and the function needs three variables: "path_of_network", "path_of_gamma" and "path_of_CF". If those three variables are set to "None", the code will run the example "Anomalous Synchronization on a 4-node ring" in Supplementary Material. For an arbitrary network $A_{ij}$, local dynamics $\gamma_i$, and a coupling function, please consider the following instructions.


# %% [markdown]
### To reset path variables for network structure, $\gamma$ and coupling function

The following command cell resets the simulation parameters to run the defult example, Anomalous Synchronization on a 4-node ring, in Supplementary Material.

To run our default example, one can reset the parameters running the cell below and directly go to the last cell to run 'reconstruct_hypergraph' function.

Hint: reseting might be useful if one have changed the parameters for different simulation.

# %% [code]
# run to reset the path variables
path_of_network = None
path_of_gamma = None
path_of_CF = None

# %% [markdown]
### Original network description, $A_{k\ell}$

Network description can be given in text format; the following cell asks for the path of the text file. An example network description is given in the current folder, please see "ring_adj.txt" as an example.


To use our example network "ring_adj.txt", please use one of the following methods:

1. skip 'Path of network file =' by keeping the space blank and clicking enter

2. type None as follows: 'Path of network file = None'

# %% [code]
path_of_network = input('Path of network file = ') 

# %% [markdown]
### Local Dynamics, $\gamma_k$ values
Setting the gamma values will be performed in the next cell. There are three options to set $\gamma_k$:
1. Skip 'Path of network file =' by keeping the space blank and clicking enter. This will allow you to set $\gamma_k$ values by hand after running function "reconstruct_hypergraph" below.

2. Create a '.txt' file containing $\gamma_k$ values, as "gamma_values.txt" in this package folder, and type the path of the created text file.

3. Set 'path_of_gamma=None' to use $\gamma_k$ values for the Anomalous Synchronization on a 4-node ring example in Supp Mat. 

# %% [code]
path_of_gamma = input('Path of gamma values file (skip by entering to set gamma values in program by hand) = ') # Typing 'None' will set "gamma_values.txt"

# %% [markdown]
### Coupling function, $h_k$
There are three options to set $h_k$:

1. Skip 'Path of coupling function file =' by keeping the space blank and clicking enter. This will allow you to manually set $h_k$ functions by hand after running function "reconstruct_hypergraph" below.

2. Create a '.txt' file containing coupling function, as "coupling_function.txt" in this package folder, and type the path of the created text file. Instructions of how to provide the coupling function is given in the file called "coupling_function.txt".

3. Set 'path_of_gamma=None' to use the coupling function for the Anomalous Synchronization on a 4-node ring example in Supp Mat. 

# %% [code]
path_of_CF = input('Path of coupling function file = ') # None will set "coupling_function.txt"

# %% [markdown]
## Run the following cell for the reconstruction

# %% [code]
reconstruct_hypergraph(path_of_network, path_of_gamma, path_of_CF);

# %% [code]
