# Supplementary material for: Emergent hypernetworks in weakly coupled oscillators
Source: Nat Commun. 2022 Aug 17;13:4849. doi: 10.1038/s41467-022-32282-4 (PMC9385626; doi:10.1038/s41467-022-32282-4)
Supplement: Supplementary file 4 — Supplementary Software [file 41467_2022_32282_MOESM4_ESM.zip › hypernetwork_reconstruction/readme.md]

# Emergent hypernetworks in weakly coupled oscillators

_by Eddie Nijholt, Jorge Luis Ocampo-Espindola, Deniz Eroglu, István Z. Kiss, Tiago Pereira, published in Nature Communications, 2022_

Jupyter notebook (`Reconstruct_Hypergraph.ipynb`) computes the functions representing hypernetwork dynamics from the networks dynamics. It finds the triplet contributions in a pairwise network classified as resonant, non-resonant, and forbidden by a comprehensive theory showing that when a certain combination of resonant and non-resonant conditions are satisfied, hypernetworks can describe the phase dynamics of the original oscillator system. 

We also provide an example, and the necessary data is included in the repository. Any data file can be simply exchanged with the example data files. The data files should be in the same folder as the Jupyter notebook.

A function called "reconstruct_hypergraph" will run the code, and the function needs three variables: "path_of_network", "path_of_gamma" and "path_of_CF". If those three variables are set to "None", the code will run the example, Anomalous Synchronization on a 4-node ring, in Supplementary Material. For arbitrary network  𝐴𝑖𝑗 , local dynamics  𝛾𝑖 , and coupling function, please consider the following instructions.

The file ` higher_order.py` contains the routines for the reconstruction process and should be in the same folder as the Jupyter notebook. It can not be executed by itself. It is called from within the Jupyter notebook. The code needs only standard phyt
