# Supplementary material for: Emergent hypernetworks in weakly coupled oscillators
Source: Nat Commun. 2022 Aug 17;13:4849. doi: 10.1038/s41467-022-32282-4 (PMC9385626; doi:10.1038/s41467-022-32282-4)
Supplement: Supplementary file 4 — Supplementary Software [file 41467_2022_32282_MOESM4_ESM.zip › hypernetwork_reconstruction/coupling_function.txt]

# write coupling function
# each term of polynomial in coupling function is $ax^k \bar{x}^l y^m \bar{y}^n$
# each polynomial term should be in one line
# write it in following order => a k l m n 
# a k l m n 
1 1 0 0 1
