# Supplementary material for: Emergent hypernetworks in weakly coupled oscillators
Source: Nat Commun. 2022 Aug 17;13:4849. doi: 10.1038/s41467-022-32282-4 (PMC9385626; doi:10.1038/s41467-022-32282-4)
Supplement: Supplementary file 4 — Supplementary Software [file 41467_2022_32282_MOESM4_ESM.zip › hypernetwork_reconstruction/gamma_values.txt]

# write ordered gamma values wrt node number
# as a complex number: lamda + omega j for instance 0.15+1.01j
1+1.01j
1+1j
1+5j
1+6j
