# Supplementary material for: Emergent hypernetworks in weakly coupled oscillators
Source: Nat Commun. 2022 Aug 17;13:4849. doi: 10.1038/s41467-022-32282-4 (PMC9385626; doi:10.1038/s41467-022-32282-4)
Supplement: Supplementary file 5 — Source Data [file 41467_2022_32282_MOESM5_ESM.zip]

Archive with 4 entries (3 files):
- Hypernetwork_data-main/
- Hypernetwork_data-main/README.md
- Hypernetwork_data-main/coupled.txt
- Hypernetwork_data-main/uncoupled.txt
