# Supplementary material for: Emergent hypernetworks in weakly coupled oscillators
Source: Nat Commun. 2022 Aug 17;13:4849. doi: 10.1038/s41467-022-32282-4 (PMC9385626; doi:10.1038/s41467-022-32282-4)
Supplement: Supplementary file 5 — Source Data [file 41467_2022_32282_MOESM5_ESM.zip › Hypernetwork_data-main/README.md]

# Hypernetwork_data

This repository includes the data measured from the experiments. For both files, the first column corresponds to time (s), the columns 2 to 5 are the electrode potential (V) for electrodes 1 to 4 respectively and columns 6 to 9 to the phase for oscillators 1 to 4 respectively.

This file contains the time series from the experiments without coupling

1. `uncoupled.txt`

This file contains the time series from the experiments with coupling.

2. `coupled.txt` 
