# Supplementary material for: Emergent hypernetworks in weakly coupled oscillators
Source: Nat Commun. 2022 Aug 17;13:4849. doi: 10.1038/s41467-022-32282-4 (PMC9385626; doi:10.1038/s41467-022-32282-4)
Supplement: Supplementary file 5 — Source Data [file 41467_2022_32282_MOESM5_ESM.zip › Hypernetwork_data-main/coupled.txt]

   5.0000000e-03   9.5225840e-01   1.0103111e+00   7.9853485e-01   1.0158384e+00  -1.1814909e+01  -7.1083691e+00  -1.0341384e+01  -4.5635767e+00
   1.0000000e-02   9.5132097e-01   1.0110013e+00   7.9885345e-01   1.0159827e+00  -1.1810061e+01  -7.0965808e+00  -1.0333992e+01  -4.5525536e+00
   1.5000000e-02   9.5038466e-01   1.0116862e+00   7.9917407e-01   1.0161104e+00  -1.1805213e+01  -7.0847924e+00  -1.0326600e+01  -4.5415304e+00
   2.0000000e-02   9.4944946e-01   1.0123659e+00   7.9949672e-01   1.0162213e+00  -1.1800365e+01  -7.0730041e+00  -1.0319208e+01  -4.5305073e+00
   2.5000000e-02   9.4851538e-01   1.0130402e+00   7.9982138e-01   1.0163156e+00  -1.1795517e+01  -7.0612158e+00  -1.0311816e+01  -4.5194842e+00
   3.0000000e-02   9.4758241e-01   1.0137093e+00   8.0014808e-01   1.0163931e+00  -1.1790669e+01  -7.0494274e+00  -1.0304424e+01  -4.5084610e+00
   3.5000000e-02   9.4665056e-01   1.0143731e+00   8.0047679e-01   1.0164540e+00  -1.1785821e+01  -7.0376391e+00  -1.0297032e+01  -4.4974379e+00
   4.0000000e-02   9.4571982e-01   1.0150316e+00   8.0080753e-01   1.0164981e+00  -1.1780972e+01  -7.0258507e+00  -1.0289640e+01  -4.4864148e+00
   4.5000000e-02   9.4479020e-01   1.0156849e+00   8.0114030e-01   1.0165256e+00  -1.1776124e+01  -7.0140624e+00  -1.0282248e+01  -4.4753916e+00
   5.0000000e-02   9.4386170e-01   1.0163329e+00   8.0147508e-01   1.0165364e+00  -1.1771276e+01  -7.0022741e+00  -1.0274856e+01  -4.4643685e+00
   5.5000000e-02   9.4293430e-01   1.0169756e+00   8.0181189e-01   1.0165305e+00  -1.1766428e+01  -6.9904857e+00  -1.0267464e+01  -4.4533454e+00
   6.0000000e-02   9.4200803e-01   1.0176130e+00   8.0215073e-01   1.0165078e+00  -1.1761580e+01  -6.9786974e+00  -1.0260072e+01  -4.4423222e+00
   6.5000000e-02   9.4108287e-01   1.0182452e+00   8.0249158e-01   1.0164685e+00  -1.1756732e+01  -6.9669090e+00  -1.0252680e+01  -4.4312991e+00
   7.0000000e-02   9.4015882e-01   1.0188721e+00   8.0283446e-01   1.0164125e+00  -1.1751884e+01  -6.9551207e+00  -1.0245288e+01  -4.4202760e+00
   7.5000000e-02   9.3923589e-01   1.0194937e+00   8.0317937e-01   1.0163398e+00  -1.1747035e+01  -6.9433324e+00  -1.0237896e+01  -4.4092528e+00
   8.0000000e-02   9.3831407e-01   1.0201100e+00   8.0352629e-01   1.0162504e+00  -1.1742187e+01  -6.9315440e+00  -1.0230504e+01  -4.3982297e+00
   8.5000000e-02   9.3739337e-01   1.0207211e+00   8.0387524e-01   1.0161443e+00  -1.1737339e+01  -6.9197557e+00  -1.0223112e+01  -4.3872066e+00
   9.0000000e-02   9.3647378e-01   1.0213269e+00   8.0422622e-01   1.0160215e+00  -1.1732491e+01  -6.9079673e+00  -1.0215720e+01  -4.3761835e+00
   9.5000000e-02   9.3555531e-01   1.0219274e+00   8.0457921e-01   1.0158820e+00  -1.1727643e+01  -6.8961790e+00  -1.0208328e+01  -4.3651603e+00
   1.0000000e-01   9.3463796e-01   1.0225226e+00   8.0493423e-01   1.0157258e+00  -1.1722795e+01  -6.8843907e+00  -1.0200936e+01  -4.3541372e+00
   1.0500000e-01   9.3372172e-01   1.0231126e+00   8.0529128e-01   1.0155529e+00  -1.1717947e+01  -6.8726023e+00  -1.0193544e+01  -4.3431141e+00
   1.1000000e-01   9.3280659e-01   1.0236972e+00   8.0565034e-01   1.0153634e+00  -1.1713099e+01  -6.8608140e+00  -1.0186152e+01  -4.3320909e+00
   1.1500000e-01   9.3189258e-01   1.0242767e+00   8.0601143e-01   1.0151571e+00  -1.1708250e+01  -6.8490256e+00  -1.0178760e+01  -4.3210678e+00
   1.2000000e-01   9.3097968e-01   1.0248508e+00   8.0637455e-01   1.0149341e+00  -1.1703402e+01  -6.8372373e+00  -1.0171368e+01  -4.3100447e+00
   1.2500000e-01   9.3006790e-01   1.0254197e+00   8.0673968e-01   1.0146945e+00  -1.1698554e+01  -6.8254490e+00  -1.0163976e+01  -4.2990215e+00
   1.3000000e-01   9.2915724e-01   1.0259832e+00   8.0710684e-01   1.0144381e+00  -1.1693706e+01  -6.8136606e+00  -1.0156584e+01  -4.2879984e+00
   1.3500000e-01   9.2824769e-01   1.0265416e+00   8.0747603e-01   1.0141650e+00  -1.1688858e+01  -6.8018723e+00  -1.0149192e+01  -4.2769753e+00
   1.4000000e-01   9.2733925e-01   1.0270946e+00   8.0784723e-01   1.0138753e+00  -1.1684010e+01  -6.7900839e+00  -1.0141800e+01  -4.2659521e+00
   1.4500000e-01   9.2643193e-01   1.0276424e+00   8.0822046e-01   1.0135688e+00  -1.1679162e+01  -6.7782956e+00  -1.0134408e+01  -4.2549290e+00
   1.5000000e-01   9.2552572e-01   1.0281848e+00   8.0859572e-01   1.0132457e+00  -1.1674313e+01  -6.7665073e+00  -1.0127016e+01  -4.2439059e+00
   1.5500000e-01   9.2462063e-01   1.0287221e+00   8.0897300e-01   1.0129058e+00  -1.1669465e+01  -6.7547189e+00  -1.0119624e+01  -4.2328827e+00
   1.6000000e-01   9.2371666e-01   1.0292540e+00   8.0935230e-01   1.0125493e+00  -1.1664617e+01  -6.7429306e+00  -1.0112232e+01  -4.2218596e+00
   1.6500000e-01   9.2281380e-01   1.0297807e+00   8.0973362e-01   1.0121761e+00  -1.1659769e+01  -6.7311422e+00  -1.0104840e+01  -4.2108365e+00
   1.7000000e-01   9.2191205e-01   1.0303020e+00   8.1011697e-01   1.0117861e+00  -1.1654921e+01  -6.7193539e+00  -1.0097448e+01  -4.1998133e+00
   1.7500000e-01   9.2101142e-01   1.0308182e+00   8.1050234e-01   1.0113795e+00  -1.1650073e+01  -6.7075656e+00  -1.0090056e+01  -4.1887902e+00
   1.8000000e-01   9.2011191e-01   1.0313290e+00   8.1088973e-01   1.0109562e+00  -1.1645225e+01  -6.6957772e+00  -1.0082664e+01  -4.1777671e+00
   1.8500000e-01   9.1921351e-01   1.0318346e+00   8.1127915e-01   1.0105161e+00  -1.1640376e+01  -6.6839889e+00  -1.0075272e+01  -4.1667439e+00
   1.9000000e-01   9.1831622e-01   1.0323349e+00   8.1167059e-01   1.0100594e+00  -1.1635528e+01  -6.6722005e+00  -1.0067880e+01  -4.1557208e+00
   1.9500000e-01   9.1742005e-01   1.0328299e+00   8.1206405e-01   1.0095860e+00  -1.1630680e+01  -6.6604122e+00  -1.0060488e+01  -4.1446977e+00
   2.0000000e-01   9.1652500e-01   1.0333196e+00   8.1245954e-01   1.0090959e+00  -1.1625832e+01  -6.6486239e+00  -1.0053096e+01  -4.1336745e+00
   2.0500000e-01   9.1563106e-01   1.0338041e+00   8.1285705e-01   1.0085891e+00  -1.1620984e+01  -6.6368355e+00  -1.0045705e+01  -4.1226514e+00
   2.1000000e-01   9.1473823e-01   1.0342833e+00   8.1325659e-01   1.0080656e+00  -1.1616136e+01  -6.6250472e+00  -1.0038313e+01  -4.1116283e+00
   2.1500000e-01   9.1384652e-01   1.0347572e+00   8.1365814e-01   1.0075254e+00  -1.1611288e+01  -6.6132588e+00  -1.0030921e+01  -4.1006051e+00
   2.2000000e-01   9.1295593e-01   1.0352258e+00   8.1406172e-01   1.0069685e+00  -1.1606440e+01  -6.6014705e+00  -1.0023529e+01  -4.0895820e+00
   2.2500000e-01   9.1206645e-01   1.0356892e+00   8.1446733e-01   1.0063949e+00  -1.1601591e+01  -6.5896822e+00  -1.0016137e+01  -4.0785589e+00
   2.3000000e-01   9.1117808e-01   1.0361473e+00   8.1487496e-01   1.0058046e+00  -1.1596743e+01  -6.5778938e+00  -1.0008745e+01  -4.0675358e+00
   2.3500000e-01   9.1029083e-01   1.0366001e+00   8.1528461e-01   1.0051977e+00  -1.1591895e+01  -6.5661055e+00  -1.0001353e+01  -4.0565126e+00
   2.4000000e-01   9.0940470e-01   1.0370476e+00   8.1569628e-01   1.0045740e+00  -1.1587047e+01  -6.5543171e+00  -9.9939606e+00  -4.0454895e+00
   2.4500000e-01   9.0851968e-01   1.0374899e+00   8.1610998e-01   1.0039336e+00  -1.1582199e+01  -6.5425288e+00  -9.9865686e+00  -4.0344664e+00
   2.5000000e-01   9.0763577e-01   1.0379269e+00   8.1652570e-01   1.0032765e+00  -1.1577351e+01  -6.5307405e+00  -9.9791767e+00  -4.0234432e+00
   2.5500000e-01   9.0675298e-01   1.0383586e+00   8.1694345e-01   1.0026028e+00  -1.1572503e+01  -6.5189521e+00  -9.9717847e+00  -4.0124201e+00
   2.6000000e-01   9.0582028e-01   1.0388263e+00   8.1740191e-01   1.0019330e+00  -1.1567654e+01  -6.5071638e+00  -9.9643927e+00  -4.0013970e+00
   2.6500000e-01   9.0496925e-01   1.0392256e+00   8.1776897e-01   1.0013188e+00  -1.1562806e+01  -6.4953754e+00  -9.9570007e+00  -3.9903738e+00
   2.7000000e-01   9.0409584e-01   1.0395930e+00   8.1818658e-01   1.0006808e+00  -1.1557958e+01  -6.4835871e+00  -9.9496087e+00  -3.9793507e+00
   2.7500000e-01   9.0314593e-01   1.0400490e+00   8.1858018e-01   9.9997927e-01  -1.1553110e+01  -6.4717987e+00  -9.9422168e+00  -3.9683276e+00
   2.8000000e-01   9.0233705e-01   1.0404910e+00   8.1906213e-01   9.9923635e-01  -1.1548262e+01  -6.4600104e+00  -9.9348248e+00  -3.9573044e+00
   2.8500000e-01   9.0145104e-01   1.0408883e+00   8.1952900e-01   9.9855723e-01  -1.1543414e+01  -6.4482221e+00  -9.9274328e+00  -3.9462813e+00
   2.9000000e-01   9.0053588e-01   1.0412978e+00   8.1996920e-01   9.9784206e-01  -1.1538566e+01  -6.4364337e+00  -9.9200408e+00  -3.9352582e+00
   2.9500000e-01   8.9962036e-01   1.0417102e+00   8.2036653e-01   9.9709885e-01  -1.1533717e+01  -6.4246454e+00  -9.9126488e+00  -3.9242350e+00
   3.0000000e-01   8.9870041e-01   1.0420751e+00   8.2081777e-01   9.9630320e-01  -1.1528869e+01  -6.4128570e+00  -9.9052568e+00  -3.9132119e+00
   3.0500000e-01   8.9782140e-01   1.0424249e+00   8.2126267e-01   9.9551343e-01  -1.1524021e+01  -6.4010687e+00  -9.8978649e+00  -3.9021888e+00
   3.1000000e-01   8.9693583e-01   1.0427927e+00   8.2174971e-01   9.9468657e-01  -1.1519173e+01  -6.3892804e+00  -9.8904729e+00  -3.8911656e+00
   3.1500000e-01   8.9611688e-01   1.0431884e+00   8.2223515e-01   9.9379390e-01  -1.1514325e+01  -6.3774920e+00  -9.8830809e+00  -3.8801425e+00
   3.2000000e-01   8.9514486e-01   1.0435860e+00   8.2267375e-01   9.9294675e-01  -1.1509477e+01  -6.3657037e+00  -9.8756889e+00  -3.8691194e+00
   3.2500000e-01   8.9423493e-01   1.0439915e+00   8.2307872e-01   9.9209627e-01  -1.1504629e+01  -6.3539153e+00  -9.8682969e+00  -3.8580962e+00
   3.3000000e-01   8.9332136e-01   1.0443213e+00   8.2352205e-01   9.9126932e-01  -1.1499781e+01  -6.3421270e+00  -9.8609049e+00  -3.8470731e+00
   3.3500000e-01   8.9241835e-01   1.0446953e+00   8.2395516e-01   9.9036137e-01  -1.1494932e+01  -6.3303387e+00  -9.8535130e+00  -3.8360500e+00
   3.4000000e-01   8.9148951e-01   1.0450049e+00   8.2445649e-01   9.8937737e-01  -1.1490084e+01  -6.3185503e+00  -9.8461210e+00  -3.8250268e+00
   3.4500000e-01   8.9060248e-01   1.0453557e+00   8.2493308e-01   9.8841853e-01  -1.1485236e+01  -6.3067620e+00  -9.8387290e+00  -3.8140037e+00
   3.5000000e-01   8.8972729e-01   1.0457170e+00   8.2540320e-01   9.8736774e-01  -1.1480388e+01  -6.2949736e+00  -9.8313370e+00  -3.8029806e+00
   3.5500000e-01   8.8891452e-01   1.0460502e+00   8.2585848e-01   9.8630505e-01  -1.1475540e+01  -6.2831853e+00  -9.8239450e+00  -3.7919574e+00
   3.6000000e-01   8.8805816e-01   1.0463493e+00   8.2632408e-01   9.8520872e-01  -1.1470692e+01  -6.2713970e+00  -9.8165530e+00  -3.7809343e+00
   3.6500000e-01   8.8724927e-01   1.0466075e+00   8.2677084e-01   9.8415489e-01  -1.1465844e+01  -6.2596086e+00  -9.8091611e+00  -3.7699112e+00
   3.7000000e-01   8.8645519e-01   1.0469662e+00   8.2718950e-01   9.8305104e-01  -1.1460995e+01  -6.2478203e+00  -9.8017691e+00  -3.7588881e+00
   3.7500000e-01   8.8557790e-01   1.0472698e+00   8.2765719e-01   9.8182591e-01  -1.1456147e+01  -6.2360319e+00  -9.7943771e+00  -3.7478649e+00
   3.8000000e-01   8.8468825e-01   1.0475598e+00   8.2806615e-01   9.8070297e-01  -1.1451299e+01  -6.2242436e+00  -9.7869851e+00  -3.7368418e+00
   3.8500000e-01   8.8383627e-01   1.0478253e+00   8.2852618e-01   9.7948265e-01  -1.1446451e+01  -6.2124553e+00  -9.7795931e+00  -3.7258187e+00
   3.9000000e-01   8.8295168e-01   1.0481271e+00   8.2900807e-01   9.7825541e-01  -1.1441603e+01  -6.2006669e+00  -9.7722011e+00  -3.7147955e+00
   3.9500000e-01   8.8206254e-01   1.0484247e+00   8.2949125e-01   9.7703056e-01  -1.1436755e+01  -6.1888786e+00  -9.7648092e+00  -3.7037724e+00
   4.0000000e-01   8.8129398e-01   1.0486511e+00   8.3001834e-01   9.7577695e-01  -1.1431907e+01  -6.1770902e+00  -9.7574172e+00  -3.6927493e+00
   4.0500000e-01   8.8054078e-01   1.0489384e+00   8.3045851e-01   9.7441990e-01  -1.1427058e+01  -6.1653019e+00  -9.7500252e+00  -3.6817261e+00
   4.1000000e-01   8.7970800e-01   1.0492379e+00   8.3090282e-01   9.7312547e-01  -1.1422210e+01  -6.1535136e+00  -9.7426332e+00  -3.6707030e+00
   4.1500000e-01   8.7896887e-01   1.0494769e+00   8.3145929e-01   9.7178619e-01  -1.1417362e+01  -6.1417252e+00  -9.7352412e+00  -3.6596799e+00
   4.2000000e-01   8.7817724e-01   1.0497383e+00   8.3194953e-01   9.7045914e-01  -1.1412514e+01  -6.1299369e+00  -9.7278493e+00  -3.6486567e+00
   4.2500000e-01   8.7732834e-01   1.0500235e+00   8.3240257e-01   9.6908435e-01  -1.1407666e+01  -6.1181485e+00  -9.7204573e+00  -3.6376336e+00
   4.3000000e-01   8.7648852e-01   1.0502162e+00   8.3288073e-01   9.6772454e-01  -1.1402818e+01  -6.1063602e+00  -9.7130653e+00  -3.6266105e+00
   4.3500000e-01   8.7569765e-01   1.0504711e+00   8.3334737e-01   9.6625742e-01  -1.1397970e+01  -6.0945719e+00  -9.7056733e+00  -3.6155873e+00
   4.4000000e-01   8.7489497e-01   1.0506535e+00   8.3381001e-01   9.6484150e-01  -1.1393122e+01  -6.0827835e+00  -9.6982813e+00  -3.6045642e+00
   4.4500000e-01   8.7403049e-01   1.0508873e+00   8.3422842e-01   9.6343027e-01  -1.1388273e+01  -6.0709952e+00  -9.6908893e+00  -3.5935411e+00
   4.5000000e-01   8.7326242e-01   1.0511407e+00   8.3470869e-01   9.6191994e-01  -1.1383425e+01  -6.0592068e+00  -9.6834974e+00  -3.5825179e+00
   4.5500000e-01   8.7248788e-01   1.0513652e+00   8.3522997e-01   9.6044857e-01  -1.1378577e+01  -6.0474185e+00  -9.6761054e+00  -3.5714948e+00
   4.6000000e-01   8.7170405e-01   1.0515561e+00   8.3572027e-01   9.5892103e-01  -1.1373729e+01  -6.0356302e+00  -9.6687134e+00  -3.5604717e+00
   4.6500000e-01   8.7097606e-01   1.0517315e+00   8.3617512e-01   9.5732334e-01  -1.1368881e+01  -6.0238418e+00  -9.6613214e+00  -3.5494485e+00
   4.7000000e-01   8.7019556e-01   1.0519808e+00   8.3665976e-01   9.5576306e-01  -1.1364033e+01  -6.0120535e+00  -9.6539294e+00  -3.5384254e+00
   4.7500000e-01   8.6938438e-01   1.0521526e+00   8.3712096e-01   9.5416643e-01  -1.1359185e+01  -6.0002651e+00  -9.6465374e+00  -3.5274023e+00
   4.8000000e-01   8.6859274e-01   1.0523103e+00   8.3753324e-01   9.5252022e-01  -1.1354336e+01  -5.9884768e+00  -9.6391455e+00  -3.5163791e+00
   4.8500000e-01   8.6788390e-01   1.0525589e+00   8.3803679e-01   9.5094194e-01  -1.1349488e+01  -5.9766885e+00  -9.6317535e+00  -3.5053560e+00
   4.9000000e-01   8.6709694e-01   1.0527052e+00   8.3846400e-01   9.4930914e-01  -1.1344640e+01  -5.9649001e+00  -9.6243615e+00  -3.4943329e+00
   4.9500000e-01   8.6638366e-01   1.0528106e+00   8.3892793e-01   9.4768090e-01  -1.1339792e+01  -5.9531118e+00  -9.6169695e+00  -3.4833097e+00
   5.0000000e-01   8.6564934e-01   1.0529709e+00   8.3939502e-01   9.4605666e-01  -1.1334944e+01  -5.9413234e+00  -9.6095775e+00  -3.4722866e+00
   5.0500000e-01   8.6489971e-01   1.0530879e+00   8.3984556e-01   9.4440408e-01  -1.1330096e+01  -5.9295351e+00  -9.6021855e+00  -3.4612635e+00
   5.1000000e-01   8.6412922e-01   1.0532100e+00   8.4025669e-01   9.4278703e-01  -1.1325248e+01  -5.9177468e+00  -9.5947936e+00  -3.4502404e+00
   5.1500000e-01   8.6339749e-01   1.0533793e+00   8.4074342e-01   9.4115796e-01  -1.1320399e+01  -5.9059584e+00  -9.5874016e+00  -3.4392172e+00
   5.2000000e-01   8.6261505e-01   1.0535000e+00   8.4125379e-01   9.3954068e-01  -1.1315551e+01  -5.8941701e+00  -9.5800096e+00  -3.4281941e+00
   5.2500000e-01   8.6180849e-01   1.0535526e+00   8.4168486e-01   9.3781195e-01  -1.1310703e+01  -5.8823817e+00  -9.5726176e+00  -3.4171710e+00
   5.3000000e-01   8.6115050e-01   1.0536107e+00   8.4220966e-01   9.3617197e-01  -1.1305855e+01  -5.8705934e+00  -9.5652256e+00  -3.4061478e+00
   5.3500000e-01   8.6044888e-01   1.0537417e+00   8.4272071e-01   9.3444619e-01  -1.1301007e+01  -5.8588051e+00  -9.5578336e+00  -3.3951247e+00
   5.4000000e-01   8.5969572e-01   1.0538257e+00   8.4322723e-01   9.3275494e-01  -1.1296159e+01  -5.8470167e+00  -9.5504417e+00  -3.3841016e+00
   5.4500000e-01   8.5902603e-01   1.0539276e+00   8.4368447e-01   9.3105586e-01  -1.1291311e+01  -5.8352284e+00  -9.5430497e+00  -3.3730784e+00
   5.5000000e-01   8.5826475e-01   1.0540619e+00   8.4414529e-01   9.2944279e-01  -1.1286462e+01  -5.8234400e+00  -9.5356577e+00  -3.3620553e+00
   5.5500000e-01   8.5752077e-01   1.0540800e+00   8.4468119e-01   9.2778017e-01  -1.1281614e+01  -5.8116517e+00  -9.5282657e+00  -3.3510322e+00
   5.6000000e-01   8.5679028e-01   1.0541382e+00   8.4513888e-01   9.2612292e-01  -1.1276766e+01  -5.7998634e+00  -9.5208737e+00  -3.3400090e+00
   5.6500000e-01   8.5617307e-01   1.0541355e+00   8.4560399e-01   9.2446897e-01  -1.1271918e+01  -5.7880750e+00  -9.5134818e+00  -3.3289859e+00
   5.7000000e-01   8.5547868e-01   1.0541025e+00   8.4609252e-01   9.2282217e-01  -1.1267070e+01  -5.7762867e+00  -9.5060898e+00  -3.3179628e+00
   5.7500000e-01   8.5481129e-01   1.0541878e+00   8.4653391e-01   9.2121006e-01  -1.1262222e+01  -5.7644983e+00  -9.4986978e+00  -3.3069396e+00
   5.8000000e-01   8.5417233e-01   1.0542366e+00   8.4696492e-01   9.1957935e-01  -1.1257374e+01  -5.7527100e+00  -9.4913058e+00  -3.2959165e+00
   5.8500000e-01   8.5357012e-01   1.0542700e+00   8.4744042e-01   9.1807152e-01  -1.1252526e+01  -5.7409217e+00  -9.4839138e+00  -3.2848934e+00
   5.9000000e-01   8.5289769e-01   1.0542371e+00   8.4788037e-01   9.1654833e-01  -1.1247677e+01  -5.7291333e+00  -9.4765218e+00  -3.2738702e+00
   5.9500000e-01   8.5227287e-01   1.0541972e+00   8.4837340e-01   9.1495115e-01  -1.1242829e+01  -5.7173450e+00  -9.4691299e+00  -3.2628471e+00
   6.0000000e-01   8.5158629e-01   1.0542214e+00   8.4885040e-01   9.1346304e-01  -1.1237981e+01  -5.7055566e+00  -9.4617379e+00  -3.2518240e+00
   6.0500000e-01   8.5092161e-01   1.0541879e+00   8.4926822e-01   9.1195754e-01  -1.1233133e+01  -5.6937683e+00  -9.4543459e+00  -3.2408008e+00
   6.1000000e-01   8.5025707e-01   1.0541747e+00   8.4971161e-01   9.1043665e-01  -1.1228285e+01  -5.6819800e+00  -9.4469539e+00  -3.2297777e+00
   6.1500000e-01   8.4966881e-01   1.0541673e+00   8.5011597e-01   9.0901017e-01  -1.1223437e+01  -5.6701916e+00  -9.4395619e+00  -3.2187546e+00
   6.2000000e-01   8.4904037e-01   1.0541235e+00   8.5055396e-01   9.0760786e-01  -1.1218589e+01  -5.6584033e+00  -9.4321699e+00  -3.2077314e+00
   6.2500000e-01   8.4838671e-01   1.0540359e+00   8.5097086e-01   9.0616546e-01  -1.1213740e+01  -5.6466149e+00  -9.4247780e+00  -3.1967083e+00
   6.3000000e-01   8.4773630e-01   1.0539737e+00   8.5147596e-01   9.0479916e-01  -1.1208892e+01  -5.6348266e+00  -9.4173860e+00  -3.1856852e+00
   6.3500000e-01   8.4715262e-01   1.0538832e+00   8.5196712e-01   9.0355240e-01  -1.1204044e+01  -5.6230383e+00  -9.4099940e+00  -3.1746620e+00
   6.4000000e-01   8.4652851e-01   1.0538303e+00   8.5243959e-01   9.0227413e-01  -1.1199196e+01  -5.6112499e+00  -9.4026020e+00  -3.1636389e+00
   6.4500000e-01   8.4592074e-01   1.0538089e+00   8.5284759e-01   9.0107455e-01  -1.1194348e+01  -5.5994616e+00  -9.3952100e+00  -3.1526158e+00
   6.5000000e-01   8.4532942e-01   1.0537640e+00   8.5327621e-01   8.9991127e-01  -1.1189500e+01  -5.5876732e+00  -9.3878180e+00  -3.1415927e+00
   6.5500000e-01   8.4474994e-01   1.0536352e+00   8.5369848e-01   8.9877974e-01  -1.1184652e+01  -5.5758849e+00  -9.3804261e+00  -3.1305695e+00
   6.6000000e-01   8.4422886e-01   1.0535228e+00   8.5417667e-01   8.9763478e-01  -1.1179803e+01  -5.5640966e+00  -9.3730341e+00  -3.1195464e+00
   6.6500000e-01   8.4370802e-01   1.0534369e+00   8.5462646e-01   8.9650956e-01  -1.1174955e+01  -5.5523082e+00  -9.3656421e+00  -3.1085233e+00
   6.7000000e-01   8.4315127e-01   1.0533077e+00   8.5507796e-01   8.9546346e-01  -1.1170107e+01  -5.5405199e+00  -9.3582501e+00  -3.0975001e+00
   6.7500000e-01   8.4257742e-01   1.0532163e+00   8.5556556e-01   8.9440647e-01  -1.1165259e+01  -5.5287315e+00  -9.3508581e+00  -3.0864770e+00
   6.8000000e-01   8.4199503e-01   1.0530878e+00   8.5606567e-01   8.9341181e-01  -1.1160411e+01  -5.5169432e+00  -9.3434662e+00  -3.0754539e+00
   6.8500000e-01   8.4138525e-01   1.0529600e+00   8.5651342e-01   8.9252348e-01  -1.1155563e+01  -5.5051549e+00  -9.3360742e+00  -3.0644307e+00
   6.9000000e-01   8.4083510e-01   1.0527970e+00   8.5698502e-01   8.9161903e-01  -1.1150715e+01  -5.4933665e+00  -9.3286822e+00  -3.0534076e+00
   6.9500000e-01   8.4021950e-01   1.0526048e+00   8.5746846e-01   8.9082867e-01  -1.1145867e+01  -5.4815782e+00  -9.3212902e+00  -3.0423845e+00
   7.0000000e-01   8.3961932e-01   1.0524268e+00   8.5793115e-01   8.9004329e-01  -1.1141018e+01  -5.4697898e+00  -9.3138982e+00  -3.0313613e+00
   7.0500000e-01   8.3911474e-01   1.0522662e+00   8.5839303e-01   8.8924183e-01  -1.1136170e+01  -5.4580015e+00  -9.3065062e+00  -3.0203382e+00
   7.1000000e-01   8.3856223e-01   1.0521009e+00   8.5888116e-01   8.8855813e-01  -1.1131322e+01  -5.4462132e+00  -9.2991143e+00  -3.0093151e+00
   7.1500000e-01   8.3807257e-01   1.0519638e+00   8.5930241e-01   8.8799635e-01  -1.1126474e+01  -5.4344248e+00  -9.2917223e+00  -2.9982919e+00
   7.2000000e-01   8.3758073e-01   1.0517299e+00   8.5976450e-01   8.8737470e-01  -1.1121626e+01  -5.4226365e+00  -9.2843303e+00  -2.9872688e+00
   7.2500000e-01   8.3705105e-01   1.0515332e+00   8.6026227e-01   8.8685985e-01  -1.1116778e+01  -5.4108481e+00  -9.2769383e+00  -2.9762457e+00
   7.3000000e-01   8.3651547e-01   1.0513034e+00   8.6069608e-01   8.8636708e-01  -1.1111930e+01  -5.3990598e+00  -9.2695463e+00  -2.9652225e+00
   7.3500000e-01   8.3594127e-01   1.0510334e+00   8.6118822e-01   8.8591223e-01  -1.1107081e+01  -5.3872715e+00  -9.2621543e+00  -2.9541994e+00
   7.4000000e-01   8.3540382e-01   1.0507977e+00   8.6164621e-01   8.8552243e-01  -1.1102233e+01  -5.3754831e+00  -9.2547624e+00  -2.9431763e+00
   7.4500000e-01   8.3481943e-01   1.0505453e+00   8.6213035e-01   8.8519804e-01  -1.1097385e+01  -5.3636948e+00  -9.2473704e+00  -2.9321531e+00
   7.5000000e-01   8.3426855e-01   1.0503471e+00   8.6255213e-01   8.8491195e-01  -1.1092537e+01  -5.3519064e+00  -9.2399784e+00  -2.9211300e+00
   7.5500000e-01   8.3376026e-01   1.0500682e+00   8.6304313e-01   8.8458767e-01  -1.1087689e+01  -5.3401181e+00  -9.2325864e+00  -2.9101069e+00
   7.6000000e-01   8.3324532e-01   1.0497643e+00   8.6349790e-01   8.8432602e-01  -1.1082841e+01  -5.3283298e+00  -9.2251944e+00  -2.8990837e+00
   7.6500000e-01   8.3275076e-01   1.0495178e+00   8.6390813e-01   8.8418390e-01  -1.1077993e+01  -5.3165414e+00  -9.2178024e+00  -2.8880606e+00
   7.7000000e-01   8.3222954e-01   1.0493090e+00   8.6437900e-01   8.8402099e-01  -1.1073144e+01  -5.3047531e+00  -9.2104105e+00  -2.8770375e+00
   7.7500000e-01   8.3169205e-01   1.0490565e+00   8.6485338e-01   8.8392962e-01  -1.1068296e+01  -5.2929647e+00  -9.2030185e+00  -2.8660144e+00
   7.8000000e-01   8.3121682e-01   1.0487337e+00   8.6526841e-01   8.8395160e-01  -1.1063448e+01  -5.2811764e+00  -9.1956265e+00  -2.8549912e+00
   7.8500000e-01   8.3075609e-01   1.0484338e+00   8.6575207e-01   8.8399339e-01  -1.1058600e+01  -5.2693881e+00  -9.1882345e+00  -2.8439681e+00
   7.9000000e-01   8.3023397e-01   1.0481197e+00   8.6620488e-01   8.8406583e-01  -1.1053752e+01  -5.2575997e+00  -9.1808425e+00  -2.8329450e+00
   7.9500000e-01   8.2968599e-01   1.0477901e+00   8.6662261e-01   8.8412835e-01  -1.1048904e+01  -5.2458114e+00  -9.1734505e+00  -2.8219218e+00
   8.0000000e-01   8.2926449e-01   1.0474538e+00   8.6707585e-01   8.8422594e-01  -1.1044056e+01  -5.2340230e+00  -9.1660586e+00  -2.8108987e+00
   8.0500000e-01   8.2883581e-01   1.0471628e+00   8.6754153e-01   8.8446945e-01  -1.1039208e+01  -5.2222347e+00  -9.1586666e+00  -2.7998756e+00
   8.1000000e-01   8.2830818e-01   1.0468362e+00   8.6799136e-01   8.8472396e-01  -1.1034359e+01  -5.2104464e+00  -9.1512746e+00  -2.7888524e+00
   8.1500000e-01   8.2784984e-01   1.0465059e+00   8.6842602e-01   8.8501362e-01  -1.1029511e+01  -5.1986580e+00  -9.1438826e+00  -2.7778293e+00
   8.2000000e-01   8.2738463e-01   1.0461400e+00   8.6887880e-01   8.8535651e-01  -1.1024663e+01  -5.1868697e+00  -9.1364906e+00  -2.7668062e+00
   8.2500000e-01   8.2695452e-01   1.0457191e+00   8.6936888e-01   8.8570239e-01  -1.1019815e+01  -5.1750813e+00  -9.1290987e+00  -2.7557830e+00
   8.3000000e-01   8.2653077e-01   1.0453031e+00   8.6990915e-01   8.8605766e-01  -1.1014967e+01  -5.1632930e+00  -9.1217067e+00  -2.7447599e+00
   8.3500000e-01   8.2612753e-01   1.0449121e+00   8.7034500e-01   8.8641637e-01  -1.1010119e+01  -5.1515047e+00  -9.1143147e+00  -2.7337368e+00
   8.4000000e-01   8.2568576e-01   1.0444947e+00   8.7083106e-01   8.8690656e-01  -1.1005271e+01  -5.1397163e+00  -9.1069227e+00  -2.7227136e+00
   8.4500000e-01   8.2529215e-01   1.0440572e+00   8.7121817e-01   8.8739072e-01  -1.1000422e+01  -5.1279280e+00  -9.0995307e+00  -2.7116905e+00
   8.5000000e-01   8.2489976e-01   1.0436357e+00   8.7174432e-01   8.8787679e-01  -1.0995574e+01  -5.1161396e+00  -9.0921387e+00  -2.7006674e+00
   8.5500000e-01   8.2445555e-01   1.0432049e+00   8.7224425e-01   8.8848377e-01  -1.0990726e+01  -5.1043513e+00  -9.0847468e+00  -2.6896442e+00
   8.6000000e-01   8.2398214e-01   1.0427765e+00   8.7274556e-01   8.8905710e-01  -1.0985878e+01  -5.0925630e+00  -9.0773548e+00  -2.6786211e+00
   8.6500000e-01   8.2354479e-01   1.0423647e+00   8.7320628e-01   8.8969159e-01  -1.0981030e+01  -5.0807746e+00  -9.0699628e+00  -2.6675980e+00
   8.7000000e-01   8.2306739e-01   1.0419801e+00   8.7367799e-01   8.9035779e-01  -1.0976182e+01  -5.0689863e+00  -9.0625708e+00  -2.6565748e+00
   8.7500000e-01   8.2260668e-01   1.0414982e+00   8.7415290e-01   8.9109014e-01  -1.0971334e+01  -5.0571979e+00  -9.0551788e+00  -2.6455517e+00
   8.8000000e-01   8.2218786e-01   1.0410321e+00   8.7458698e-01   8.9178137e-01  -1.0966485e+01  -5.0454096e+00  -9.0477868e+00  -2.6345286e+00
   8.8500000e-01   8.2181167e-01   1.0406126e+00   8.7507583e-01   8.9248455e-01  -1.0961637e+01  -5.0336212e+00  -9.0403949e+00  -2.6235054e+00
   8.9000000e-01   8.2139826e-01   1.0401794e+00   8.7553255e-01   8.9324966e-01  -1.0956789e+01  -5.0218329e+00  -9.0330029e+00  -2.6124823e+00
   8.9500000e-01   8.2100536e-01   1.0396894e+00   8.7591319e-01   8.9405260e-01  -1.0951941e+01  -5.0100446e+00  -9.0256109e+00  -2.6014592e+00
   9.0000000e-01   8.2061688e-01   1.0392598e+00   8.7641170e-01   8.9483256e-01  -1.0947093e+01  -4.9982562e+00  -9.0182189e+00  -2.5904360e+00
   9.0500000e-01   8.2019190e-01   1.0388097e+00   8.7682044e-01   8.9566292e-01  -1.0942245e+01  -4.9864679e+00  -9.0108269e+00  -2.5794129e+00
   9.1000000e-01   8.1969609e-01   1.0382978e+00   8.7727351e-01   8.9652985e-01  -1.0937397e+01  -4.9746795e+00  -9.0034349e+00  -2.5683898e+00
   9.1500000e-01   8.1930014e-01   1.0377385e+00   8.7774528e-01   8.9740447e-01  -1.0932549e+01  -4.9628912e+00  -8.9960430e+00  -2.5573667e+00
   9.2000000e-01   8.1886538e-01   1.0372367e+00   8.7817154e-01   8.9831422e-01  -1.0927700e+01  -4.9511029e+00  -8.9886510e+00  -2.5463435e+00
   9.2500000e-01   8.1848671e-01   1.0367282e+00   8.7861240e-01   8.9916687e-01  -1.0922852e+01  -4.9393145e+00  -8.9812590e+00  -2.5353204e+00
   9.3000000e-01   8.1811126e-01   1.0362462e+00   8.7904916e-01   9.0010040e-01  -1.0918004e+01  -4.9275262e+00  -8.9738670e+00  -2.5242973e+00
   9.3500000e-01   8.1774955e-01   1.0357706e+00   8.7953114e-01   9.0099165e-01  -1.0913156e+01  -4.9157378e+00  -8.9664750e+00  -2.5132741e+00
   9.4000000e-01   8.1738346e-01   1.0352293e+00   8.7992310e-01   9.0198893e-01  -1.0908308e+01  -4.9039495e+00  -8.9590830e+00  -2.5022510e+00
   9.4500000e-01   8.1709335e-01   1.0347189e+00   8.8038992e-01   9.0285797e-01  -1.0903460e+01  -4.8921612e+00  -8.9516911e+00  -2.4912279e+00
   9.5000000e-01   8.1678766e-01   1.0341697e+00   8.8086386e-01   9.0379905e-01  -1.0898612e+01  -4.8803728e+00  -8.9442991e+00  -2.4802047e+00
   9.5500000e-01   8.1640349e-01   1.0335684e+00   8.8130843e-01   9.0481592e-01  -1.0893763e+01  -4.8685845e+00  -8.9369071e+00  -2.4691816e+00
   9.6000000e-01   8.1604508e-01   1.0329816e+00   8.8168160e-01   9.0577810e-01  -1.0888915e+01  -4.8567961e+00  -8.9295151e+00  -2.4581585e+00
   9.6500000e-01   8.1570175e-01   1.0324668e+00   8.8209639e-01   9.0673714e-01  -1.0884067e+01  -4.8450078e+00  -8.9221231e+00  -2.4471353e+00
   9.7000000e-01   8.1533435e-01   1.0318948e+00   8.8252914e-01   9.0779037e-01  -1.0879219e+01  -4.8332195e+00  -8.9147312e+00  -2.4361122e+00
   9.7500000e-01   8.1496986e-01   1.0312885e+00   8.8295109e-01   9.0878236e-01  -1.0874371e+01  -4.8214311e+00  -8.9073392e+00  -2.4250891e+00
   9.8000000e-01   8.1467460e-01   1.0307656e+00   8.8337104e-01   9.0973342e-01  -1.0869523e+01  -4.8096428e+00  -8.8999472e+00  -2.4140659e+00
   9.8500000e-01   8.1435017e-01   1.0302449e+00   8.8388479e-01   9.1075543e-01  -1.0864675e+01  -4.7978544e+00  -8.8925552e+00  -2.4030428e+00
   9.9000000e-01   8.1393476e-01   1.0296390e+00   8.8430318e-01   9.1175706e-01  -1.0859826e+01  -4.7860661e+00  -8.8851632e+00  -2.3920197e+00
   9.9500000e-01   8.1366050e-01   1.0290381e+00   8.8480340e-01   9.1276908e-01  -1.0854978e+01  -4.7742778e+00  -8.8777712e+00  -2.3809965e+00
   1.0000000e+00   8.1328631e-01   1.0284372e+00   8.8523624e-01   9.1382160e-01  -1.0850130e+01  -4.7624894e+00  -8.8703793e+00  -2.3699734e+00
   1.0050000e+00   8.1296529e-01   1.0278030e+00   8.8567857e-01   9.1483902e-01  -1.0845282e+01  -4.7507011e+00  -8.8629873e+00  -2.3589503e+00
   1.0100000e+00   8.1261850e-01   1.0271777e+00   8.8611073e-01   9.1585654e-01  -1.0840434e+01  -4.7389127e+00  -8.8555953e+00  -2.3479271e+00
   1.0150000e+00   8.1235302e-01   1.0265294e+00   8.8661481e-01   9.1685244e-01  -1.0835586e+01  -4.7271244e+00  -8.8482033e+00  -2.3369040e+00
   1.0200000e+00   8.1202616e-01   1.0258809e+00   8.8707566e-01   9.1788699e-01  -1.0830738e+01  -4.7153361e+00  -8.8408113e+00  -2.3258809e+00
   1.0250000e+00   8.1175782e-01   1.0252192e+00   8.8750039e-01   9.1883524e-01  -1.0825889e+01  -4.7035477e+00  -8.8334193e+00  -2.3148577e+00
   1.0300000e+00   8.1151928e-01   1.0246311e+00   8.8792942e-01   9.1988240e-01  -1.0821041e+01  -4.6917594e+00  -8.8260274e+00  -2.3038346e+00
   1.0350000e+00   8.1119300e-01   1.0239877e+00   8.8836026e-01   9.2092186e-01  -1.0816193e+01  -4.6799710e+00  -8.8186354e+00  -2.2928115e+00
   1.0400000e+00   8.1085228e-01   1.0233010e+00   8.8878443e-01   9.2186836e-01  -1.0811345e+01  -4.6681827e+00  -8.8112434e+00  -2.2817883e+00
   1.0450000e+00   8.1057758e-01   1.0226636e+00   8.8927143e-01   9.2287832e-01  -1.0806497e+01  -4.6563944e+00  -8.8038514e+00  -2.2707652e+00
   1.0500000e+00   8.1026238e-01   1.0220144e+00   8.8967737e-01   9.2396273e-01  -1.0801649e+01  -4.6446060e+00  -8.7964594e+00  -2.2597421e+00
   1.0550000e+00   8.1000059e-01   1.0212965e+00   8.9014213e-01   9.2498073e-01  -1.0796801e+01  -4.6328177e+00  -8.7890674e+00  -2.2487190e+00
   1.0600000e+00   8.0972956e-01   1.0206601e+00   8.9053064e-01   9.2601453e-01  -1.0791953e+01  -4.6210293e+00  -8.7816755e+00  -2.2376958e+00
   1.0650000e+00   8.0952463e-01   1.0200320e+00   8.9097773e-01   9.2702507e-01  -1.0787104e+01  -4.6092410e+00  -8.7742835e+00  -2.2266727e+00
   1.0700000e+00   8.0929936e-01   1.0194201e+00   8.9140304e-01   9.2807079e-01  -1.0782256e+01  -4.5974527e+00  -8.7668915e+00  -2.2156496e+00
   1.0750000e+00   8.0904687e-01   1.0187752e+00   8.9184693e-01   9.2900965e-01  -1.0777408e+01  -4.5856643e+00  -8.7594995e+00  -2.2046264e+00
   1.0800000e+00   8.0879416e-01   1.0180907e+00   8.9232302e-01   9.3006281e-01  -1.0772560e+01  -4.5738760e+00  -8.7521075e+00  -2.1936033e+00
   1.0850000e+00   8.0855670e-01   1.0173406e+00   8.9279488e-01   9.3107016e-01  -1.0767712e+01  -4.5620876e+00  -8.7447156e+00  -2.1825802e+00
   1.0900000e+00   8.0830000e-01   1.0165855e+00   8.9319452e-01   9.3200932e-01  -1.0762864e+01  -4.5502993e+00  -8.7373236e+00  -2.1715570e+00
   1.0950000e+00   8.0806504e-01   1.0158505e+00   8.9360875e-01   9.3297669e-01  -1.0758016e+01  -4.5385110e+00  -8.7299316e+00  -2.1605339e+00
   1.1000000e+00   8.0784035e-01   1.0151214e+00   8.9398464e-01   9.3398276e-01  -1.0753167e+01  -4.5267226e+00  -8.7225396e+00  -2.1495108e+00
   1.1050000e+00   8.0764766e-01   1.0143590e+00   8.9442216e-01   9.3493287e-01  -1.0748319e+01  -4.5149343e+00  -8.7151476e+00  -2.1384876e+00
   1.1100000e+00   8.0746380e-01   1.0136087e+00   8.9486440e-01   9.3590442e-01  -1.0743471e+01  -4.5031459e+00  -8.7077556e+00  -2.1274645e+00
   1.1150000e+00   8.0728091e-01   1.0128546e+00   8.9530472e-01   9.3690484e-01  -1.0738623e+01  -4.4913576e+00  -8.7003637e+00  -2.1164414e+00
   1.1200000e+00   8.0704087e-01   1.0120849e+00   8.9570322e-01   9.3783342e-01  -1.0733775e+01  -4.4795693e+00  -8.6929717e+00  -2.1054182e+00
   1.1250000e+00   8.0679915e-01   1.0113400e+00   8.9614029e-01   9.3877651e-01  -1.0728927e+01  -4.4677809e+00  -8.6855797e+00  -2.0943951e+00
   1.1300000e+00   8.0656970e-01   1.0105853e+00   8.9655265e-01   9.3974469e-01  -1.0724079e+01  -4.4559926e+00  -8.6781877e+00  -2.0833720e+00
   1.1350000e+00   8.0638079e-01   1.0098231e+00   8.9692276e-01   9.4065730e-01  -1.0719230e+01  -4.4442042e+00  -8.6707957e+00  -2.0723488e+00
   1.1400000e+00   8.0613199e-01   1.0090489e+00   8.9737512e-01   9.4155568e-01  -1.0714382e+01  -4.4324159e+00  -8.6634037e+00  -2.0613257e+00
   1.1450000e+00   8.0589513e-01   1.0082306e+00   8.9780764e-01   9.4247986e-01  -1.0709534e+01  -4.4206276e+00  -8.6560118e+00  -2.0503026e+00
   1.1500000e+00   8.0567471e-01   1.0073862e+00   8.9823028e-01   9.4341412e-01  -1.0704686e+01  -4.4088392e+00  -8.6486198e+00  -2.0392794e+00
   1.1550000e+00   8.0543886e-01   1.0065710e+00   8.9864547e-01   9.4431000e-01  -1.0699838e+01  -4.3970509e+00  -8.6412278e+00  -2.0282563e+00
   1.1600000e+00   8.0524548e-01   1.0057414e+00   8.9911484e-01   9.4519869e-01  -1.0694990e+01  -4.3852625e+00  -8.6338358e+00  -2.0172332e+00
   1.1650000e+00   8.0506611e-01   1.0049066e+00   8.9951954e-01   9.4607225e-01  -1.0690142e+01  -4.3734742e+00  -8.6264438e+00  -2.0062100e+00
   1.1700000e+00   8.0484171e-01   1.0040614e+00   8.9995981e-01   9.4695997e-01  -1.0685294e+01  -4.3616859e+00  -8.6190518e+00  -1.9951869e+00
   1.1750000e+00   8.0461481e-01   1.0032190e+00   9.0034378e-01   9.4783160e-01  -1.0680445e+01  -4.3498975e+00  -8.6116599e+00  -1.9841638e+00
   1.1800000e+00   8.0441103e-01   1.0023002e+00   9.0074427e-01   9.4872867e-01  -1.0675597e+01  -4.3381092e+00  -8.6042679e+00  -1.9731406e+00
   1.1850000e+00   8.0426095e-01   1.0013666e+00   9.0115736e-01   9.4965164e-01  -1.0670749e+01  -4.3263208e+00  -8.5968759e+00  -1.9621175e+00
   1.1900000e+00   8.0410290e-01   1.0004964e+00   9.0157389e-01   9.5054500e-01  -1.0665901e+01  -4.3145325e+00  -8.5894839e+00  -1.9510944e+00
   1.1950000e+00   8.0391939e-01   9.9953720e-01   9.0197357e-01   9.5139272e-01  -1.0661053e+01  -4.3027442e+00  -8.5820919e+00  -1.9400713e+00
   1.2000000e+00   8.0378167e-01   9.9867898e-01   9.0235126e-01   9.5219709e-01  -1.0656205e+01  -4.2909558e+00  -8.5746999e+00  -1.9290481e+00
   1.2050000e+00   8.0360168e-01   9.9776083e-01   9.0280588e-01   9.5303034e-01  -1.0651357e+01  -4.2791675e+00  -8.5673080e+00  -1.9180250e+00
   1.2100000e+00   8.0340984e-01   9.9684729e-01   9.0320430e-01   9.5392047e-01  -1.0646508e+01  -4.2673791e+00  -8.5599160e+00  -1.9070019e+00
   1.2150000e+00   8.0331525e-01   9.9590752e-01   9.0361041e-01   9.5472532e-01  -1.0641660e+01  -4.2555908e+00  -8.5525240e+00  -1.8959787e+00
   1.2200000e+00   8.0314251e-01   9.9496844e-01   9.0402513e-01   9.5554416e-01  -1.0636812e+01  -4.2438025e+00  -8.5451320e+00  -1.8849556e+00
   1.2250000e+00   8.0295950e-01   9.9397612e-01   9.0449882e-01   9.5633430e-01  -1.0631964e+01  -4.2320141e+00  -8.5377400e+00  -1.8739325e+00
   1.2300000e+00   8.0280122e-01   9.9297772e-01   9.0482336e-01   9.5712748e-01  -1.0627116e+01  -4.2202258e+00  -8.5303481e+00  -1.8629093e+00
   1.2350000e+00   8.0267540e-01   9.9198013e-01   9.0529797e-01   9.5790520e-01  -1.0622268e+01  -4.2084374e+00  -8.5229561e+00  -1.8518862e+00
   1.2400000e+00   8.0253671e-01   9.9099462e-01   9.0570871e-01   9.5866553e-01  -1.0617420e+01  -4.1966491e+00  -8.5155641e+00  -1.8408631e+00
   1.2450000e+00   8.0242691e-01   9.8994881e-01   9.0609077e-01   9.5944297e-01  -1.0612571e+01  -4.1848608e+00  -8.5081721e+00  -1.8298399e+00
   1.2500000e+00   8.0235837e-01   9.8889781e-01   9.0646083e-01   9.6017637e-01  -1.0607723e+01  -4.1730724e+00  -8.5007801e+00  -1.8188168e+00
   1.2550000e+00   8.0224822e-01   9.8781293e-01   9.0688548e-01   9.6095453e-01  -1.0602875e+01  -4.1612841e+00  -8.4933881e+00  -1.8077937e+00
   1.2600000e+00   8.0204926e-01   9.8677336e-01   9.0724525e-01   9.6178628e-01  -1.0598027e+01  -4.1494957e+00  -8.4859962e+00  -1.7967705e+00
   1.2650000e+00   8.0196620e-01   9.8569877e-01   9.0764492e-01   9.6254663e-01  -1.0593179e+01  -4.1377074e+00  -8.4786042e+00  -1.7857474e+00
   1.2700000e+00   8.0178623e-01   9.8452868e-01   9.0805400e-01   9.6334227e-01  -1.0588331e+01  -4.1259191e+00  -8.4712122e+00  -1.7747243e+00
   1.2750000e+00   8.0167562e-01   9.8337873e-01   9.0847597e-01   9.6411557e-01  -1.0583483e+01  -4.1141307e+00  -8.4638202e+00  -1.7637011e+00
   1.2800000e+00   8.0160653e-01   9.8219058e-01   9.0890295e-01   9.6483324e-01  -1.0578635e+01  -4.1023424e+00  -8.4564282e+00  -1.7526780e+00
   1.2850000e+00   8.0150755e-01   9.8103029e-01   9.0934391e-01   9.6556081e-01  -1.0573786e+01  -4.0905540e+00  -8.4490362e+00  -1.7416549e+00
   1.2900000e+00   8.0131474e-01   9.7978832e-01   9.0973019e-01   9.6631312e-01  -1.0568938e+01  -4.0787657e+00  -8.4416443e+00  -1.7306317e+00
   1.2950000e+00   8.0120596e-01   9.7856291e-01   9.1012751e-01   9.6697429e-01  -1.0564090e+01  -4.0669774e+00  -8.4342523e+00  -1.7196086e+00
   1.3000000e+00   8.0112494e-01   9.7737857e-01   9.1054475e-01   9.6771796e-01  -1.0559242e+01  -4.0551890e+00  -8.4268603e+00  -1.7085855e+00
   1.3050000e+00   8.0098243e-01   9.7614136e-01   9.1101069e-01   9.6842267e-01  -1.0554394e+01  -4.0434007e+00  -8.4194683e+00  -1.6975623e+00
   1.3100000e+00   8.0078886e-01   9.7487049e-01   9.1143739e-01   9.6910693e-01  -1.0549546e+01  -4.0316123e+00  -8.4120763e+00  -1.6865392e+00
   1.3150000e+00   8.0076151e-01   9.7364352e-01   9.1188190e-01   9.6976140e-01  -1.0544698e+01  -4.0198240e+00  -8.4046843e+00  -1.6755161e+00
   1.3200000e+00   8.0068928e-01   9.7236673e-01   9.1230141e-01   9.7044503e-01  -1.0539849e+01  -4.0080357e+00  -8.3972924e+00  -1.6644929e+00
   1.3250000e+00   8.0054483e-01   9.7104029e-01   9.1271628e-01   9.7107127e-01  -1.0535001e+01  -3.9962473e+00  -8.3899004e+00  -1.6534698e+00
   1.3300000e+00   8.0045154e-01   9.6975720e-01   9.1304891e-01   9.7171750e-01  -1.0530153e+01  -3.9844590e+00  -8.3825084e+00  -1.6424467e+00
   1.3350000e+00   8.0037545e-01   9.6846342e-01   9.1341977e-01   9.7238241e-01  -1.0525305e+01  -3.9726706e+00  -8.3751164e+00  -1.6314236e+00
   1.3400000e+00   8.0026549e-01   9.6713030e-01   9.1388108e-01   9.7303259e-01  -1.0520457e+01  -3.9608823e+00  -8.3677244e+00  -1.6204004e+00
   1.3450000e+00   8.0011750e-01   9.6580233e-01   9.1427585e-01   9.7358826e-01  -1.0515609e+01  -3.9490940e+00  -8.3603324e+00  -1.6093773e+00
   1.3500000e+00   8.0003384e-01   9.6455415e-01   9.1471035e-01   9.7420370e-01  -1.0510761e+01  -3.9373056e+00  -8.3529405e+00  -1.5983542e+00
   1.3550000e+00   7.9993022e-01   9.6322888e-01   9.1506145e-01   9.7486056e-01  -1.0505912e+01  -3.9255173e+00  -8.3455485e+00  -1.5873310e+00
   1.3600000e+00   7.9984084e-01   9.6188033e-01   9.1539733e-01   9.7548451e-01  -1.0501064e+01  -3.9137289e+00  -8.3381565e+00  -1.5763079e+00
   1.3650000e+00   7.9980851e-01   9.6058665e-01   9.1581674e-01   9.7610923e-01  -1.0496216e+01  -3.9019406e+00  -8.3307645e+00  -1.5652848e+00
   1.3700000e+00   7.9975569e-01   9.5924212e-01   9.1624325e-01   9.7664742e-01  -1.0491368e+01  -3.8901523e+00  -8.3233725e+00  -1.5542616e+00
   1.3750000e+00   7.9971756e-01   9.5788093e-01   9.1657330e-01   9.7717616e-01  -1.0486520e+01  -3.8783639e+00  -8.3159806e+00  -1.5432385e+00
   1.3800000e+00   7.9969844e-01   9.5655678e-01   9.1694672e-01   9.7766586e-01  -1.0481672e+01  -3.8665756e+00  -8.3085886e+00  -1.5322154e+00
   1.3850000e+00   7.9968222e-01   9.5526517e-01   9.1738298e-01   9.7822269e-01  -1.0476824e+01  -3.8547872e+00  -8.3011966e+00  -1.5211922e+00
   1.3900000e+00   7.9957754e-01   9.5390026e-01   9.1772714e-01   9.7876095e-01  -1.0471976e+01  -3.8429989e+00  -8.2938046e+00  -1.5101691e+00
   1.3950000e+00   7.9948850e-01   9.5258373e-01   9.1809580e-01   9.7927550e-01  -1.0467127e+01  -3.8312106e+00  -8.2864126e+00  -1.4991460e+00
   1.4000000e+00   7.9946116e-01   9.5127400e-01   9.1852339e-01   9.7984715e-01  -1.0462279e+01  -3.8194222e+00  -8.2790206e+00  -1.4881228e+00
   1.4050000e+00   7.9945371e-01   9.4990048e-01   9.1890693e-01   9.8036743e-01  -1.0457431e+01  -3.8076339e+00  -8.2716287e+00  -1.4770997e+00
   1.4100000e+00   7.9942555e-01   9.4853996e-01   9.1928831e-01   9.8085349e-01  -1.0452583e+01  -3.7958455e+00  -8.2642367e+00  -1.4660766e+00
   1.4150000e+00   7.9944560e-01   9.4722799e-01   9.1966738e-01   9.8137853e-01  -1.0447735e+01  -3.7840572e+00  -8.2568447e+00  -1.4550534e+00
   1.4200000e+00   7.9943504e-01   9.4601507e-01   9.2004631e-01   9.8186196e-01  -1.0442887e+01  -3.7722689e+00  -8.2494527e+00  -1.4440303e+00
   1.4250000e+00   7.9941141e-01   9.4475895e-01   9.2037835e-01   9.8233236e-01  -1.0438039e+01  -3.7604805e+00  -8.2420607e+00  -1.4330072e+00
   1.4300000e+00   7.9933160e-01   9.4352113e-01   9.2079256e-01   9.8281868e-01  -1.0433190e+01  -3.7486922e+00  -8.2346687e+00  -1.4219840e+00
   1.4350000e+00   7.9930526e-01   9.4227552e-01   9.2117859e-01   9.8332487e-01  -1.0428342e+01  -3.7369038e+00  -8.2272768e+00  -1.4109609e+00
   1.4400000e+00   7.9926859e-01   9.4103327e-01   9.2155240e-01   9.8380809e-01  -1.0423494e+01  -3.7251155e+00  -8.2198848e+00  -1.3999378e+00
   1.4450000e+00   7.9921454e-01   9.3982102e-01   9.2197328e-01   9.8423593e-01  -1.0418646e+01  -3.7133272e+00  -8.2124928e+00  -1.3889146e+00
   1.4500000e+00   7.9914753e-01   9.3863371e-01   9.2236696e-01   9.8475678e-01  -1.0413798e+01  -3.7015388e+00  -8.2051008e+00  -1.3778915e+00
   1.4550000e+00   7.9912688e-01   9.3740109e-01   9.2281610e-01   9.8522730e-01  -1.0408950e+01  -3.6897505e+00  -8.1977088e+00  -1.3668684e+00
   1.4600000e+00   7.9912037e-01   9.3620798e-01   9.2319552e-01   9.8565329e-01  -1.0404102e+01  -3.6779621e+00  -8.1903168e+00  -1.3558453e+00
   1.4650000e+00   7.9907182e-01   9.3507981e-01   9.2364372e-01   9.8606122e-01  -1.0399253e+01  -3.6661738e+00  -8.1829249e+00  -1.3448221e+00
   1.4700000e+00   7.9903767e-01   9.3394521e-01   9.2404718e-01   9.8653106e-01  -1.0394405e+01  -3.6543855e+00  -8.1755329e+00  -1.3337990e+00
   1.4750000e+00   7.9904169e-01   9.3283676e-01   9.2441031e-01   9.8690262e-01  -1.0389557e+01  -3.6425971e+00  -8.1681409e+00  -1.3227759e+00
   1.4800000e+00   7.9902530e-01   9.3176976e-01   9.2480979e-01   9.8729723e-01  -1.0384709e+01  -3.6308088e+00  -8.1607489e+00  -1.3117527e+00
   1.4850000e+00   7.9902590e-01   9.3062917e-01   9.2530363e-01   9.8773239e-01  -1.0379861e+01  -3.6190204e+00  -8.1533569e+00  -1.3007296e+00
   1.4900000e+00   7.9901783e-01   9.2952299e-01   9.2572819e-01   9.8816827e-01  -1.0375013e+01  -3.6072321e+00  -8.1459650e+00  -1.2897065e+00
   1.4950000e+00   7.9909317e-01   9.2847589e-01   9.2616540e-01   9.8860428e-01  -1.0370165e+01  -3.5954437e+00  -8.1385730e+00  -1.2786833e+00
   1.5000000e+00   7.9908531e-01   9.2750391e-01   9.2656674e-01   9.8898288e-01  -1.0365317e+01  -3.5836554e+00  -8.1311810e+00  -1.2676602e+00
   1.5050000e+00   7.9919599e-01   9.2652294e-01   9.2696346e-01   9.8934613e-01  -1.0360468e+01  -3.5718671e+00  -8.1237890e+00  -1.2566371e+00
   1.5100000e+00   7.9918496e-01   9.2559162e-01   9.2734259e-01   9.8972901e-01  -1.0355620e+01  -3.5600787e+00  -8.1163970e+00  -1.2456139e+00
   1.5150000e+00   7.9931930e-01   9.2469735e-01   9.2778255e-01   9.9010188e-01  -1.0350772e+01  -3.5482904e+00  -8.1090050e+00  -1.2345908e+00
   1.5200000e+00   7.9932098e-01   9.2380835e-01   9.2817485e-01   9.9045150e-01  -1.0345924e+01  -3.5365020e+00  -8.1016131e+00  -1.2235677e+00
   1.5250000e+00   7.9936750e-01   9.2298696e-01   9.2856099e-01   9.9078481e-01  -1.0341076e+01  -3.5247137e+00  -8.0942211e+00  -1.2125445e+00
   1.5300000e+00   7.9939168e-01   9.2212724e-01   9.2900889e-01   9.9115563e-01  -1.0336228e+01  -3.5129254e+00  -8.0868291e+00  -1.2015214e+00
   1.5350000e+00   7.9943516e-01   9.2127486e-01   9.2944785e-01   9.9154076e-01  -1.0331380e+01  -3.5011370e+00  -8.0794371e+00  -1.1904983e+00
   1.5400000e+00   7.9943720e-01   9.2051612e-01   9.2983078e-01   9.9185390e-01  -1.0326531e+01  -3.4893487e+00  -8.0720451e+00  -1.1794751e+00
   1.5450000e+00   7.9949937e-01   9.1980949e-01   9.3026452e-01   9.9224470e-01  -1.0321683e+01  -3.4775603e+00  -8.0646531e+00  -1.1684520e+00
   1.5500000e+00   7.9954491e-01   9.1906378e-01   9.3062282e-01   9.9259507e-01  -1.0316835e+01  -3.4657720e+00  -8.0572612e+00  -1.1574289e+00
   1.5550000e+00   7.9955573e-01   9.1835630e-01   9.3102269e-01   9.9292295e-01  -1.0311987e+01  -3.4539837e+00  -8.0498692e+00  -1.1464057e+00
   1.5600000e+00   7.9965044e-01   9.1775041e-01   9.3141904e-01   9.9321013e-01  -1.0307139e+01  -3.4421953e+00  -8.0424772e+00  -1.1353826e+00
   1.5650000e+00   7.9980435e-01   9.1709538e-01   9.3181893e-01   9.9349329e-01  -1.0302291e+01  -3.4304070e+00  -8.0350852e+00  -1.1243595e+00
   1.5700000e+00   7.9986366e-01   9.1649146e-01   9.3227159e-01   9.9375654e-01  -1.0297443e+01  -3.4186186e+00  -8.0276932e+00  -1.1133363e+00
   1.5750000e+00   7.9993863e-01   9.1589513e-01   9.3267528e-01   9.9403867e-01  -1.0292594e+01  -3.4068303e+00  -8.0203012e+00  -1.1023132e+00
   1.5800000e+00   7.9997610e-01   9.1537882e-01   9.3308177e-01   9.9436790e-01  -1.0287746e+01  -3.3950420e+00  -8.0129093e+00  -1.0912901e+00
   1.5850000e+00   8.0003445e-01   9.1485520e-01   9.3344792e-01   9.9463795e-01  -1.0282898e+01  -3.3832536e+00  -8.0055173e+00  -1.0802669e+00
   1.5900000e+00   8.0011981e-01   9.1443317e-01   9.3380205e-01   9.9495401e-01  -1.0278050e+01  -3.3714653e+00  -7.9981253e+00  -1.0692438e+00
   1.5950000e+00   8.0020006e-01   9.1399416e-01   9.3419956e-01   9.9531874e-01  -1.0273202e+01  -3.3596769e+00  -7.9907333e+00  -1.0582207e+00
   1.6000000e+00   8.0029669e-01   9.1361404e-01   9.3460017e-01   9.9561419e-01  -1.0268354e+01  -3.3478886e+00  -7.9833413e+00  -1.0471976e+00
   1.6050000e+00   8.0038687e-01   9.1334032e-01   9.3501086e-01   9.9588151e-01  -1.0263506e+01  -3.3361003e+00  -7.9759493e+00  -1.0361744e+00
   1.6100000e+00   8.0042879e-01   9.1307790e-01   9.3537403e-01   9.9610023e-01  -1.0258657e+01  -3.3243119e+00  -7.9685574e+00  -1.0251513e+00
   1.6150000e+00   8.0053124e-01   9.1285269e-01   9.3573011e-01   9.9639598e-01  -1.0253809e+01  -3.3125236e+00  -7.9611654e+00  -1.0141282e+00
   1.6200000e+00   8.0057820e-01   9.1264402e-01   9.3612808e-01   9.9667758e-01  -1.0248961e+01  -3.3007352e+00  -7.9537734e+00  -1.0031050e+00
   1.6250000e+00   8.0066626e-01   9.1244028e-01   9.3658735e-01   9.9698702e-01  -1.0244113e+01  -3.2889469e+00  -7.9463814e+00  -9.9208189e-01
   1.6300000e+00   8.0079332e-01   9.1227902e-01   9.3693254e-01   9.9724248e-01  -1.0239265e+01  -3.2771586e+00  -7.9389894e+00  -9.8105876e-01
   1.6350000e+00   8.0096970e-01   9.1211568e-01   9.3733249e-01   9.9748245e-01  -1.0234417e+01  -3.2653702e+00  -7.9315975e+00  -9.7003563e-01
   1.6400000e+00   8.0109342e-01   9.1200114e-01   9.3775719e-01   9.9774714e-01  -1.0229569e+01  -3.2535819e+00  -7.9242055e+00  -9.5901249e-01
   1.6450000e+00   8.0124035e-01   9.1187948e-01   9.3809317e-01   9.9800837e-01  -1.0224721e+01  -3.2417935e+00  -7.9168135e+00  -9.4798936e-01
   1.6500000e+00   8.0142554e-01   9.1186405e-01   9.3838278e-01   9.9826269e-01  -1.0219872e+01  -3.2300052e+00  -7.9094215e+00  -9.3696623e-01
   1.6550000e+00   8.0160400e-01   9.1190773e-01   9.3878478e-01   9.9848920e-01  -1.0215024e+01  -3.2182169e+00  -7.9020295e+00  -9.2594310e-01
   1.6600000e+00   8.0173375e-01   9.1191967e-01   9.3924873e-01   9.9874783e-01  -1.0210176e+01  -3.2064285e+00  -7.8946375e+00  -9.1491997e-01
   1.6650000e+00   8.0191573e-01   9.1202179e-01   9.3965219e-01   9.9896460e-01  -1.0205328e+01  -3.1946402e+00  -7.8872456e+00  -9.0389683e-01
   1.6700000e+00   8.0209998e-01   9.1207246e-01   9.4004074e-01   9.9922158e-01  -1.0200480e+01  -3.1828518e+00  -7.8798536e+00  -8.9287370e-01
   1.6750000e+00   8.0226155e-01   9.1213031e-01   9.4043958e-01   9.9948611e-01  -1.0195632e+01  -3.1710635e+00  -7.8724616e+00  -8.8185057e-01
   1.6800000e+00   8.0243913e-01   9.1225432e-01   9.4085025e-01   9.9975152e-01  -1.0190784e+01  -3.1592752e+00  -7.8650696e+00  -8.7082744e-01
   1.6850000e+00   8.0265343e-01   9.1246521e-01   9.4125646e-01   9.9999276e-01  -1.0185935e+01  -3.1474868e+00  -7.8576776e+00  -8.5980431e-01
   1.6900000e+00   8.0282475e-01   9.1263905e-01   9.4164199e-01   1.0002073e+00  -1.0181087e+01  -3.1356985e+00  -7.8502856e+00  -8.4878117e-01
   1.6950000e+00   8.0298139e-01   9.1280685e-01   9.4199875e-01   1.0004013e+00  -1.0176239e+01  -3.1239101e+00  -7.8428937e+00  -8.3775804e-01
   1.7000000e+00   8.0318799e-01   9.1306033e-01   9.4239705e-01   1.0005983e+00  -1.0171391e+01  -3.1121218e+00  -7.8355017e+00  -8.2673491e-01
   1.7050000e+00   8.0338223e-01   9.1327308e-01   9.4279322e-01   1.0008631e+00  -1.0166543e+01  -3.1003335e+00  -7.8281097e+00  -8.1571178e-01
   1.7100000e+00   8.0358289e-01   9.1356677e-01   9.4318751e-01   1.0011012e+00  -1.0161695e+01  -3.0885451e+00  -7.8207177e+00  -8.0468864e-01
   1.7150000e+00   8.0381561e-01   9.1383725e-01   9.4359549e-01   1.0013098e+00  -1.0156847e+01  -3.0767568e+00  -7.8133257e+00  -7.9366551e-01
   1.7200000e+00   8.0398434e-01   9.1419423e-01   9.4396214e-01   1.0015510e+00  -1.0151998e+01  -3.0649684e+00  -7.8059337e+00  -7.8264238e-01
   1.7250000e+00   8.0412580e-01   9.1448873e-01   9.4434777e-01   1.0017252e+00  -1.0147150e+01  -3.0531801e+00  -7.7985418e+00  -7.7161925e-01
   1.7300000e+00   8.0430935e-01   9.1483388e-01   9.4463505e-01   1.0019325e+00  -1.0142302e+01  -3.0413918e+00  -7.7911498e+00  -7.6059612e-01
   1.7350000e+00   8.0453224e-01   9.1521674e-01   9.4507419e-01   1.0021024e+00  -1.0137454e+01  -3.0296034e+00  -7.7837578e+00  -7.4957298e-01
   1.7400000e+00   8.0468892e-01   9.1557100e-01   9.4541805e-01   1.0023118e+00  -1.0132606e+01  -3.0178151e+00  -7.7763658e+00  -7.3854985e-01
   1.7450000e+00   8.0487899e-01   9.1597216e-01   9.4575714e-01   1.0025326e+00  -1.0127758e+01  -3.0060267e+00  -7.7689738e+00  -7.2752672e-01
   1.7500000e+00   8.0507291e-01   9.1644599e-01   9.4612458e-01   1.0027500e+00  -1.0122910e+01  -2.9942384e+00  -7.7615819e+00  -7.1650359e-01
   1.7550000e+00   8.0526572e-01   9.1695523e-01   9.4652578e-01   1.0029587e+00  -1.0118062e+01  -2.9824501e+00  -7.7541899e+00  -7.0548046e-01
   1.7600000e+00   8.0547032e-01   9.1731187e-01   9.4686589e-01   1.0031431e+00  -1.0113213e+01  -2.9706617e+00  -7.7467979e+00  -6.9445732e-01
   1.7650000e+00   8.0574356e-01   9.1777640e-01   9.4727431e-01   1.0032944e+00  -1.0108365e+01  -2.9588734e+00  -7.7394059e+00  -6.8343419e-01
   1.7700000e+00   8.0597979e-01   9.1821802e-01   9.4766981e-01   1.0035061e+00  -1.0103517e+01  -2.9470850e+00  -7.7320139e+00  -6.7241106e-01
   1.7750000e+00   8.0626310e-01   9.1870358e-01   9.4803352e-01   1.0035943e+00  -1.0098669e+01  -2.9352967e+00  -7.7246219e+00  -6.6138793e-01
   1.7800000e+00   8.0652887e-01   9.1921234e-01   9.4833912e-01   1.0037398e+00  -1.0093821e+01  -2.9235084e+00  -7.7172300e+00  -6.5036479e-01
   1.7850000e+00   8.0681881e-01   9.1972775e-01   9.4865481e-01   1.0039405e+00  -1.0088973e+01  -2.9117200e+00  -7.7098380e+00  -6.3934166e-01
   1.7900000e+00   8.0705400e-01   9.2018204e-01   9.4898522e-01   1.0040609e+00  -1.0084125e+01  -2.8999317e+00  -7.7024460e+00  -6.2831853e-01
   1.7950000e+00   8.0736099e-01   9.2071593e-01   9.4932041e-01   1.0041473e+00  -1.0079276e+01  -2.8881433e+00  -7.6950540e+00  -6.1729540e-01
   1.8000000e+00   8.0766414e-01   9.2128173e-01   9.4964926e-01   1.0043454e+00  -1.0074428e+01  -2.8763550e+00  -7.6876620e+00  -6.0627227e-01
   1.8050000e+00   8.0797428e-01   9.2175981e-01   9.5002697e-01   1.0044878e+00  -1.0069580e+01  -2.8645667e+00  -7.6802700e+00  -5.9524913e-01
   1.8100000e+00   8.0825877e-01   9.2224878e-01   9.5034710e-01   1.0046570e+00  -1.0064732e+01  -2.8527783e+00  -7.6728781e+00  -5.8422600e-01
   1.8150000e+00   8.0868495e-01   9.2278974e-01   9.5073311e-01   1.0048038e+00  -1.0059884e+01  -2.8409900e+00  -7.6654861e+00  -5.7320287e-01
   1.8200000e+00   8.0900001e-01   9.2332033e-01   9.5104637e-01   1.0049656e+00  -1.0055036e+01  -2.8292016e+00  -7.6580941e+00  -5.6217974e-01
   1.8250000e+00   8.0928666e-01   9.2384025e-01   9.5136669e-01   1.0050400e+00  -1.0050188e+01  -2.8174133e+00  -7.6507021e+00  -5.5115661e-01
   1.8300000e+00   8.0967828e-01   9.2444559e-01   9.5167063e-01   1.0051418e+00  -1.0045339e+01  -2.8056250e+00  -7.6433101e+00  -5.4013347e-01
   1.8350000e+00   8.1006086e-01   9.2502317e-01   9.5204499e-01   1.0052331e+00  -1.0040491e+01  -2.7938366e+00  -7.6359181e+00  -5.2911034e-01
   1.8400000e+00   8.1037273e-01   9.2560259e-01   9.5236960e-01   1.0053451e+00  -1.0035643e+01  -2.7820483e+00  -7.6285262e+00  -5.1808721e-01
   1.8450000e+00   8.1068661e-01   9.2622282e-01   9.5266080e-01   1.0054610e+00  -1.0030795e+01  -2.7702599e+00  -7.6211342e+00  -5.0706408e-01
   1.8500000e+00   8.1106626e-01   9.2684268e-01   9.5297842e-01   1.0056156e+00  -1.0025947e+01  -2.7584716e+00  -7.6137422e+00  -4.9604095e-01
   1.8550000e+00   8.1140697e-01   9.2740899e-01   9.5332445e-01   1.0058161e+00  -1.0021099e+01  -2.7466833e+00  -7.6063502e+00  -4.8501781e-01
   1.8600000e+00   8.1177486e-01   9.2799608e-01   9.5366764e-01   1.0059075e+00  -1.0016251e+01  -2.7348949e+00  -7.5989582e+00  -4.7399468e-01
   1.8650000e+00   8.1215083e-01   9.2866266e-01   9.5400940e-01   1.0059849e+00  -1.0011403e+01  -2.7231066e+00  -7.5915662e+00  -4.6297155e-01
   1.8700000e+00   8.1250617e-01   9.2924190e-01   9.5433310e-01   1.0060727e+00  -1.0006554e+01  -2.7113182e+00  -7.5841743e+00  -4.5194842e-01
   1.8750000e+00   8.1289757e-01   9.2987402e-01   9.5455771e-01   1.0061602e+00  -1.0001706e+01  -2.6995299e+00  -7.5767823e+00  -4.4092528e-01
   1.8800000e+00   8.1327817e-01   9.3057633e-01   9.5488467e-01   1.0062492e+00  -9.9968581e+00  -2.6877416e+00  -7.5693903e+00  -4.2990215e-01
   1.8850000e+00   8.1365413e-01   9.3125381e-01   9.5523254e-01   1.0063629e+00  -9.9920100e+00  -2.6759532e+00  -7.5619983e+00  -4.1887902e-01
   1.8900000e+00   8.1402111e-01   9.3187438e-01   9.5548060e-01   1.0064267e+00  -9.9871618e+00  -2.6641649e+00  -7.5546063e+00  -4.0785589e-01
   1.8950000e+00   8.1445497e-01   9.3250435e-01   9.5585424e-01   1.0065088e+00  -9.9823137e+00  -2.6523765e+00  -7.5472144e+00  -3.9683276e-01
   1.9000000e+00   8.1487312e-01   9.3314814e-01   9.5624162e-01   1.0066153e+00  -9.9774656e+00  -2.6405882e+00  -7.5398224e+00  -3.8580962e-01
   1.9050000e+00   8.1524795e-01   9.3378719e-01   9.5656350e-01   1.0066910e+00  -9.9726174e+00  -2.6287999e+00  -7.5324304e+00  -3.7478649e-01
   1.9100000e+00   8.1562736e-01   9.3446719e-01   9.5685497e-01   1.0067341e+00  -9.9677693e+00  -2.6170115e+00  -7.5250384e+00  -3.6376336e-01
   1.9150000e+00   8.1604584e-01   9.3511710e-01   9.5720400e-01   1.0068128e+00  -9.9629211e+00  -2.6052232e+00  -7.5176464e+00  -3.5274023e-01
   1.9200000e+00   8.1646006e-01   9.3579963e-01   9.5754337e-01   1.0068691e+00  -9.9580730e+00  -2.5934348e+00  -7.5102544e+00  -3.4171710e-01
   1.9250000e+00   8.1689852e-01   9.3637183e-01   9.5781664e-01   1.0069093e+00  -9.9532249e+00  -2.5816465e+00  -7.5028625e+00  -3.3069396e-01
   1.9300000e+00   8.1735394e-01   9.3703093e-01   9.5821101e-01   1.0069524e+00  -9.9483767e+00  -2.5698582e+00  -7.4954705e+00  -3.1967083e-01
   1.9350000e+00   8.1784492e-01   9.3767689e-01   9.5854207e-01   1.0070272e+00  -9.9435286e+00  -2.5580698e+00  -7.4880785e+00  -3.0864770e-01
   1.9400000e+00   8.1830027e-01   9.3828868e-01   9.5885624e-01   1.0070249e+00  -9.9386805e+00  -2.5462815e+00  -7.4806865e+00  -2.9762457e-01
   1.9450000e+00   8.1878232e-01   9.3891717e-01   9.5916754e-01   1.0070777e+00  -9.9338323e+00  -2.5344931e+00  -7.4732945e+00  -2.8660144e-01
   1.9500000e+00   8.1933421e-01   9.3953715e-01   9.5944693e-01   1.0071890e+00  -9.9289842e+00  -2.5227048e+00  -7.4659025e+00  -2.7557830e-01
   1.9550000e+00   8.1980060e-01   9.4014989e-01   9.5975595e-01   1.0072252e+00  -9.9241361e+00  -2.5109165e+00  -7.4585106e+00  -2.6455517e-01
   1.9600000e+00   8.2028824e-01   9.4080110e-01   9.5998897e-01   1.0072820e+00  -9.9192879e+00  -2.4991281e+00  -7.4511186e+00  -2.5353204e-01
   1.9650000e+00   8.2078688e-01   9.4143783e-01   9.6030820e-01   1.0073251e+00  -9.9144398e+00  -2.4873398e+00  -7.4437266e+00  -2.4250891e-01
   1.9700000e+00   8.2135569e-01   9.4201688e-01   9.6059174e-01   1.0074169e+00  -9.9095916e+00  -2.4755514e+00  -7.4363346e+00  -2.3148577e-01
   1.9750000e+00   8.2191633e-01   9.4263454e-01   9.6090519e-01   1.0074087e+00  -9.9047435e+00  -2.4637631e+00  -7.4289426e+00  -2.2046264e-01
   1.9800000e+00   8.2243778e-01   9.4324620e-01   9.6127523e-01   1.0074495e+00  -9.8998954e+00  -2.4519748e+00  -7.4215506e+00  -2.0943951e-01
   1.9850000e+00   8.2297468e-01   9.4383866e-01   9.6158816e-01   1.0075615e+00  -9.8950472e+00  -2.4401864e+00  -7.4141587e+00  -1.9841638e-01
   1.9900000e+00   8.2350499e-01   9.4443088e-01   9.6189623e-01   1.0076032e+00  -9.8901991e+00  -2.4283981e+00  -7.4067667e+00  -1.8739325e-01
   1.9950000e+00   8.2404395e-01   9.4503193e-01   9.6219485e-01   1.0076094e+00  -9.8853510e+00  -2.4166097e+00  -7.3993747e+00  -1.7637011e-01
   2.0000000e+00   8.2452951e-01   9.4561258e-01   9.6246239e-01   1.0075913e+00  -9.8805028e+00  -2.4048214e+00  -7.3919827e+00  -1.6534698e-01
   2.0050000e+00   8.2508453e-01   9.4616338e-01   9.6276795e-01   1.0076079e+00  -9.8756547e+00  -2.3930331e+00  -7.3845907e+00  -1.5432385e-01
   2.0100000e+00   8.2557893e-01   9.4680944e-01   9.6302076e-01   1.0076485e+00  -9.8708065e+00  -2.3812447e+00  -7.3771987e+00  -1.4330072e-01
   2.0150000e+00   8.2617134e-01   9.4734547e-01   9.6332399e-01   1.0076793e+00  -9.8659584e+00  -2.3694564e+00  -7.3698068e+00  -1.3227759e-01
   2.0200000e+00   8.2665510e-01   9.4785996e-01   9.6362008e-01   1.0076806e+00  -9.8611103e+00  -2.3576680e+00  -7.3624148e+00  -1.2125445e-01
   2.0250000e+00   8.2719509e-01   9.4849918e-01   9.6391935e-01   1.0077278e+00  -9.8562621e+00  -2.3458797e+00  -7.3550228e+00  -1.1023132e-01
   2.0300000e+00   8.2777047e-01   9.4905740e-01   9.6422225e-01   1.0077104e+00  -9.8514140e+00  -2.3340914e+00  -7.3476308e+00  -9.9208189e-02
   2.0350000e+00   8.2834298e-01   9.4962553e-01   9.6448295e-01   1.0077454e+00  -9.8465659e+00  -2.3223030e+00  -7.3402388e+00  -8.8185057e-02
   2.0400000e+00   8.2887983e-01   9.5019191e-01   9.6481986e-01   1.0077180e+00  -9.8417177e+00  -2.3105147e+00  -7.3328469e+00  -7.7161925e-02
   2.0450000e+00   8.2952811e-01   9.5071737e-01   9.6511762e-01   1.0077379e+00  -9.8368696e+00  -2.2987263e+00  -7.3254549e+00  -6.6138793e-02
   2.0500000e+00   8.3013157e-01   9.5124311e-01   9.6544290e-01   1.0077750e+00  -9.8320215e+00  -2.2869380e+00  -7.3180629e+00  -5.5115661e-02
   2.0550000e+00   8.3076307e-01   9.5184069e-01   9.6573736e-01   1.0077401e+00  -9.8271733e+00  -2.2751497e+00  -7.3106709e+00  -4.4092528e-02
   2.0600000e+00   8.3141475e-01   9.5241951e-01   9.6605993e-01   1.0077096e+00  -9.8223252e+00  -2.2633613e+00  -7.3032789e+00  -3.3069396e-02
   2.0650000e+00   8.3201615e-01   9.5299170e-01   9.6631328e-01   1.0077542e+00  -9.8174770e+00  -2.2515730e+00  -7.2958869e+00  -2.2046264e-02
   2.0700000e+00   8.3260385e-01   9.5360084e-01   9.6659771e-01   1.0077636e+00  -9.8126289e+00  -2.2397846e+00  -7.2884950e+00  -1.1023132e-02
   2.0750000e+00   8.3318484e-01   9.5415159e-01   9.6685215e-01   1.0078359e+00  -9.8077808e+00  -2.2279963e+00  -7.2811030e+00   0.0000000e+00
   2.0800000e+00   8.3374330e-01   9.5467107e-01   9.6713699e-01   1.0078167e+00  -9.8029326e+00  -2.2162080e+00  -7.2737110e+00   1.1023132e-02
   2.0850000e+00   8.3436200e-01   9.5522475e-01   9.6738610e-01   1.0077786e+00  -9.7980845e+00  -2.2044196e+00  -7.2663190e+00   2.2046264e-02
   2.0900000e+00   8.3495764e-01   9.5577050e-01   9.6764931e-01   1.0077655e+00  -9.7932364e+00  -2.1926313e+00  -7.2589270e+00   3.3069396e-02
   2.0950000e+00   8.3560749e-01   9.5627156e-01   9.6796083e-01   1.0076925e+00  -9.7883882e+00  -2.1808429e+00  -7.2515350e+00   4.4092528e-02
   2.1000000e+00   8.3623187e-01   9.5688690e-01   9.6818431e-01   1.0076393e+00  -9.7835401e+00  -2.1690546e+00  -7.2441431e+00   5.5115661e-02
   2.1050000e+00   8.3683694e-01   9.5749433e-01   9.6840322e-01   1.0075896e+00  -9.7786919e+00  -2.1572662e+00  -7.2367511e+00   6.6138793e-02
   2.1100000e+00   8.3744988e-01   9.5798915e-01   9.6865324e-01   1.0075631e+00  -9.7738438e+00  -2.1454779e+00  -7.2293591e+00   7.7161925e-02
   2.1150000e+00   8.3815347e-01   9.5850283e-01   9.6893271e-01   1.0075505e+00  -9.7689957e+00  -2.1336896e+00  -7.2219671e+00   8.8185057e-02
   2.1200000e+00   8.3878880e-01   9.5901745e-01   9.6920689e-01   1.0075294e+00  -9.7641475e+00  -2.1219012e+00  -7.2145751e+00   9.9208189e-02
   2.1250000e+00   8.3941760e-01   9.5952216e-01   9.6943476e-01   1.0074831e+00  -9.7592994e+00  -2.1101129e+00  -7.2071831e+00   1.1023132e-01
   2.1300000e+00   8.4006009e-01   9.6003799e-01   9.6964757e-01   1.0074044e+00  -9.7544513e+00  -2.0983245e+00  -7.1997912e+00   1.2125445e-01
   2.1350000e+00   8.4071855e-01   9.6049749e-01   9.6991648e-01   1.0073555e+00  -9.7496031e+00  -2.0865362e+00  -7.1923992e+00   1.3227759e-01
   2.1400000e+00   8.4129668e-01   9.6100600e-01   9.7017161e-01   1.0073523e+00  -9.7447550e+00  -2.0747479e+00  -7.1850072e+00   1.4330072e-01
   2.1450000e+00   8.4194436e-01   9.6149218e-01   9.7040927e-01   1.0073119e+00  -9.7399069e+00  -2.0629595e+00  -7.1776152e+00   1.5432385e-01
   2.1500000e+00   8.4258273e-01   9.6199294e-01   9.7066972e-01   1.0072138e+00  -9.7350587e+00  -2.0511712e+00  -7.1702232e+00   1.6534698e-01
   2.1550000e+00   8.4318759e-01   9.6248811e-01   9.7096365e-01   1.0071469e+00  -9.7302106e+00  -2.0393828e+00  -7.1628313e+00   1.7637011e-01
   2.1600000e+00   8.4379497e-01   9.6294421e-01   9.7120182e-01   1.0070964e+00  -9.7253624e+00  -2.0275945e+00  -7.1554393e+00   1.8739325e-01
   2.1650000e+00   8.4447907e-01   9.6344382e-01   9.7139751e-01   1.0070346e+00  -9.7205143e+00  -2.0158062e+00  -7.1480473e+00   1.9841638e-01
   2.1700000e+00   8.4509857e-01   9.6393209e-01   9.7158794e-01   1.0070293e+00  -9.7156662e+00  -2.0040178e+00  -7.1406553e+00   2.0943951e-01
   2.1750000e+00   8.4566816e-01   9.6437590e-01   9.7182450e-01   1.0070322e+00  -9.7108180e+00  -1.9922295e+00  -7.1332633e+00   2.2046264e-01
   2.1800000e+00   8.4628271e-01   9.6488595e-01   9.7199695e-01   1.0069839e+00  -9.7059699e+00  -1.9804411e+00  -7.1258713e+00   2.3148577e-01
   2.1850000e+00   8.4693592e-01   9.6536625e-01   9.7223727e-01   1.0068728e+00  -9.7011218e+00  -1.9686528e+00  -7.1184794e+00   2.4250891e-01
   2.1900000e+00   8.4747695e-01   9.6581024e-01   9.7243216e-01   1.0068114e+00  -9.6962736e+00  -1.9568645e+00  -7.1110874e+00   2.5353204e-01
   2.1950000e+00   8.4806149e-01   9.6631865e-01   9.7262625e-01   1.0067351e+00  -9.6914255e+00  -1.9450761e+00  -7.1036954e+00   2.6455517e-01
   2.2000000e+00   8.4870777e-01   9.6683852e-01   9.7285291e-01   1.0066915e+00  -9.6865773e+00  -1.9332878e+00  -7.0963034e+00   2.7557830e-01
   2.2050000e+00   8.4931431e-01   9.6728703e-01   9.7310481e-01   1.0066796e+00  -9.6817292e+00  -1.9214994e+00  -7.0889114e+00   2.8660144e-01
   2.2100000e+00   8.4992336e-01   9.6773849e-01   9.7336088e-01   1.0065926e+00  -9.6768811e+00  -1.9097111e+00  -7.0815194e+00   2.9762457e-01
   2.2150000e+00   8.5056841e-01   9.6816351e-01   9.7357494e-01   1.0065320e+00  -9.6720329e+00  -1.8979228e+00  -7.0741275e+00   3.0864770e-01
   2.2200000e+00   8.5115677e-01   9.6859500e-01   9.7380083e-01   1.0064878e+00  -9.6671848e+00  -1.8861344e+00  -7.0667355e+00   3.1967083e-01
   2.2250000e+00   8.5174001e-01   9.6895153e-01   9.7399672e-01   1.0063887e+00  -9.6623367e+00  -1.8743461e+00  -7.0593435e+00   3.3069396e-01
   2.2300000e+00   8.5237786e-01   9.6940040e-01   9.7417762e-01   1.0062946e+00  -9.6574885e+00  -1.8625577e+00  -7.0519515e+00   3.4171710e-01
   2.2350000e+00   8.5296388e-01   9.6986111e-01   9.7437336e-01   1.0062494e+00  -9.6526404e+00  -1.8507694e+00  -7.0445595e+00   3.5274023e-01
   2.2400000e+00   8.5351234e-01   9.7026160e-01   9.7454450e-01   1.0062156e+00  -9.6477923e+00  -1.8389811e+00  -7.0371675e+00   3.6376336e-01
   2.2450000e+00   8.5410975e-01   9.7072654e-01   9.7470593e-01   1.0061188e+00  -9.6429441e+00  -1.8271927e+00  -7.0297756e+00   3.7478649e-01
   2.2500000e+00   8.5468383e-01   9.7113887e-01   9.7495837e-01   1.0060106e+00  -9.6380960e+00  -1.8154044e+00  -7.0223836e+00   3.8580962e-01
   2.2550000e+00   8.5521859e-01   9.7152481e-01   9.7515890e-01   1.0059153e+00  -9.6332478e+00  -1.8036160e+00  -7.0149916e+00   3.9683276e-01
   2.2600000e+00   8.5576308e-01   9.7188642e-01   9.7527972e-01   1.0058559e+00  -9.6283997e+00  -1.7918277e+00  -7.0075996e+00   4.0785589e-01
   2.2650000e+00   8.5632810e-01   9.7236866e-01   9.7548504e-01   1.0057669e+00  -9.6235516e+00  -1.7800394e+00  -7.0002076e+00   4.1887902e-01
   2.2700000e+00   8.5691419e-01   9.7270407e-01   9.7565904e-01   1.0056607e+00  -9.6187034e+00  -1.7682510e+00  -6.9928156e+00   4.2990215e-01
   2.2750000e+00   8.5750613e-01   9.7304224e-01   9.7575116e-01   1.0055253e+00  -9.6138553e+00  -1.7564627e+00  -6.9854237e+00   4.4092528e-01
   2.2800000e+00   8.5811895e-01   9.7342260e-01   9.7595103e-01   1.0054391e+00  -9.6090072e+00  -1.7446743e+00  -6.9780317e+00   4.5194842e-01
   2.2850000e+00   8.5866924e-01   9.7380860e-01   9.7620251e-01   1.0053744e+00  -9.6041590e+00  -1.7328860e+00  -6.9706397e+00   4.6297155e-01
   2.2900000e+00   8.5917915e-01   9.7416766e-01   9.7637693e-01   1.0052643e+00  -9.5993109e+00  -1.7210977e+00  -6.9632477e+00   4.7399468e-01
   2.2950000e+00   8.5977911e-01   9.7454655e-01   9.7661761e-01   1.0051789e+00  -9.5944627e+00  -1.7093093e+00  -6.9558557e+00   4.8501781e-01
   2.3000000e+00   8.6029743e-01   9.7490763e-01   9.7683986e-01   1.0051306e+00  -9.5896146e+00  -1.6975210e+00  -6.9484638e+00   4.9604095e-01
   2.3050000e+00   8.6081887e-01   9.7524034e-01   9.7704643e-01   1.0049793e+00  -9.5847665e+00  -1.6857326e+00  -6.9410718e+00   5.0706408e-01
   2.3100000e+00   8.6129591e-01   9.7561312e-01   9.7719122e-01   1.0048389e+00  -9.5799183e+00  -1.6739443e+00  -6.9336798e+00   5.1808721e-01
   2.3150000e+00   8.6183945e-01   9.7600496e-01   9.7735181e-01   1.0047375e+00  -9.5750702e+00  -1.6621560e+00  -6.9262878e+00   5.2911034e-01
   2.3200000e+00   8.6228273e-01   9.7636089e-01   9.7747880e-01   1.0046369e+00  -9.5702221e+00  -1.6503676e+00  -6.9188958e+00   5.4013347e-01
   2.3250000e+00   8.6275739e-01   9.7669960e-01   9.7762951e-01   1.0044347e+00  -9.5653739e+00  -1.6385793e+00  -6.9115038e+00   5.5115661e-01
   2.3300000e+00   8.6327696e-01   9.7703810e-01   9.7781629e-01   1.0042687e+00  -9.5605258e+00  -1.6267909e+00  -6.9041119e+00   5.6217974e-01
   2.3350000e+00   8.6373685e-01   9.7740612e-01   9.7802958e-01   1.0041580e+00  -9.5556777e+00  -1.6150026e+00  -6.8967199e+00   5.7320287e-01
   2.3400000e+00   8.6414976e-01   9.7773704e-01   9.7814858e-01   1.0040560e+00  -9.5508295e+00  -1.6032143e+00  -6.8893279e+00   5.8422600e-01
   2.3450000e+00   8.6459413e-01   9.7809701e-01   9.7830620e-01   1.0038633e+00  -9.5459814e+00  -1.5914259e+00  -6.8819359e+00   5.9524913e-01
   2.3500000e+00   8.6507491e-01   9.7841487e-01   9.7850469e-01   1.0037029e+00  -9.5411332e+00  -1.5796376e+00  -6.8745439e+00   6.0627227e-01
   2.3550000e+00   8.6552757e-01   9.7870991e-01   9.7866770e-01   1.0035886e+00  -9.5362851e+00  -1.5678492e+00  -6.8671519e+00   6.1729540e-01
   2.3600000e+00   8.6598878e-01   9.7905882e-01   9.7881617e-01   1.0033809e+00  -9.5314370e+00  -1.5560609e+00  -6.8597600e+00   6.2831853e-01
   2.3650000e+00   8.6644172e-01   9.7939791e-01   9.7894094e-01   1.0032478e+00  -9.5265888e+00  -1.5442726e+00  -6.8523680e+00   6.3934166e-01
   2.3700000e+00   8.6686060e-01   9.7970756e-01   9.7910970e-01   1.0031134e+00  -9.5217407e+00  -1.5324842e+00  -6.8449760e+00   6.5036479e-01
   2.3750000e+00   8.6726293e-01   9.8002472e-01   9.7919831e-01   1.0028925e+00  -9.5168926e+00  -1.5206959e+00  -6.8375840e+00   6.6138793e-01
   2.3800000e+00   8.6764620e-01   9.8038927e-01   9.7941806e-01   1.0027441e+00  -9.5120444e+00  -1.5089075e+00  -6.8301920e+00   6.7241106e-01
   2.3850000e+00   8.6803655e-01   9.8065769e-01   9.7965185e-01   1.0025553e+00  -9.5071963e+00  -1.4971192e+00  -6.8228000e+00   6.8343419e-01
   2.3900000e+00   8.6842563e-01   9.8094282e-01   9.7977868e-01   1.0023461e+00  -9.5023481e+00  -1.4853309e+00  -6.8154081e+00   6.9445732e-01
   2.3950000e+00   8.6880275e-01   9.8123493e-01   9.7997556e-01   1.0021918e+00  -9.4975000e+00  -1.4735425e+00  -6.8080161e+00   7.0548046e-01
   2.4000000e+00   8.6918364e-01   9.8149904e-01   9.8008453e-01   1.0020210e+00  -9.4926519e+00  -1.4617542e+00  -6.8006241e+00   7.1650359e-01
   2.4050000e+00   8.6958745e-01   9.8174151e-01   9.8020349e-01   1.0018663e+00  -9.4878037e+00  -1.4499658e+00  -6.7932321e+00   7.2752672e-01
   2.4100000e+00   8.6997533e-01   9.8200349e-01   9.8034696e-01   1.0016094e+00  -9.4829556e+00  -1.4381775e+00  -6.7858401e+00   7.3854985e-01
   2.4150000e+00   8.7035126e-01   9.8226812e-01   9.8048429e-01   1.0014933e+00  -9.4781075e+00  -1.4263892e+00  -6.7784481e+00   7.4957298e-01
   2.4200000e+00   8.7070884e-01   9.8254739e-01   9.8058445e-01   1.0013112e+00  -9.4732593e+00  -1.4146008e+00  -6.7710562e+00   7.6059612e-01
   2.4250000e+00   8.7110535e-01   9.8284115e-01   9.8073255e-01   1.0011612e+00  -9.4684112e+00  -1.4028125e+00  -6.7636642e+00   7.7161925e-01
   2.4300000e+00   8.7145909e-01   9.8315994e-01   9.8093724e-01   1.0009836e+00  -9.4635631e+00  -1.3910241e+00  -6.7562722e+00   7.8264238e-01
   2.4350000e+00   8.7177291e-01   9.8345833e-01   9.8104925e-01   1.0008795e+00  -9.4587149e+00  -1.3792358e+00  -6.7488802e+00   7.9366551e-01
   2.4400000e+00   8.7208921e-01   9.8374683e-01   9.8116952e-01   1.0007054e+00  -9.4538668e+00  -1.3674475e+00  -6.7414882e+00   8.0468864e-01
   2.4450000e+00   8.7242944e-01   9.8401509e-01   9.8134667e-01   1.0005237e+00  -9.4490186e+00  -1.3556591e+00  -6.7340963e+00   8.1571178e-01
   2.4500000e+00   8.7276976e-01   9.8419291e-01   9.8147508e-01   1.0003686e+00  -9.4441705e+00  -1.3438708e+00  -6.7267043e+00   8.2673491e-01
   2.4550000e+00   8.7304446e-01   9.8440337e-01   9.8166101e-01   1.0001488e+00  -9.4393224e+00  -1.3320824e+00  -6.7193123e+00   8.3775804e-01
   2.4600000e+00   8.7341137e-01   9.8462942e-01   9.8177780e-01   9.9995970e-01  -9.4344742e+00  -1.3202941e+00  -6.7119203e+00   8.4878117e-01
   2.4650000e+00   8.7371135e-01   9.8484328e-01   9.8195026e-01   9.9976821e-01  -9.4296261e+00  -1.3085058e+00  -6.7045283e+00   8.5980431e-01
   2.4700000e+00   8.7399449e-01   9.8509497e-01   9.8211544e-01   9.9960918e-01  -9.4247780e+00  -1.2967174e+00  -6.6971363e+00   8.7082744e-01
   2.4750000e+00   8.7423110e-01   9.8538903e-01   9.8227229e-01   9.9936512e-01  -9.4199298e+00  -1.2849291e+00  -6.6897444e+00   8.8185057e-01
   2.4800000e+00   8.7447377e-01   9.8562255e-01   9.8242549e-01   9.9917726e-01  -9.4150817e+00  -1.2731407e+00  -6.6823524e+00   8.9287370e-01
   2.4850000e+00   8.7475167e-01   9.8587557e-01   9.8260154e-01   9.9898947e-01  -9.4102336e+00  -1.2613524e+00  -6.6749604e+00   9.0389683e-01
   2.4900000e+00   8.7495067e-01   9.8610275e-01   9.8276085e-01   9.9869577e-01  -9.4053854e+00  -1.2495641e+00  -6.6675684e+00   9.1491997e-01
   2.4950000e+00   8.7521731e-01   9.8635264e-01   9.8285473e-01   9.9851481e-01  -9.4005373e+00  -1.2377757e+00  -6.6601764e+00   9.2594310e-01
   2.5000000e+00   8.7548065e-01   9.8660420e-01   9.8296467e-01   9.9833443e-01  -9.3956891e+00  -1.2259874e+00  -6.6527844e+00   9.3696623e-01
   2.5050000e+00   8.7576237e-01   9.8683712e-01   9.8312000e-01   9.9810395e-01  -9.3908410e+00  -1.2141990e+00  -6.6453925e+00   9.4798936e-01
   2.5100000e+00   8.7605945e-01   9.8705130e-01   9.8326313e-01   9.9791348e-01  -9.3859929e+00  -1.2024107e+00  -6.6380005e+00   9.5901249e-01
   2.5150000e+00   8.7635432e-01   9.8720951e-01   9.8347332e-01   9.9764822e-01  -9.3811447e+00  -1.1906224e+00  -6.6306085e+00   9.7003563e-01
   2.5200000e+00   8.7660147e-01   9.8747992e-01   9.8363988e-01   9.9738220e-01  -9.3762966e+00  -1.1788340e+00  -6.6232165e+00   9.8105876e-01
   2.5250000e+00   8.7687024e-01   9.8777379e-01   9.8375336e-01   9.9718033e-01  -9.3714485e+00  -1.1670457e+00  -6.6158245e+00   9.9208189e-01
   2.5300000e+00   8.7714408e-01   9.8790429e-01   9.8385792e-01   9.9694089e-01  -9.3666003e+00  -1.1552573e+00  -6.6084325e+00   1.0031050e+00
   2.5350000e+00   8.7742492e-01   9.8809428e-01   9.8392920e-01   9.9673140e-01  -9.3617522e+00  -1.1434690e+00  -6.6010406e+00   1.0141282e+00
   2.5400000e+00   8.7763660e-01   9.8832712e-01   9.8407432e-01   9.9650579e-01  -9.3569040e+00  -1.1316807e+00  -6.5936486e+00   1.0251513e+00
   2.5450000e+00   8.7794210e-01   9.8856449e-01   9.8417333e-01   9.9630211e-01  -9.3520559e+00  -1.1198923e+00  -6.5862566e+00   1.0361744e+00
   2.5500000e+00   8.7818934e-01   9.8881881e-01   9.8429364e-01   9.9601733e-01  -9.3472078e+00  -1.1081040e+00  -6.5788646e+00   1.0471976e+00
   2.5550000e+00   8.7840092e-01   9.8908432e-01   9.8435485e-01   9.9576540e-01  -9.3423596e+00  -1.0963156e+00  -6.5714726e+00   1.0582207e+00
   2.5600000e+00   8.7856870e-01   9.8932437e-01   9.8443833e-01   9.9554899e-01  -9.3375115e+00  -1.0845273e+00  -6.5640807e+00   1.0692438e+00
   2.5650000e+00   8.7884730e-01   9.8950248e-01   9.8452693e-01   9.9528756e-01  -9.3326634e+00  -1.0727390e+00  -6.5566887e+00   1.0802669e+00
   2.5700000e+00   8.7908174e-01   9.8973271e-01   9.8462727e-01   9.9497788e-01  -9.3278152e+00  -1.0609506e+00  -6.5492967e+00   1.0912901e+00
   2.5750000e+00   8.7930803e-01   9.8986945e-01   9.8479930e-01   9.9469243e-01  -9.3229671e+00  -1.0491623e+00  -6.5419047e+00   1.1023132e+00
   2.5800000e+00   8.7959689e-01   9.9004534e-01   9.8487309e-01   9.9436755e-01  -9.3181190e+00  -1.0373739e+00  -6.5345127e+00   1.1133363e+00
   2.5850000e+00   8.7987534e-01   9.9030478e-01   9.8496051e-01   9.9409280e-01  -9.3132708e+00  -1.0255856e+00  -6.5271207e+00   1.1243595e+00
   2.5900000e+00   8.8016824e-01   9.9044667e-01   9.8507422e-01   9.9383466e-01  -9.3084227e+00  -1.0137973e+00  -6.5197288e+00   1.1353826e+00
   2.5950000e+00   8.8045640e-01   9.9063665e-01   9.8518179e-01   9.9355304e-01  -9.3035745e+00  -1.0020089e+00  -6.5123368e+00   1.1464057e+00
   2.6000000e+00   8.8076172e-01   9.9085575e-01   9.8525536e-01   9.9331618e-01  -9.2987264e+00  -9.9022057e-01  -6.5049448e+00   1.1574289e+00
   2.6050000e+00   8.8101095e-01   9.9104378e-01   9.8535152e-01   9.9303757e-01  -9.2938783e+00  -9.7843223e-01  -6.4975528e+00   1.1684520e+00
   2.6100000e+00   8.8128884e-01   9.9116117e-01   9.8548294e-01   9.9276297e-01  -9.2890301e+00  -9.6664389e-01  -6.4901608e+00   1.1794751e+00
   2.6150000e+00   8.8155175e-01   9.9139553e-01   9.8555100e-01   9.9249527e-01  -9.2841820e+00  -9.5485555e-01  -6.4827688e+00   1.1904983e+00
   2.6200000e+00   8.8175998e-01   9.9159091e-01   9.8564993e-01   9.9220686e-01  -9.2793339e+00  -9.4306721e-01  -6.4753769e+00   1.2015214e+00
   2.6250000e+00   8.8195379e-01   9.9169570e-01   9.8575313e-01   9.9190315e-01  -9.2744857e+00  -9.3127887e-01  -6.4679849e+00   1.2125445e+00
   2.6300000e+00   8.8225677e-01   9.9180589e-01   9.8582978e-01   9.9157985e-01  -9.2696376e+00  -9.1949053e-01  -6.4605929e+00   1.2235677e+00
   2.6350000e+00   8.8255999e-01   9.9195393e-01   9.8583010e-01   9.9130689e-01  -9.2647894e+00  -9.0770219e-01  -6.4532009e+00   1.2345908e+00
   2.6400000e+00   8.8276939e-01   9.9211702e-01   9.8591773e-01   9.9102651e-01  -9.2599413e+00  -8.9591385e-01  -6.4458089e+00   1.2456139e+00
   2.6450000e+00   8.8304787e-01   9.9225995e-01   9.8597858e-01   9.9070520e-01  -9.2550932e+00  -8.8412551e-01  -6.4384169e+00   1.2566371e+00
   2.6500000e+00   8.8336435e-01   9.9243644e-01   9.8605788e-01   9.9043759e-01  -9.2502450e+00  -8.7233717e-01  -6.4310250e+00   1.2676602e+00
   2.6550000e+00   8.8361766e-01   9.9265854e-01   9.8612043e-01   9.9018255e-01  -9.2453969e+00  -8.6054883e-01  -6.4236330e+00   1.2786833e+00
   2.6600000e+00   8.8391436e-01   9.9280176e-01   9.8619760e-01   9.8990836e-01  -9.2405488e+00  -8.4876049e-01  -6.4162410e+00   1.2897065e+00
   2.6650000e+00   8.8422757e-01   9.9298897e-01   9.8627685e-01   9.8965728e-01  -9.2357006e+00  -8.3697215e-01  -6.4088490e+00   1.3007296e+00
   2.6700000e+00   8.8455051e-01   9.9312245e-01   9.8635670e-01   9.8937259e-01  -9.2308525e+00  -8.2518381e-01  -6.4014570e+00   1.3117527e+00
   2.6750000e+00   8.8484330e-01   9.9313860e-01   9.8640337e-01   9.8906201e-01  -9.2260044e+00  -8.1339547e-01  -6.3940650e+00   1.3227759e+00
   2.6800000e+00   8.8515352e-01   9.9331486e-01   9.8643217e-01   9.8870130e-01  -9.2211562e+00  -8.0160713e-01  -6.3866731e+00   1.3337990e+00
   2.6850000e+00   8.8552705e-01   9.9343904e-01   9.8650920e-01   9.8836706e-01  -9.2163081e+00  -7.8981879e-01  -6.3792811e+00   1.3448221e+00
   2.6900000e+00   8.8579300e-01   9.9357993e-01   9.8650705e-01   9.8807547e-01  -9.2114599e+00  -7.7803045e-01  -6.3718891e+00   1.3558453e+00
   2.6950000e+00   8.8615682e-01   9.9368203e-01   9.8653642e-01   9.8771338e-01  -9.2066118e+00  -7.6624211e-01  -6.3644971e+00   1.3668684e+00
   2.7000000e+00   8.8645370e-01   9.9381359e-01   9.8658218e-01   9.8741326e-01  -9.2017637e+00  -7.5445377e-01  -6.3571051e+00   1.3778915e+00
   2.7050000e+00   8.8671675e-01   9.9391270e-01   9.8668451e-01   9.8703767e-01  -9.1969155e+00  -7.4266543e-01  -6.3497132e+00   1.3889146e+00
   2.7100000e+00   8.8698622e-01   9.9401274e-01   9.8666621e-01   9.8664391e-01  -9.1920674e+00  -7.3087709e-01  -6.3423212e+00   1.3999378e+00
   2.7150000e+00   8.8725551e-01   9.9418728e-01   9.8670328e-01   9.8632933e-01  -9.1872193e+00  -7.1908875e-01  -6.3349292e+00   1.4109609e+00
   2.7200000e+00   8.8753649e-01   9.9431297e-01   9.8673539e-01   9.8596587e-01  -9.1823711e+00  -7.0730041e-01  -6.3275372e+00   1.4219840e+00
   2.7250000e+00   8.8783408e-01   9.9442150e-01   9.8671153e-01   9.8558635e-01  -9.1775230e+00  -6.9551207e-01  -6.3201452e+00   1.4330072e+00
   2.7300000e+00   8.8815063e-01   9.9459040e-01   9.8667876e-01   9.8524367e-01  -9.1726748e+00  -6.8372373e-01  -6.3127532e+00   1.4440303e+00
   2.7350000e+00   8.8844517e-01   9.9468041e-01   9.8668316e-01   9.8491809e-01  -9.1678267e+00  -6.7193539e-01  -6.3053613e+00   1.4550534e+00
   2.7400000e+00   8.8873673e-01   9.9475137e-01   9.8674021e-01   9.8449214e-01  -9.1629786e+00  -6.6014705e-01  -6.2979693e+00   1.4660766e+00
   2.7450000e+00   8.8907560e-01   9.9484531e-01   9.8676422e-01   9.8410948e-01  -9.1581304e+00  -6.4835871e-01  -6.2905773e+00   1.4770997e+00
   2.7500000e+00   8.8937091e-01   9.9495494e-01   9.8681939e-01   9.8378360e-01  -9.1532823e+00  -6.3657037e-01  -6.2831853e+00   1.4881228e+00
   2.7550000e+00   8.8967367e-01   9.9510745e-01   9.8678237e-01   9.8343315e-01  -9.1484342e+00  -6.2478203e-01  -6.2757933e+00   1.4991460e+00
   2.7600000e+00   8.9001296e-01   9.9521726e-01   9.8674152e-01   9.8303239e-01  -9.1435860e+00  -6.1299369e-01  -6.2684013e+00   1.5101691e+00
   2.7650000e+00   8.9035258e-01   9.9529589e-01   9.8677165e-01   9.8257948e-01  -9.1387379e+00  -6.0120535e-01  -6.2610094e+00   1.5211922e+00
   2.7700000e+00   8.9068182e-01   9.9536225e-01   9.8674814e-01   9.8217740e-01  -9.1338898e+00  -5.8941701e-01  -6.2536174e+00   1.5322154e+00
   2.7750000e+00   8.9106684e-01   9.9541869e-01   9.8670608e-01   9.8175229e-01  -9.1290416e+00  -5.7762867e-01  -6.2462254e+00   1.5432385e+00
   2.7800000e+00   8.9136558e-01   9.9555624e-01   9.8670152e-01   9.8135544e-01  -9.1241935e+00  -5.6584033e-01  -6.2388334e+00   1.5542616e+00
   2.7850000e+00   8.9167149e-01   9.9570039e-01   9.8671357e-01   9.8101175e-01  -9.1193453e+00  -5.5405199e-01  -6.2314414e+00   1.5652848e+00
   2.7900000e+00   8.9195818e-01   9.9576037e-01   9.8665831e-01   9.8051050e-01  -9.1144972e+00  -5.4226365e-01  -6.2240494e+00   1.5763079e+00
   2.7950000e+00   8.9231234e-01   9.9585171e-01   9.8662522e-01   9.8007487e-01  -9.1096491e+00  -5.3047531e-01  -6.2166575e+00   1.5873310e+00
   2.8000000e+00   8.9264400e-01   9.9591052e-01   9.8656655e-01   9.7965143e-01  -9.1048009e+00  -5.1868697e-01  -6.2092655e+00   1.5983542e+00
   2.8050000e+00   8.9293679e-01   9.9602685e-01   9.8652646e-01   9.7916529e-01  -9.0999528e+00  -5.0689863e-01  -6.2018735e+00   1.6093773e+00
   2.8100000e+00   8.9325775e-01   9.9608004e-01   9.8647663e-01   9.7869913e-01  -9.0951047e+00  -4.9511029e-01  -6.1944815e+00   1.6204004e+00
   2.8150000e+00   8.9364038e-01   9.9619266e-01   9.8644059e-01   9.7825869e-01  -9.0902565e+00  -4.8332195e-01  -6.1870895e+00   1.6314236e+00
   2.8200000e+00   8.9403066e-01   9.9628776e-01   9.8636685e-01   9.7779718e-01  -9.0854084e+00  -4.7153361e-01  -6.1796975e+00   1.6424467e+00
   2.8250000e+00   8.9438438e-01   9.9637181e-01   9.8625527e-01   9.7730695e-01  -9.0805602e+00  -4.5974527e-01  -6.1723056e+00   1.6534698e+00
   2.8300000e+00   8.9475567e-01   9.9645645e-01   9.8622739e-01   9.7684701e-01  -9.0757121e+00  -4.4795693e-01  -6.1649136e+00   1.6644929e+00
   2.8350000e+00   8.9511730e-01   9.9654878e-01   9.8615777e-01   9.7640929e-01  -9.0708640e+00  -4.3616859e-01  -6.1575216e+00   1.6755161e+00
   2.8400000e+00   8.9549794e-01   9.9660336e-01   9.8605758e-01   9.7596465e-01  -9.0660158e+00  -4.2438025e-01  -6.1501296e+00   1.6865392e+00
   2.8450000e+00   8.9583440e-01   9.9669635e-01   9.8603342e-01   9.7542980e-01  -9.0611677e+00  -4.1259191e-01  -6.1427376e+00   1.6975623e+00
   2.8500000e+00   8.9617116e-01   9.9671095e-01   9.8593073e-01   9.7504180e-01  -9.0563196e+00  -4.0080357e-01  -6.1353457e+00   1.7085855e+00
   2.8550000e+00   8.9649516e-01   9.9677379e-01   9.8584824e-01   9.7459014e-01  -9.0514714e+00  -3.8901523e-01  -6.1279537e+00   1.7196086e+00
   2.8600000e+00   8.9682719e-01   9.9687661e-01   9.8576504e-01   9.7406232e-01  -9.0466233e+00  -3.7722689e-01  -6.1205617e+00   1.7306317e+00
   2.8650000e+00   8.9716992e-01   9.9691861e-01   9.8564355e-01   9.7357338e-01  -9.0417752e+00  -3.6543855e-01  -6.1131697e+00   1.7416549e+00
   2.8700000e+00   8.9748743e-01   9.9696342e-01   9.8558947e-01   9.7304023e-01  -9.0369270e+00  -3.5365020e-01  -6.1057777e+00   1.7526780e+00
   2.8750000e+00   8.9788406e-01   9.9704367e-01   9.8547711e-01   9.7248116e-01  -9.0320789e+00  -3.4186186e-01  -6.0983857e+00   1.7637011e+00
   2.8800000e+00   8.9826338e-01   9.9715300e-01   9.8540244e-01   9.7201495e-01  -9.0272307e+00  -3.3007352e-01  -6.0909938e+00   1.7747243e+00
   2.8850000e+00   8.9861861e-01   9.9718890e-01   9.8525918e-01   9.7153601e-01  -9.0223826e+00  -3.1828518e-01  -6.0836018e+00   1.7857474e+00
   2.8900000e+00   8.9900145e-01   9.9723716e-01   9.8511459e-01   9.7102565e-01  -9.0175345e+00  -3.0649684e-01  -6.0762098e+00   1.7967705e+00
   2.8950000e+00   8.9934505e-01   9.9724036e-01   9.8501628e-01   9.7053166e-01  -9.0126863e+00  -2.9470850e-01  -6.0688178e+00   1.8077937e+00
   2.9000000e+00   8.9971739e-01   9.9728748e-01   9.8482381e-01   9.7002494e-01  -9.0078382e+00  -2.8292016e-01  -6.0614258e+00   1.8188168e+00
   2.9050000e+00   9.0007063e-01   9.9733719e-01   9.8467203e-01   9.6956006e-01  -9.0029901e+00  -2.7113182e-01  -6.0540338e+00   1.8298399e+00
   2.9100000e+00   9.0036079e-01   9.9740672e-01   9.8450554e-01   9.6904308e-01  -8.9981419e+00  -2.5934348e-01  -6.0466419e+00   1.8408631e+00
   2.9150000e+00   9.0070365e-01   9.9745582e-01   9.8434436e-01   9.6862997e-01  -8.9932938e+00  -2.4755514e-01  -6.0392499e+00   1.8518862e+00
   2.9200000e+00   9.0103012e-01   9.9750303e-01   9.8417353e-01   9.6808671e-01  -8.9884456e+00  -2.3576680e-01  -6.0318579e+00   1.8629093e+00
   2.9250000e+00   9.0134085e-01   9.9759524e-01   9.8407132e-01   9.6756014e-01  -8.9835975e+00  -2.2397846e-01  -6.0244659e+00   1.8739325e+00
   2.9300000e+00   9.0165577e-01   9.9758716e-01   9.8386744e-01   9.6697000e-01  -8.9787494e+00  -2.1219012e-01  -6.0170739e+00   1.8849556e+00
   2.9350000e+00   9.0203040e-01   9.9760317e-01   9.8366972e-01   9.6647031e-01  -8.9739012e+00  -2.0040178e-01  -6.0096819e+00   1.8959787e+00
   2.9400000e+00   9.0235315e-01   9.9761497e-01   9.8351142e-01   9.6589549e-01  -8.9690531e+00  -1.8861344e-01  -6.0022900e+00   1.9070019e+00
   2.9450000e+00   9.0268656e-01   9.9757184e-01   9.8331201e-01   9.6536166e-01  -8.9642050e+00  -1.7682510e-01  -5.9948980e+00   1.9180250e+00
   2.9500000e+00   9.0303686e-01   9.9754223e-01   9.8306252e-01   9.6487538e-01  -8.9593568e+00  -1.6503676e-01  -5.9875060e+00   1.9290481e+00
   2.9550000e+00   9.0331856e-01   9.9762666e-01   9.8284564e-01   9.6434803e-01  -8.9545087e+00  -1.5324842e-01  -5.9801140e+00   1.9400713e+00
   2.9600000e+00   9.0361457e-01   9.9765151e-01   9.8265554e-01   9.6381447e-01  -8.9496606e+00  -1.4146008e-01  -5.9727220e+00   1.9510944e+00
   2.9650000e+00   9.0395060e-01   9.9767716e-01   9.8247371e-01   9.6325385e-01  -8.9448124e+00  -1.2967174e-01  -5.9653301e+00   1.9621175e+00
   2.9700000e+00   9.0423920e-01   9.9772260e-01   9.8228583e-01   9.6267461e-01  -8.9399643e+00  -1.1788340e-01  -5.9579381e+00   1.9731406e+00
   2.9750000e+00   9.0458104e-01   9.9774330e-01   9.8208650e-01   9.6211002e-01  -8.9351161e+00  -1.0609506e-01  -5.9505461e+00   1.9841638e+00
   2.9800000e+00   9.0492686e-01   9.9772112e-01   9.8182347e-01   9.6161491e-01  -8.9302680e+00  -9.4306721e-02  -5.9431541e+00   1.9951869e+00
   2.9850000e+00   9.0528891e-01   9.9770355e-01   9.8162353e-01   9.6101910e-01  -8.9254199e+00  -8.2518381e-02  -5.9357621e+00   2.0062100e+00
   2.9900000e+00   9.0561959e-01   9.9771969e-01   9.8136739e-01   9.6047149e-01  -8.9205717e+00  -7.0730041e-02  -5.9283701e+00   2.0172332e+00
   2.9950000e+00   9.0602169e-01   9.9772722e-01   9.8108507e-01   9.5996690e-01  -8.9157236e+00  -5.8941701e-02  -5.9209782e+00   2.0282563e+00
   3.0000000e+00   9.0634104e-01   9.9775210e-01   9.8079710e-01   9.5932837e-01  -8.9108755e+00  -4.7153361e-02  -5.9135862e+00   2.0392794e+00
   3.0050000e+00   9.0669236e-01   9.9776627e-01   9.8056488e-01   9.5870694e-01  -8.9060273e+00  -3.5365020e-02  -5.9061942e+00   2.0503026e+00
   3.0100000e+00   9.0700525e-01   9.9779044e-01   9.8027072e-01   9.5817375e-01  -8.9011792e+00  -2.3576680e-02  -5.8988022e+00   2.0613257e+00
   3.0150000e+00   9.0733976e-01   9.9783634e-01   9.7999537e-01   9.5756334e-01  -8.8963310e+00  -1.1788340e-02  -5.8914102e+00   2.0723488e+00
   3.0200000e+00   9.0768908e-01   9.9789038e-01   9.7965826e-01   9.5703821e-01  -8.8914829e+00   0.0000000e+00  -5.8840182e+00   2.0833720e+00
   3.0250000e+00   9.0801895e-01   9.9788550e-01   9.7942636e-01   9.5654636e-01  -8.8866348e+00   1.1788340e-02  -5.8766263e+00   2.0943951e+00
   3.0300000e+00   9.0837077e-01   9.9781328e-01   9.7912189e-01   9.5595248e-01  -8.8817866e+00   2.3576680e-02  -5.8692343e+00   2.1054182e+00
   3.0350000e+00   9.0875272e-01   9.9784142e-01   9.7882521e-01   9.5541249e-01  -8.8769385e+00   3.5365020e-02  -5.8618423e+00   2.1164414e+00
   3.0400000e+00   9.0905585e-01   9.9786978e-01   9.7855281e-01   9.5484269e-01  -8.8720904e+00   4.7153361e-02  -5.8544503e+00   2.1274645e+00
   3.0450000e+00   9.0943667e-01   9.9785222e-01   9.7820850e-01   9.5427475e-01  -8.8672422e+00   5.8941701e-02  -5.8470583e+00   2.1384876e+00
   3.0500000e+00   9.0977041e-01   9.9784059e-01   9.7788546e-01   9.5370805e-01  -8.8623941e+00   7.0730041e-02  -5.8396663e+00   2.1495108e+00
   3.0550000e+00   9.1006922e-01   9.9784028e-01   9.7757264e-01   9.5316562e-01  -8.8575460e+00   8.2518381e-02  -5.8322744e+00   2.1605339e+00
   3.0600000e+00   9.1039093e-01   9.9784957e-01   9.7721780e-01   9.5261235e-01  -8.8526978e+00   9.4306721e-02  -5.8248824e+00   2.1715570e+00
   3.0650000e+00   9.1075648e-01   9.9777299e-01   9.7691655e-01   9.5204182e-01  -8.8478497e+00   1.0609506e-01  -5.8174904e+00   2.1825802e+00
   3.0700000e+00   9.1105724e-01   9.9775829e-01   9.7657001e-01   9.5151225e-01  -8.8430015e+00   1.1788340e-01  -5.8100984e+00   2.1936033e+00
   3.0750000e+00   9.1138524e-01   9.9766887e-01   9.7624191e-01   9.5099210e-01  -8.8381534e+00   1.2967174e-01  -5.8027064e+00   2.2046264e+00
   3.0800000e+00   9.1170360e-01   9.9767772e-01   9.7580509e-01   9.5048987e-01  -8.8333053e+00   1.4146008e-01  -5.7953144e+00   2.2156496e+00
   3.0850000e+00   9.1206396e-01   9.9768504e-01   9.7541169e-01   9.4997657e-01  -8.8284571e+00   1.5324842e-01  -5.7879225e+00   2.2266727e+00
   3.0900000e+00   9.1235586e-01   9.9761544e-01   9.7500550e-01   9.4949971e-01  -8.8236090e+00   1.6503676e-01  -5.7805305e+00   2.2376958e+00
   3.0950000e+00   9.1267298e-01   9.9761649e-01   9.7459241e-01   9.4896210e-01  -8.8187609e+00   1.7682510e-01  -5.7731385e+00   2.2487190e+00
   3.1000000e+00   9.1304192e-01   9.9762581e-01   9.7415580e-01   9.4845323e-01  -8.8139127e+00   1.8861344e-01  -5.7657465e+00   2.2597421e+00
   3.1050000e+00   9.1334091e-01   9.9763428e-01   9.7371950e-01   9.4792784e-01  -8.8090646e+00   2.0040178e-01  -5.7583545e+00   2.2707652e+00
   3.1100000e+00   9.1362883e-01   9.9756783e-01   9.7328619e-01   9.4741250e-01  -8.8042164e+00   2.1219012e-01  -5.7509626e+00   2.2817883e+00
   3.1150000e+00   9.1398368e-01   9.9760240e-01   9.7285670e-01   9.4694287e-01  -8.7993683e+00   2.2397846e-01  -5.7435706e+00   2.2928115e+00
   3.1200000e+00   9.1430883e-01   9.9755926e-01   9.7243012e-01   9.4644661e-01  -8.7945202e+00   2.3576680e-01  -5.7361786e+00   2.3038346e+00
   3.1250000e+00   9.1460225e-01   9.9747432e-01   9.7193856e-01   9.4594906e-01  -8.7896720e+00   2.4755514e-01  -5.7287866e+00   2.3148577e+00
   3.1300000e+00   9.1495228e-01   9.9746696e-01   9.7142536e-01   9.4542635e-01  -8.7848239e+00   2.5934348e-01  -5.7213946e+00   2.3258809e+00
   3.1350000e+00   9.1528693e-01   9.9746769e-01   9.7097880e-01   9.4496855e-01  -8.7799758e+00   2.7113182e-01  -5.7140026e+00   2.3369040e+00
   3.1400000e+00   9.1558968e-01   9.9737238e-01   9.7055561e-01   9.4443964e-01  -8.7751276e+00   2.8292016e-01  -5.7066107e+00   2.3479271e+00
   3.1450000e+00   9.1596287e-01   9.9731864e-01   9.6999335e-01   9.4393631e-01  -8.7702795e+00   2.9470850e-01  -5.6992187e+00   2.3589503e+00
   3.1500000e+00   9.1631706e-01   9.9735143e-01   9.6947281e-01   9.4347313e-01  -8.7654314e+00   3.0649684e-01  -5.6918267e+00   2.3699734e+00
   3.1550000e+00   9.1657863e-01   9.9731476e-01   9.6892909e-01   9.4300889e-01  -8.7605832e+00   3.1828518e-01  -5.6844347e+00   2.3809965e+00
   3.1600000e+00   9.1687104e-01   9.9722704e-01   9.6839955e-01   9.4256993e-01  -8.7557351e+00   3.3007352e-01  -5.6770427e+00   2.3920197e+00
   3.1650000e+00   9.1715738e-01   9.9714408e-01   9.6788798e-01   9.4209493e-01  -8.7508869e+00   3.4186186e-01  -5.6696507e+00   2.4030428e+00
   3.1700000e+00   9.1744207e-01   9.9706004e-01   9.6732774e-01   9.4158923e-01  -8.7460388e+00   3.5365020e-01  -5.6622588e+00   2.4140659e+00
   3.1750000e+00   9.1771061e-01   9.9695664e-01   9.6666984e-01   9.4113220e-01  -8.7411907e+00   3.6543855e-01  -5.6548668e+00   2.4250891e+00
   3.1800000e+00   9.1802511e-01   9.9694916e-01   9.6605982e-01   9.4068170e-01  -8.7363425e+00   3.7722689e-01  -5.6474748e+00   2.4361122e+00
   3.1850000e+00   9.1837413e-01   9.9685522e-01   9.6549283e-01   9.4023858e-01  -8.7314944e+00   3.8901523e-01  -5.6400828e+00   2.4471353e+00
   3.1900000e+00   9.1861102e-01   9.9675618e-01   9.6491790e-01   9.3975362e-01  -8.7266463e+00   4.0080357e-01  -5.6326908e+00   2.4581585e+00
   3.1950000e+00   9.1889704e-01   9.9667378e-01   9.6431750e-01   9.3930989e-01  -8.7217981e+00   4.1259191e-01  -5.6252988e+00   2.4691816e+00
   3.2000000e+00   9.1912454e-01   9.9660894e-01   9.6378291e-01   9.3892135e-01  -8.7169500e+00   4.2438025e-01  -5.6179069e+00   2.4802047e+00
   3.2050000e+00   9.1942115e-01   9.9654092e-01   9.6319928e-01   9.3851440e-01  -8.7121018e+00   4.3616859e-01  -5.6105149e+00   2.4912279e+00
   3.2100000e+00   9.1969626e-01   9.9647006e-01   9.6250228e-01   9.3814383e-01  -8.7072537e+00   4.4795693e-01  -5.6031229e+00   2.5022510e+00
   3.2150000e+00   9.1996470e-01   9.9643610e-01   9.6185466e-01   9.3779315e-01  -8.7024056e+00   4.5974527e-01  -5.5957309e+00   2.5132741e+00
   3.2200000e+00   9.2030756e-01   9.9630095e-01   9.6120652e-01   9.3737351e-01  -8.6975574e+00   4.7153361e-01  -5.5883389e+00   2.5242973e+00
   3.2250000e+00   9.2058736e-01   9.9620791e-01   9.6047518e-01   9.3700361e-01  -8.6927093e+00   4.8332195e-01  -5.5809469e+00   2.5353204e+00
   3.2300000e+00   9.2090234e-01   9.9615359e-01   9.5979824e-01   9.3661772e-01  -8.6878612e+00   4.9511029e-01  -5.5735550e+00   2.5463435e+00
   3.2350000e+00   9.2113078e-01   9.9606447e-01   9.5918240e-01   9.3626482e-01  -8.6830130e+00   5.0689863e-01  -5.5661630e+00   2.5573667e+00
   3.2400000e+00   9.2141951e-01   9.9596229e-01   9.5848521e-01   9.3593026e-01  -8.6781649e+00   5.1868697e-01  -5.5587710e+00   2.5683898e+00
   3.2450000e+00   9.2170904e-01   9.9592787e-01   9.5770531e-01   9.3567171e-01  -8.6733168e+00   5.3047531e-01  -5.5513790e+00   2.5794129e+00
   3.2500000e+00   9.2200876e-01   9.9589879e-01   9.5693736e-01   9.3538743e-01  -8.6684686e+00   5.4226365e-01  -5.5439870e+00   2.5904360e+00
   3.2550000e+00   9.2226769e-01   9.9575371e-01   9.5620108e-01   9.3506537e-01  -8.6636205e+00   5.5405199e-01  -5.5365951e+00   2.6014592e+00
   3.2600000e+00   9.2261368e-01   9.9561966e-01   9.5541803e-01   9.3474370e-01  -8.6587723e+00   5.6584033e-01  -5.5292031e+00   2.6124823e+00
   3.2650000e+00   9.2297624e-01   9.9547692e-01   9.5466557e-01   9.3441721e-01  -8.6539242e+00   5.7762867e-01  -5.5218111e+00   2.6235054e+00
   3.2700000e+00   9.2329127e-01   9.9535567e-01   9.5387021e-01   9.3420138e-01  -8.6490761e+00   5.8941701e-01  -5.5144191e+00   2.6345286e+00
   3.2750000e+00   9.2359568e-01   9.9526402e-01   9.5304264e-01   9.3388544e-01  -8.6442279e+00   6.0120535e-01  -5.5070271e+00   2.6455517e+00
   3.2800000e+00   9.2384492e-01   9.9521812e-01   9.5219604e-01   9.3359675e-01  -8.6393798e+00   6.1299369e-01  -5.4996351e+00   2.6565748e+00
   3.2850000e+00   9.2414744e-01   9.9514912e-01   9.5140829e-01   9.3329068e-01  -8.6345317e+00   6.2478203e-01  -5.4922432e+00   2.6675980e+00
   3.2900000e+00   9.2442446e-01   9.9494995e-01   9.5052199e-01   9.3291830e-01  -8.6296835e+00   6.3657037e-01  -5.4848512e+00   2.6786211e+00
   3.2950000e+00   9.2477956e-01   9.9483673e-01   9.4967868e-01   9.3271237e-01  -8.6248354e+00   6.4835871e-01  -5.4774592e+00   2.6896442e+00
   3.3000000e+00   9.2507652e-01   9.9470533e-01   9.4882276e-01   9.3246447e-01  -8.6199873e+00   6.6014705e-01  -5.4700672e+00   2.7006674e+00
   3.3050000e+00   9.2537708e-01   9.9461461e-01   9.4788820e-01   9.3221108e-01  -8.6151391e+00   6.7193539e-01  -5.4626752e+00   2.7116905e+00
   3.3100000e+00   9.2575491e-01   9.9447654e-01   9.4690036e-01   9.3200258e-01  -8.6102910e+00   6.8372373e-01  -5.4552832e+00   2.7227136e+00
   3.3150000e+00   9.2609420e-01   9.9437016e-01   9.4594886e-01   9.3182738e-01  -8.6054428e+00   6.9551207e-01  -5.4478913e+00   2.7337368e+00
   3.3200000e+00   9.2638800e-01   9.9417891e-01   9.4499347e-01   9.3164339e-01  -8.6005947e+00   7.0730041e-01  -5.4404993e+00   2.7447599e+00
   3.3250000e+00   9.2668869e-01   9.9404023e-01   9.4403035e-01   9.3137781e-01  -8.5957466e+00   7.1908875e-01  -5.4331073e+00   2.7557830e+00
   3.3300000e+00   9.2698446e-01   9.9391703e-01   9.4312371e-01   9.3113182e-01  -8.5908984e+00   7.3087709e-01  -5.4257153e+00   2.7668062e+00
   3.3350000e+00   9.2725092e-01   9.9378668e-01   9.4212263e-01   9.3096917e-01  -8.5860503e+00   7.4266543e-01  -5.4183233e+00   2.7778293e+00
   3.3400000e+00   9.2747620e-01   9.9368255e-01   9.4106053e-01   9.3083828e-01  -8.5812022e+00   7.5445377e-01  -5.4109313e+00   2.7888524e+00
   3.3450000e+00   9.2772055e-01   9.9347706e-01   9.3998007e-01   9.3068319e-01  -8.5763540e+00   7.6624211e-01  -5.4035394e+00   2.7998756e+00
   3.3500000e+00   9.2803255e-01   9.9331039e-01   9.3887083e-01   9.3060751e-01  -8.5715059e+00   7.7803045e-01  -5.3961474e+00   2.8108987e+00
   3.3550000e+00   9.2830015e-01   9.9313697e-01   9.3780546e-01   9.3040820e-01  -8.5666577e+00   7.8981879e-01  -5.3887554e+00   2.8219218e+00
   3.3600000e+00   9.2859386e-01   9.9298333e-01   9.3668117e-01   9.3021937e-01  -8.5618096e+00   8.0160713e-01  -5.3813634e+00   2.8329450e+00
   3.3650000e+00   9.2890459e-01   9.9283320e-01   9.3555145e-01   9.3013562e-01  -8.5569615e+00   8.1339547e-01  -5.3739714e+00   2.8439681e+00
   3.3700000e+00   9.2924007e-01   9.9264806e-01   9.3445632e-01   9.3006025e-01  -8.5521133e+00   8.2518381e-01  -5.3665795e+00   2.8549912e+00
   3.3750000e+00   9.2957635e-01   9.9250798e-01   9.3331694e-01   9.2997541e-01  -8.5472652e+00   8.3697215e-01  -5.3591875e+00   2.8660144e+00
   3.3800000e+00   9.2983941e-01   9.9232578e-01   9.3213646e-01   9.2994869e-01  -8.5424171e+00   8.4876049e-01  -5.3517955e+00   2.8770375e+00
   3.3850000e+00   9.3009646e-01   9.9212279e-01   9.3090694e-01   9.2993225e-01  -8.5375689e+00   8.6054883e-01  -5.3444035e+00   2.8880606e+00
   3.3900000e+00   9.3037102e-01   9.9192044e-01   9.2974834e-01   9.2984835e-01  -8.5327208e+00   8.7233717e-01  -5.3370115e+00   2.8990837e+00
   3.3950000e+00   9.3066270e-01   9.9172222e-01   9.2851647e-01   9.2982707e-01  -8.5278727e+00   8.8412551e-01  -5.3296195e+00   2.9101069e+00
   3.4000000e+00   9.3095202e-01   9.9157180e-01   9.2723193e-01   9.2981152e-01  -8.5230245e+00   8.9591385e-01  -5.3222276e+00   2.9211300e+00
   3.4050000e+00   9.3126747e-01   9.9138950e-01   9.2601960e-01   9.2979703e-01  -8.5181764e+00   9.0770219e-01  -5.3148356e+00   2.9321531e+00
   3.4100000e+00   9.3157365e-01   9.9120031e-01   9.2480213e-01   9.2974106e-01  -8.5133282e+00   9.1949053e-01  -5.3074436e+00   2.9431763e+00
   3.4150000e+00   9.3191979e-01   9.9098815e-01   9.2356415e-01   9.2975242e-01  -8.5084801e+00   9.3127887e-01  -5.3000516e+00   2.9541994e+00
   3.4200000e+00   9.3220096e-01   9.9080998e-01   9.2226264e-01   9.2970843e-01  -8.5036320e+00   9.4306721e-01  -5.2926596e+00   2.9652225e+00
   3.4250000e+00   9.3252708e-01   9.9057820e-01   9.2101001e-01   9.2972977e-01  -8.4987838e+00   9.5485555e-01  -5.2852676e+00   2.9762457e+00
   3.4300000e+00   9.3284167e-01   9.9034436e-01   9.1967005e-01   9.2972754e-01  -8.4939357e+00   9.6664389e-01  -5.2778757e+00   2.9872688e+00
   3.4350000e+00   9.3317260e-01   9.9018421e-01   9.1836562e-01   9.2976938e-01  -8.4890876e+00   9.7843223e-01  -5.2704837e+00   2.9982919e+00
   3.4400000e+00   9.3343132e-01   9.8997742e-01   9.1703566e-01   9.2978986e-01  -8.4842394e+00   9.9022057e-01  -5.2630917e+00   3.0093151e+00
   3.4450000e+00   9.3377115e-01   9.8974557e-01   9.1564959e-01   9.2987219e-01  -8.4793913e+00   1.0020089e+00  -5.2556997e+00   3.0203382e+00
   3.4500000e+00   9.3410509e-01   9.8957704e-01   9.1428084e-01   9.2990605e-01  -8.4745431e+00   1.0137973e+00  -5.2483077e+00   3.0313613e+00
   3.4550000e+00   9.3442509e-01   9.8936614e-01   9.1297508e-01   9.2992770e-01  -8.4696950e+00   1.0255856e+00  -5.2409157e+00   3.0423845e+00
   3.4600000e+00   9.3475416e-01   9.8911280e-01   9.1161146e-01   9.2996097e-01  -8.4648469e+00   1.0373739e+00  -5.2335238e+00   3.0534076e+00
   3.4650000e+00   9.3513278e-01   9.8891750e-01   9.1019335e-01   9.3005394e-01  -8.4599987e+00   1.0491623e+00  -5.2261318e+00   3.0644307e+00
   3.4700000e+00   9.3545772e-01   9.8869165e-01   9.0880142e-01   9.3016005e-01  -8.4551506e+00   1.0609506e+00  -5.2187398e+00   3.0754539e+00
   3.4750000e+00   9.3577173e-01   9.8843953e-01   9.0734531e-01   9.3027751e-01  -8.4503025e+00   1.0727390e+00  -5.2113478e+00   3.0864770e+00
   3.4800000e+00   9.3608961e-01   9.8823078e-01   9.0584627e-01   9.3038730e-01  -8.4454543e+00   1.0845273e+00  -5.2039558e+00   3.0975001e+00
   3.4850000e+00   9.3645317e-01   9.8799222e-01   9.0443495e-01   9.3047171e-01  -8.4406062e+00   1.0963156e+00  -5.1965638e+00   3.1085233e+00
   3.4900000e+00   9.3674136e-01   9.8780098e-01   9.0296601e-01   9.3056097e-01  -8.4357581e+00   1.1081040e+00  -5.1891719e+00   3.1195464e+00
   3.4950000e+00   9.3701456e-01   9.8756651e-01   9.0144895e-01   9.3067083e-01  -8.4309099e+00   1.1198923e+00  -5.1817799e+00   3.1305695e+00
   3.5000000e+00   9.3738367e-01   9.8731025e-01   8.9998644e-01   9.3079651e-01  -8.4260618e+00   1.1316807e+00  -5.1743879e+00   3.1415927e+00
   3.5050000e+00   9.3772547e-01   9.8710800e-01   8.9853979e-01   9.3095435e-01  -8.4212136e+00   1.1434690e+00  -5.1669959e+00   3.1526158e+00
   3.5100000e+00   9.3804044e-01   9.8686064e-01   8.9700895e-01   9.3114969e-01  -8.4163655e+00   1.1552573e+00  -5.1596039e+00   3.1636389e+00
   3.5150000e+00   9.3841501e-01   9.8660268e-01   8.9556397e-01   9.3133042e-01  -8.4115174e+00   1.1670457e+00  -5.1522120e+00   3.1746620e+00
   3.5200000e+00   9.3871697e-01   9.8637129e-01   8.9407052e-01   9.3154307e-01  -8.4066692e+00   1.1788340e+00  -5.1448200e+00   3.1856852e+00
   3.5250000e+00   9.3901526e-01   9.8605534e-01   8.9257910e-01   9.3173195e-01  -8.4018211e+00   1.1906224e+00  -5.1374280e+00   3.1967083e+00
   3.5300000e+00   9.3939124e-01   9.8575117e-01   8.9097936e-01   9.3188520e-01  -8.3969730e+00   1.2024107e+00  -5.1300360e+00   3.2077314e+00
   3.5350000e+00   9.3971486e-01   9.8553050e-01   8.8945426e-01   9.3208100e-01  -8.3921248e+00   1.2141990e+00  -5.1226440e+00   3.2187546e+00
   3.5400000e+00   9.3998497e-01   9.8525423e-01   8.8791876e-01   9.3226342e-01  -8.3872767e+00   1.2259874e+00  -5.1152520e+00   3.2297777e+00
   3.5450000e+00   9.4034673e-01   9.8493263e-01   8.8636825e-01   9.3246714e-01  -8.3824285e+00   1.2377757e+00  -5.1078601e+00   3.2408008e+00
   3.5500000e+00   9.4069663e-01   9.8469446e-01   8.8487771e-01   9.3267400e-01  -8.3775804e+00   1.2495641e+00  -5.1004681e+00   3.2518240e+00
   3.5550000e+00   9.4100433e-01   9.8445045e-01   8.8331648e-01   9.3290804e-01  -8.3727323e+00   1.2613524e+00  -5.0930761e+00   3.2628471e+00
   3.5600000e+00   9.4132064e-01   9.8413900e-01   8.8172728e-01   9.3318012e-01  -8.3678841e+00   1.2731407e+00  -5.0856841e+00   3.2738702e+00
   3.5650000e+00   9.4164552e-01   9.8381327e-01   8.8016736e-01   9.3337456e-01  -8.3630360e+00   1.2849291e+00  -5.0782921e+00   3.2848934e+00
   3.5700000e+00   9.4197939e-01   9.8356407e-01   8.7861097e-01   9.3360551e-01  -8.3581879e+00   1.2967174e+00  -5.0709001e+00   3.2959165e+00
   3.5750000e+00   9.4231283e-01   9.8330896e-01   8.7700705e-01   9.3380549e-01  -8.3533397e+00   1.3085058e+00  -5.0635082e+00   3.3069396e+00
   3.5800000e+00   9.4267842e-01   9.8306732e-01   8.7543662e-01   9.3404116e-01  -8.3484916e+00   1.3202941e+00  -5.0561162e+00   3.3179628e+00
   3.5850000e+00   9.4305993e-01   9.8280306e-01   8.7390632e-01   9.3428177e-01  -8.3436435e+00   1.3320824e+00  -5.0487242e+00   3.3289859e+00
   3.5900000e+00   9.4336636e-01   9.8247306e-01   8.7241600e-01   9.3449900e-01  -8.3387953e+00   1.3438708e+00  -5.0413322e+00   3.3400090e+00
   3.5950000e+00   9.4374214e-01   9.8218160e-01   8.7090188e-01   9.3467740e-01  -8.3339472e+00   1.3556591e+00  -5.0339402e+00   3.3510322e+00
   3.6000000e+00   9.4405082e-01   9.8191765e-01   8.6937903e-01   9.3498887e-01  -8.3290990e+00   1.3674475e+00  -5.0265482e+00   3.3620553e+00
   3.6050000e+00   9.4432493e-01   9.8159014e-01   8.6788774e-01   9.3522725e-01  -8.3242509e+00   1.3792358e+00  -5.0191563e+00   3.3730784e+00
   3.6100000e+00   9.4458673e-01   9.8122954e-01   8.6641365e-01   9.3546285e-01  -8.3194028e+00   1.3910241e+00  -5.0117643e+00   3.3841016e+00
   3.6150000e+00   9.4495853e-01   9.8091008e-01   8.6494737e-01   9.3570101e-01  -8.3145546e+00   1.4028125e+00  -5.0043723e+00   3.3951247e+00
   3.6200000e+00   9.4524826e-01   9.8054915e-01   8.6343513e-01   9.3597708e-01  -8.3097065e+00   1.4146008e+00  -4.9969803e+00   3.4061478e+00
   3.6250000e+00   9.4556096e-01   9.8018071e-01   8.6192683e-01   9.3618281e-01  -8.3048584e+00   1.4263892e+00  -4.9895883e+00   3.4171710e+00
   3.6300000e+00   9.4591588e-01   9.7990049e-01   8.6044585e-01   9.3646403e-01  -8.3000102e+00   1.4381775e+00  -4.9821963e+00   3.4281941e+00
   3.6350000e+00   9.4627403e-01   9.7953724e-01   8.5902952e-01   9.3675383e-01  -8.2951621e+00   1.4499658e+00  -4.9748044e+00   3.4392172e+00
   3.6400000e+00   9.4655572e-01   9.7919886e-01   8.5752706e-01   9.3702666e-01  -8.2903139e+00   1.4617542e+00  -4.9674124e+00   3.4502404e+00
   3.6450000e+00   9.4688418e-01   9.7885362e-01   8.5611673e-01   9.3732881e-01  -8.2854658e+00   1.4735425e+00  -4.9600204e+00   3.4612635e+00
   3.6500000e+00   9.4717911e-01   9.7856527e-01   8.5474247e-01   9.3768429e-01  -8.2806177e+00   1.4853309e+00  -4.9526284e+00   3.4722866e+00
   3.6550000e+00   9.4749262e-01   9.7816884e-01   8.5332655e-01   9.3803347e-01  -8.2757695e+00   1.4971192e+00  -4.9452364e+00   3.4833097e+00
   3.6600000e+00   9.4783997e-01   9.7779089e-01   8.5194650e-01   9.3830402e-01  -8.2709214e+00   1.5089075e+00  -4.9378445e+00   3.4943329e+00
   3.6650000e+00   9.4824974e-01   9.7741315e-01   8.5056104e-01   9.3856794e-01  -8.2660733e+00   1.5206959e+00  -4.9304525e+00   3.5053560e+00
   3.6700000e+00   9.4861190e-01   9.7705829e-01   8.4916229e-01   9.3891596e-01  -8.2612251e+00   1.5324842e+00  -4.9230605e+00   3.5163791e+00
   3.6750000e+00   9.4899987e-01   9.7665848e-01   8.4779039e-01   9.3917303e-01  -8.2563770e+00   1.5442726e+00  -4.9156685e+00   3.5274023e+00
   3.6800000e+00   9.4937554e-01   9.7632393e-01   8.4652054e-01   9.3948198e-01  -8.2515289e+00   1.5560609e+00  -4.9082765e+00   3.5384254e+00
   3.6850000e+00   9.4970857e-01   9.7593079e-01   8.4525339e-01   9.3978837e-01  -8.2466807e+00   1.5678492e+00  -4.9008845e+00   3.5494485e+00
   3.6900000e+00   9.4996012e-01   9.7559296e-01   8.4392013e-01   9.4007234e-01  -8.2418326e+00   1.5796376e+00  -4.8934926e+00   3.5604717e+00
   3.6950000e+00   9.5027440e-01   9.7527739e-01   8.4256059e-01   9.4046472e-01  -8.2369844e+00   1.5914259e+00  -4.8861006e+00   3.5714948e+00
   3.7000000e+00   9.5063014e-01   9.7486740e-01   8.4128709e-01   9.4080520e-01  -8.2321363e+00   1.6032143e+00  -4.8787086e+00   3.5825179e+00
   3.7050000e+00   9.5098482e-01   9.7448727e-01   8.3995301e-01   9.4111764e-01  -8.2272882e+00   1.6150026e+00  -4.8713166e+00   3.5935411e+00
   3.7100000e+00   9.5130936e-01   9.7407268e-01   8.3867216e-01   9.4138845e-01  -8.2224400e+00   1.6267909e+00  -4.8639246e+00   3.6045642e+00
   3.7150000e+00   9.5168259e-01   9.7369313e-01   8.3744212e-01   9.4173294e-01  -8.2175919e+00   1.6385793e+00  -4.8565326e+00   3.6155873e+00
   3.7200000e+00   9.5206805e-01   9.7326901e-01   8.3624723e-01   9.4206264e-01  -8.2127438e+00   1.6503676e+00  -4.8491407e+00   3.6266105e+00
   3.7250000e+00   9.5235649e-01   9.7287843e-01   8.3504066e-01   9.4241143e-01  -8.2078956e+00   1.6621560e+00  -4.8417487e+00   3.6376336e+00
   3.7300000e+00   9.5273110e-01   9.7247913e-01   8.3390706e-01   9.4276710e-01  -8.2030475e+00   1.6739443e+00  -4.8343567e+00   3.6486567e+00
   3.7350000e+00   9.5302512e-01   9.7209153e-01   8.3276549e-01   9.4312481e-01  -8.1981993e+00   1.6857326e+00  -4.8269647e+00   3.6596799e+00
   3.7400000e+00   9.5341049e-01   9.7166168e-01   8.3156170e-01   9.4351493e-01  -8.1933512e+00   1.6975210e+00  -4.8195727e+00   3.6707030e+00
   3.7450000e+00   9.5374813e-01   9.7123192e-01   8.3043909e-01   9.4387748e-01  -8.1885031e+00   1.7093093e+00  -4.8121807e+00   3.6817261e+00
   3.7500000e+00   9.5410589e-01   9.7074191e-01   8.2937499e-01   9.4419061e-01  -8.1836549e+00   1.7210977e+00  -4.8047888e+00   3.6927493e+00
   3.7550000e+00   9.5443520e-01   9.7027529e-01   8.2832679e-01   9.4450806e-01  -8.1788068e+00   1.7328860e+00  -4.7973968e+00   3.7037724e+00
   3.7600000e+00   9.5479859e-01   9.6991480e-01   8.2727904e-01   9.4478643e-01  -8.1739587e+00   1.7446743e+00  -4.7900048e+00   3.7147955e+00
   3.7650000e+00   9.5512567e-01   9.6950221e-01   8.2619953e-01   9.4509453e-01  -8.1691105e+00   1.7564627e+00  -4.7826128e+00   3.7258187e+00
   3.7700000e+00   9.5540252e-01   9.6903679e-01   8.2514153e-01   9.4542259e-01  -8.1642624e+00   1.7682510e+00  -4.7752208e+00   3.7368418e+00
   3.7750000e+00   9.5577677e-01   9.6859684e-01   8.2415758e-01   9.4569608e-01  -8.1594143e+00   1.7800394e+00  -4.7678289e+00   3.7478649e+00
   3.7800000e+00   9.5615613e-01   9.6808236e-01   8.2321647e-01   9.4605415e-01  -8.1545661e+00   1.7918277e+00  -4.7604369e+00   3.7588881e+00
   3.7850000e+00   9.5650304e-01   9.6761006e-01   8.2225269e-01   9.4638585e-01  -8.1497180e+00   1.8036160e+00  -4.7530449e+00   3.7699112e+00
   3.7900000e+00   9.5679618e-01   9.6713630e-01   8.2129397e-01   9.4675413e-01  -8.1448698e+00   1.8154044e+00  -4.7456529e+00   3.7809343e+00
   3.7950000e+00   9.5711721e-01   9.6668937e-01   8.2032230e-01   9.4716628e-01  -8.1400217e+00   1.8271927e+00  -4.7382609e+00   3.7919574e+00
   3.8000000e+00   9.5745949e-01   9.6622378e-01   8.1934891e-01   9.4753067e-01  -8.1351736e+00   1.8389811e+00  -4.7308689e+00   3.8029806e+00
   3.8050000e+00   9.5782701e-01   9.6576838e-01   8.1843391e-01   9.4787412e-01  -8.1303254e+00   1.8507694e+00  -4.7234770e+00   3.8140037e+00
   3.8100000e+00   9.5815982e-01   9.6527421e-01   8.1760738e-01   9.4818841e-01  -8.1254773e+00   1.8625577e+00  -4.7160850e+00   3.8250268e+00
   3.8150000e+00   9.5845622e-01   9.6481865e-01   8.1680350e-01   9.4851180e-01  -8.1206292e+00   1.8743461e+00  -4.7086930e+00   3.8360500e+00
   3.8200000e+00   9.5877543e-01   9.6432371e-01   8.1599324e-01   9.4883663e-01  -8.1157810e+00   1.8861344e+00  -4.7013010e+00   3.8470731e+00
   3.8250000e+00   9.5908921e-01   9.6390374e-01   8.1518800e-01   9.4918636e-01  -8.1109329e+00   1.8979228e+00  -4.6939090e+00   3.8580962e+00
   3.8300000e+00   9.5937183e-01   9.6341522e-01   8.1437765e-01   9.4964279e-01  -8.1060847e+00   1.9097111e+00  -4.6865170e+00   3.8691194e+00
   3.8350000e+00   9.5968495e-01   9.6289429e-01   8.1353982e-01   9.5005037e-01  -8.1012366e+00   1.9214994e+00  -4.6791251e+00   3.8801425e+00
   3.8400000e+00   9.5999475e-01   9.6236951e-01   8.1276312e-01   9.5046418e-01  -8.0963885e+00   1.9332878e+00  -4.6717331e+00   3.8911656e+00
   3.8450000e+00   9.6035099e-01   9.6183942e-01   8.1204858e-01   9.5083456e-01  -8.0915403e+00   1.9450761e+00  -4.6643411e+00   3.9021888e+00
   3.8500000e+00   9.6068045e-01   9.6140896e-01   8.1137088e-01   9.5119905e-01  -8.0866922e+00   1.9568645e+00  -4.6569491e+00   3.9132119e+00
   3.8550000e+00   9.6100518e-01   9.6090584e-01   8.1072143e-01   9.5148840e-01  -8.0818441e+00   1.9686528e+00  -4.6495571e+00   3.9242350e+00
   3.8600000e+00   9.6133663e-01   9.6045588e-01   8.1007040e-01   9.5189820e-01  -8.0769959e+00   1.9804411e+00  -4.6421651e+00   3.9352582e+00
   3.8650000e+00   9.6172907e-01   9.5998523e-01   8.0942558e-01   9.5236272e-01  -8.0721478e+00   1.9922295e+00  -4.6347732e+00   3.9462813e+00
   3.8700000e+00   9.6213450e-01   9.5946558e-01   8.0882425e-01   9.5270541e-01  -8.0672997e+00   2.0040178e+00  -4.6273812e+00   3.9573044e+00
   3.8750000e+00   9.6245456e-01   9.5898950e-01   8.0818014e-01   9.5309450e-01  -8.0624515e+00   2.0158062e+00  -4.6199892e+00   3.9683276e+00
   3.8800000e+00   9.6276883e-01   9.5842820e-01   8.0755433e-01   9.5349565e-01  -8.0576034e+00   2.0275945e+00  -4.6125972e+00   3.9793507e+00
   3.8850000e+00   9.6313140e-01   9.5791191e-01   8.0698331e-01   9.5387251e-01  -8.0527552e+00   2.0393828e+00  -4.6052052e+00   3.9903738e+00
   3.8900000e+00   9.6343694e-01   9.5742738e-01   8.0641506e-01   9.5427243e-01  -8.0479071e+00   2.0511712e+00  -4.5978132e+00   4.0013970e+00
   3.8950000e+00   9.6377948e-01   9.5689663e-01   8.0578926e-01   9.5467213e-01  -8.0430590e+00   2.0629595e+00  -4.5904213e+00   4.0124201e+00
   3.9000000e+00   9.6412895e-01   9.5639280e-01   8.0518790e-01   9.5503891e-01  -8.0382108e+00   2.0747479e+00  -4.5830293e+00   4.0234432e+00
   3.9050000e+00   9.6450842e-01   9.5582696e-01   8.0473146e-01   9.5539489e-01  -8.0333627e+00   2.0865362e+00  -4.5756373e+00   4.0344664e+00
   3.9100000e+00   9.6479443e-01   9.5525374e-01   8.0427284e-01   9.5577181e-01  -8.0285146e+00   2.0983245e+00  -4.5682453e+00   4.0454895e+00
   3.9150000e+00   9.6511552e-01   9.5478169e-01   8.0382586e-01   9.5616429e-01  -8.0236664e+00   2.1101129e+00  -4.5608533e+00   4.0565126e+00
   3.9200000e+00   9.6544453e-01   9.5429850e-01   8.0332032e-01   9.5653275e-01  -8.0188183e+00   2.1219012e+00  -4.5534614e+00   4.0675358e+00
   3.9250000e+00   9.6576591e-01   9.5376537e-01   8.0288371e-01   9.5690845e-01  -8.0139701e+00   2.1336896e+00  -4.5460694e+00   4.0785589e+00
   3.9300000e+00   9.6606516e-01   9.5325027e-01   8.0244607e-01   9.5723009e-01  -8.0091220e+00   2.1454779e+00  -4.5386774e+00   4.0895820e+00
   3.9350000e+00   9.6642589e-01   9.5272579e-01   8.0207067e-01   9.5762910e-01  -8.0042739e+00   2.1572662e+00  -4.5312854e+00   4.1006051e+00
   3.9400000e+00   9.6675892e-01   9.5214072e-01   8.0169710e-01   9.5800352e-01  -7.9994257e+00   2.1690546e+00  -4.5238934e+00   4.1116283e+00
   3.9450000e+00   9.6706693e-01   9.5159909e-01   8.0128412e-01   9.5836697e-01  -7.9945776e+00   2.1808429e+00  -4.5165014e+00   4.1226514e+00
   3.9500000e+00   9.6737471e-01   9.5108437e-01   8.0097813e-01   9.5871252e-01  -7.9897295e+00   2.1926313e+00  -4.5091095e+00   4.1336745e+00
   3.9550000e+00   9.6762349e-01   9.5055779e-01   8.0065291e-01   9.5915341e-01  -7.9848813e+00   2.2044196e+00  -4.5017175e+00   4.1446977e+00
   3.9600000e+00   9.6787161e-01   9.5007369e-01   8.0024400e-01   9.5958889e-01  -7.9800332e+00   2.2162080e+00  -4.4943255e+00   4.1557208e+00
   3.9650000e+00   9.6822591e-01   9.4951142e-01   7.9995507e-01   9.6003200e-01  -7.9751851e+00   2.2279963e+00  -4.4869335e+00   4.1667439e+00
   3.9700000e+00   9.6853698e-01   9.4897168e-01   7.9965659e-01   9.6039331e-01  -7.9703369e+00   2.2397846e+00  -4.4795415e+00   4.1777671e+00
   3.9750000e+00   9.6881547e-01   9.4843811e-01   7.9933953e-01   9.6078195e-01  -7.9654888e+00   2.2515730e+00  -4.4721495e+00   4.1887902e+00
   3.9800000e+00   9.6916020e-01   9.4797028e-01   7.9900634e-01   9.6119147e-01  -7.9606406e+00   2.2633613e+00  -4.4647576e+00   4.1998133e+00
   3.9850000e+00   9.6951573e-01   9.4744804e-01   7.9874662e-01   9.6152984e-01  -7.9557925e+00   2.2751497e+00  -4.4573656e+00   4.2108365e+00
   3.9900000e+00   9.6980021e-01   9.4695957e-01   7.9846090e-01   9.6191218e-01  -7.9509444e+00   2.2869380e+00  -4.4499736e+00   4.2218596e+00
   3.9950000e+00   9.7014800e-01   9.4642221e-01   7.9821622e-01   9.6231681e-01  -7.9460962e+00   2.2987263e+00  -4.4425816e+00   4.2328827e+00
   4.0000000e+00   9.7044402e-01   9.4590300e-01   7.9803073e-01   9.6272674e-01  -7.9412481e+00   2.3105147e+00  -4.4351896e+00   4.2439059e+00
   4.0050000e+00   9.7069262e-01   9.4541748e-01   7.9784943e-01   9.6312438e-01  -7.9364000e+00   2.3223030e+00  -4.4277976e+00   4.2549290e+00
   4.0100000e+00   9.7098739e-01   9.4485800e-01   7.9763096e-01   9.6350182e-01  -7.9315518e+00   2.3340914e+00  -4.4204057e+00   4.2659521e+00
   4.0150000e+00   9.7130193e-01   9.4435100e-01   7.9750034e-01   9.6388201e-01  -7.9267037e+00   2.3458797e+00  -4.4130137e+00   4.2769753e+00
   4.0200000e+00   9.7161024e-01   9.4385181e-01   7.9734349e-01   9.6423529e-01  -7.9218555e+00   2.3576680e+00  -4.4056217e+00   4.2879984e+00
   4.0250000e+00   9.7191970e-01   9.4333048e-01   7.9715260e-01   9.6459694e-01  -7.9170074e+00   2.3694564e+00  -4.3982297e+00   4.2990215e+00
   4.0300000e+00   9.7222860e-01   9.4286162e-01   7.9698656e-01   9.6491349e-01  -7.9121593e+00   2.3812447e+00  -4.3908377e+00   4.3100447e+00
   4.0350000e+00   9.7251025e-01   9.4241073e-01   7.9683530e-01   9.6528616e-01  -7.9073111e+00   2.3930331e+00  -4.3834457e+00   4.3210678e+00
   4.0400000e+00   9.7275795e-01   9.4193376e-01   7.9667380e-01   9.6566584e-01  -7.9024630e+00   2.4048214e+00  -4.3760538e+00   4.3320909e+00
   4.0450000e+00   9.7311801e-01   9.4146703e-01   7.9654566e-01   9.6599368e-01  -7.8976149e+00   2.4166097e+00  -4.3686618e+00   4.3431141e+00
   4.0500000e+00   9.7335379e-01   9.4104387e-01   7.9649197e-01   9.6641789e-01  -7.8927667e+00   2.4283981e+00  -4.3612698e+00   4.3541372e+00
   4.0550000e+00   9.7360715e-01   9.4056790e-01   7.9635330e-01   9.6678421e-01  -7.8879186e+00   2.4401864e+00  -4.3538778e+00   4.3651603e+00
   4.0600000e+00   9.7385667e-01   9.4009983e-01   7.9627500e-01   9.6711572e-01  -7.8830705e+00   2.4519748e+00  -4.3464858e+00   4.3761835e+00
   4.0650000e+00   9.7414117e-01   9.3971432e-01   7.9619103e-01   9.6742306e-01  -7.8782223e+00   2.4637631e+00  -4.3390939e+00   4.3872066e+00
   4.0700000e+00   9.7448847e-01   9.3925137e-01   7.9617876e-01   9.6779611e-01  -7.8733742e+00   2.4755514e+00  -4.3317019e+00   4.3982297e+00
   4.0750000e+00   9.7479453e-01   9.3882092e-01   7.9613629e-01   9.6815738e-01  -7.8685260e+00   2.4873398e+00  -4.3243099e+00   4.4092528e+00
   4.0800000e+00   9.7509959e-01   9.3840272e-01   7.9617209e-01   9.6854720e-01  -7.8636779e+00   2.4991281e+00  -4.3169179e+00   4.4202760e+00
   4.0850000e+00   9.7534198e-01   9.3801003e-01   7.9617403e-01   9.6894501e-01  -7.8588298e+00   2.5109165e+00  -4.3095259e+00   4.4312991e+00
   4.0900000e+00   9.7563491e-01   9.3758197e-01   7.9619619e-01   9.6929213e-01  -7.8539816e+00   2.5227048e+00  -4.3021339e+00   4.4423222e+00
   4.0950000e+00   9.7591160e-01   9.3720652e-01   7.9621460e-01   9.6968632e-01  -7.8491335e+00   2.5344931e+00  -4.2947420e+00   4.4533454e+00
   4.1000000e+00   9.7621717e-01   9.3684372e-01   7.9626389e-01   9.7010284e-01  -7.8442854e+00   2.5462815e+00  -4.2873500e+00   4.4643685e+00
   4.1050000e+00   9.7646866e-01   9.3644357e-01   7.9630014e-01   9.7046222e-01  -7.8394372e+00   2.5580698e+00  -4.2799580e+00   4.4753916e+00
   4.1100000e+00   9.7674824e-01   9.3608747e-01   7.9628004e-01   9.7081020e-01  -7.8345891e+00   2.5698582e+00  -4.2725660e+00   4.4864148e+00
   4.1150000e+00   9.7710456e-01   9.3578292e-01   7.9625474e-01   9.7120743e-01  -7.8297409e+00   2.5816465e+00  -4.2651740e+00   4.4974379e+00
   4.1200000e+00   9.7733486e-01   9.3544812e-01   7.9627631e-01   9.7157976e-01  -7.8248928e+00   2.5934348e+00  -4.2577820e+00   4.5084610e+00
   4.1250000e+00   9.7759974e-01   9.3512661e-01   7.9635245e-01   9.7193879e-01  -7.8200447e+00   2.6052232e+00  -4.2503901e+00   4.5194842e+00
   4.1300000e+00   9.7789610e-01   9.3480206e-01   7.9643191e-01   9.7230702e-01  -7.8151965e+00   2.6170115e+00  -4.2429981e+00   4.5305073e+00
   4.1350000e+00   9.7818854e-01   9.3444583e-01   7.9653116e-01   9.7266065e-01  -7.8103484e+00   2.6287999e+00  -4.2356061e+00   4.5415304e+00
   4.1400000e+00   9.7842934e-01   9.3413924e-01   7.9661383e-01   9.7300483e-01  -7.8055003e+00   2.6405882e+00  -4.2282141e+00   4.5525536e+00
   4.1450000e+00   9.7872216e-01   9.3379653e-01   7.9676716e-01   9.7337888e-01  -7.8006521e+00   2.6523765e+00  -4.2208221e+00   4.5635767e+00
   4.1500000e+00   9.7900754e-01   9.3352549e-01   7.9680988e-01   9.7378538e-01  -7.7958040e+00   2.6641649e+00  -4.2134301e+00   4.5745998e+00
   4.1550000e+00   9.7932075e-01   9.3323288e-01   7.9686434e-01   9.7406294e-01  -7.7909559e+00   2.6759532e+00  -4.2060382e+00   4.5856230e+00
   4.1600000e+00   9.7958635e-01   9.3295577e-01   7.9698873e-01   9.7434063e-01  -7.7861077e+00   2.6877416e+00  -4.1986462e+00   4.5966461e+00
   4.1650000e+00   9.7987561e-01   9.3271047e-01   7.9710773e-01   9.7467429e-01  -7.7812596e+00   2.6995299e+00  -4.1912542e+00   4.6076692e+00
   4.1700000e+00   9.8011773e-01   9.3247381e-01   7.9723862e-01   9.7503532e-01  -7.7764114e+00   2.7113182e+00  -4.1838622e+00   4.6186924e+00
   4.1750000e+00   9.8041447e-01   9.3217733e-01   7.9736923e-01   9.7533290e-01  -7.7715633e+00   2.7231066e+00  -4.1764702e+00   4.6297155e+00
   4.1800000e+00   9.8067413e-01   9.3192136e-01   7.9750983e-01   9.7571018e-01  -7.7667152e+00   2.7348949e+00  -4.1690783e+00   4.6407386e+00
   4.1850000e+00   9.8092217e-01   9.3166105e-01   7.9761367e-01   9.7605400e-01  -7.7618670e+00   2.7466833e+00  -4.1616863e+00   4.6517618e+00
   4.1900000e+00   9.8115785e-01   9.3145257e-01   7.9770158e-01   9.7642301e-01  -7.7570189e+00   2.7584716e+00  -4.1542943e+00   4.6627849e+00
   4.1950000e+00   9.8143984e-01   9.3118140e-01   7.9786827e-01   9.7681085e-01  -7.7521708e+00   2.7702599e+00  -4.1469023e+00   4.6738080e+00
   4.2000000e+00   9.8167628e-01   9.3093962e-01   7.9809268e-01   9.7712905e-01  -7.7473226e+00   2.7820483e+00  -4.1395103e+00   4.6848312e+00
   4.2050000e+00   9.8196472e-01   9.3073348e-01   7.9830189e-01   9.7743668e-01  -7.7424745e+00   2.7938366e+00  -4.1321183e+00   4.6958543e+00
   4.2100000e+00   9.8217779e-01   9.3057929e-01   7.9853615e-01   9.7780968e-01  -7.7376264e+00   2.8056250e+00  -4.1247264e+00   4.7068774e+00
   4.2150000e+00   9.8245849e-01   9.3041443e-01   7.9872559e-01   9.7822386e-01  -7.7327782e+00   2.8174133e+00  -4.1173344e+00   4.7179005e+00
   4.2200000e+00   9.8274966e-01   9.3023610e-01   7.9894422e-01   9.7854956e-01  -7.7279301e+00   2.8292016e+00  -4.1099424e+00   4.7289237e+00
   4.2250000e+00   9.8297628e-01   9.3006848e-01   7.9915877e-01   9.7890912e-01  -7.7230819e+00   2.8409900e+00  -4.1025504e+00   4.7399468e+00
   4.2300000e+00   9.8327701e-01   9.2989937e-01   7.9932582e-01   9.7927479e-01  -7.7182338e+00   2.8527783e+00  -4.0951584e+00   4.7509699e+00
   4.2350000e+00   9.8354851e-01   9.2976347e-01   7.9956754e-01   9.7955615e-01  -7.7133857e+00   2.8645667e+00  -4.0877664e+00   4.7619931e+00
   4.2400000e+00   9.8377331e-01   9.2958577e-01   7.9978621e-01   9.7987079e-01  -7.7085375e+00   2.8763550e+00  -4.0803745e+00   4.7730162e+00
   4.2450000e+00   9.8398231e-01   9.2944101e-01   8.0003249e-01   9.8016565e-01  -7.7036894e+00   2.8881433e+00  -4.0729825e+00   4.7840393e+00
   4.2500000e+00   9.8425461e-01   9.2934147e-01   8.0030177e-01   9.8045585e-01  -7.6988413e+00   2.8999317e+00  -4.0655905e+00   4.7950625e+00
   4.2550000e+00   9.8454948e-01   9.2927478e-01   8.0054693e-01   9.8081795e-01  -7.6939931e+00   2.9117200e+00  -4.0581985e+00   4.8060856e+00
   4.2600000e+00   9.8480906e-01   9.2913091e-01   8.0079613e-01   9.8115454e-01  -7.6891450e+00   2.9235084e+00  -4.0508065e+00   4.8171087e+00
   4.2650000e+00   9.8509326e-01   9.2898110e-01   8.0102794e-01   9.8152612e-01  -7.6842968e+00   2.9352967e+00  -4.0434145e+00   4.8281319e+00
   4.2700000e+00   9.8538505e-01   9.2885958e-01   8.0133455e-01   9.8188356e-01  -7.6794487e+00   2.9470850e+00  -4.0360226e+00   4.8391550e+00
   4.2750000e+00   9.8563560e-01   9.2879552e-01   8.0159312e-01   9.8217806e-01  -7.6746006e+00   2.9588734e+00  -4.0286306e+00   4.8501781e+00
   4.2800000e+00   9.8587048e-01   9.2872329e-01   8.0181460e-01   9.8251315e-01  -7.6697524e+00   2.9706617e+00  -4.0212386e+00   4.8612013e+00
   4.2850000e+00   9.8608668e-01   9.2876586e-01   8.0200299e-01   9.8283143e-01  -7.6649043e+00   2.9824501e+00  -4.0138466e+00   4.8722244e+00
   4.2900000e+00   9.8625088e-01   9.2871807e-01   8.0231411e-01   9.8313783e-01  -7.6600562e+00   2.9942384e+00  -4.0064546e+00   4.8832475e+00
   4.2950000e+00   9.8653873e-01   9.2871424e-01   8.0258535e-01   9.8341349e-01  -7.6552080e+00   3.0060267e+00  -3.9990626e+00   4.8942707e+00
   4.3000000e+00   9.8681743e-01   9.2871713e-01   8.0292630e-01   9.8374919e-01  -7.6503599e+00   3.0178151e+00  -3.9916707e+00   4.9052938e+00
   4.3050000e+00   9.8703388e-01   9.2872637e-01   8.0322973e-01   9.8404297e-01  -7.6455118e+00   3.0296034e+00  -3.9842787e+00   4.9163169e+00
   4.3100000e+00   9.8718382e-01   9.2870790e-01   8.0354465e-01   9.8436177e-01  -7.6406636e+00   3.0413918e+00  -3.9768867e+00   4.9273401e+00
   4.3150000e+00   9.8734642e-01   9.2878105e-01   8.0388016e-01   9.8473662e-01  -7.6358155e+00   3.0531801e+00  -3.9694947e+00   4.9383632e+00
   4.3200000e+00   9.8753554e-01   9.2883111e-01   8.0420237e-01   9.8509297e-01  -7.6309673e+00   3.0649684e+00  -3.9621027e+00   4.9493863e+00
   4.3250000e+00   9.8774128e-01   9.2891400e-01   8.0450421e-01   9.8542554e-01  -7.6261192e+00   3.0767568e+00  -3.9547108e+00   4.9604095e+00
   4.3300000e+00   9.8793842e-01   9.2893155e-01   8.0477309e-01   9.8576513e-01  -7.6212711e+00   3.0885451e+00  -3.9473188e+00   4.9714326e+00
   4.3350000e+00   9.8813897e-01   9.2901561e-01   8.0514129e-01   9.8607331e-01  -7.6164229e+00   3.1003335e+00  -3.9399268e+00   4.9824557e+00
   4.3400000e+00   9.8833520e-01   9.2913332e-01   8.0546362e-01   9.8639805e-01  -7.6115748e+00   3.1121218e+00  -3.9325348e+00   4.9934788e+00
   4.3450000e+00   9.8855576e-01   9.2923564e-01   8.0575903e-01   9.8663488e-01  -7.6067267e+00   3.1239101e+00  -3.9251428e+00   5.0045020e+00
   4.3500000e+00   9.8873488e-01   9.2930059e-01   8.0610942e-01   9.8690602e-01  -7.6018785e+00   3.1356985e+00  -3.9177508e+00   5.0155251e+00
   4.3550000e+00   9.8894097e-01   9.2937684e-01   8.0645096e-01   9.8716154e-01  -7.5970304e+00   3.1474868e+00  -3.9103589e+00   5.0265482e+00
   4.3600000e+00   9.8917148e-01   9.2943432e-01   8.0677742e-01   9.8749609e-01  -7.5921822e+00   3.1592752e+00  -3.9029669e+00   5.0375714e+00
   4.3650000e+00   9.8944200e-01   9.2948156e-01   8.0709657e-01   9.8782059e-01  -7.5873341e+00   3.1710635e+00  -3.8955749e+00   5.0485945e+00
   4.3700000e+00   9.8961264e-01   9.2956849e-01   8.0747968e-01   9.8809779e-01  -7.5824860e+00   3.1828518e+00  -3.8881829e+00   5.0596176e+00
   4.3750000e+00   9.8974812e-01   9.2969731e-01   8.0776647e-01   9.8843200e-01  -7.5776378e+00   3.1946402e+00  -3.8807909e+00   5.0706408e+00
   4.3800000e+00   9.9000909e-01   9.2983166e-01   8.0816166e-01   9.8872865e-01  -7.5727897e+00   3.2064285e+00  -3.8733989e+00   5.0816639e+00
   4.3850000e+00   9.9022815e-01   9.3003311e-01   8.0850649e-01   9.8905591e-01  -7.5679416e+00   3.2182169e+00  -3.8660070e+00   5.0926870e+00
   4.3900000e+00   9.9040578e-01   9.3019152e-01   8.0889597e-01   9.8932615e-01  -7.5630934e+00   3.2300052e+00  -3.8586150e+00   5.1037102e+00
   4.3950000e+00   9.9065578e-01   9.3032215e-01   8.0928273e-01   9.8953213e-01  -7.5582453e+00   3.2417935e+00  -3.8512230e+00   5.1147333e+00
   4.4000000e+00   9.9088246e-01   9.3050871e-01   8.0970861e-01   9.8975366e-01  -7.5533972e+00   3.2535819e+00  -3.8438310e+00   5.1257564e+00
   4.4050000e+00   9.9107371e-01   9.3067489e-01   8.1015695e-01   9.9005718e-01  -7.5485490e+00   3.2653702e+00  -3.8364390e+00   5.1367796e+00
   4.4100000e+00   9.9122518e-01   9.3089473e-01   8.1051178e-01   9.9033051e-01  -7.5437009e+00   3.2771586e+00  -3.8290470e+00   5.1478027e+00
   4.4150000e+00   9.9143255e-01   9.3114601e-01   8.1089702e-01   9.9058836e-01  -7.5388527e+00   3.2889469e+00  -3.8216551e+00   5.1588258e+00
   4.4200000e+00   9.9157339e-01   9.3133814e-01   8.1125997e-01   9.9087562e-01  -7.5340046e+00   3.3007352e+00  -3.8142631e+00   5.1698490e+00
   4.4250000e+00   9.9179173e-01   9.3155890e-01   8.1168543e-01   9.9118161e-01  -7.5291565e+00   3.3125236e+00  -3.8068711e+00   5.1808721e+00
   4.4300000e+00   9.9198699e-01   9.3175704e-01   8.1213098e-01   9.9145009e-01  -7.5243083e+00   3.3243119e+00  -3.7994791e+00   5.1918952e+00
   4.4350000e+00   9.9218052e-01   9.3197553e-01   8.1258212e-01   9.9172618e-01  -7.5194602e+00   3.3361003e+00  -3.7920871e+00   5.2029184e+00
   4.4400000e+00   9.9231089e-01   9.3222247e-01   8.1295411e-01   9.9200826e-01  -7.5146121e+00   3.3478886e+00  -3.7846951e+00   5.2139415e+00
   4.4450000e+00   9.9242442e-01   9.3247478e-01   8.1336212e-01   9.9231733e-01  -7.5097639e+00   3.3596769e+00  -3.7773032e+00   5.2249646e+00
   4.4500000e+00   9.9258401e-01   9.3272041e-01   8.1383339e-01   9.9263640e-01  -7.5049158e+00   3.3714653e+00  -3.7699112e+00   5.2359878e+00
   4.4550000e+00   9.9277117e-01   9.3296621e-01   8.1419470e-01   9.9288450e-01  -7.5000676e+00   3.3832536e+00  -3.7625192e+00   5.2470109e+00
   4.4600000e+00   9.9298050e-01   9.3319254e-01   8.1463242e-01   9.9305856e-01  -7.4952195e+00   3.3950420e+00  -3.7551272e+00   5.2580340e+00
   4.4650000e+00   9.9319594e-01   9.3344172e-01   8.1507766e-01   9.9327484e-01  -7.4903714e+00   3.4068303e+00  -3.7477352e+00   5.2690572e+00
   4.4700000e+00   9.9339344e-01   9.3373014e-01   8.1548437e-01   9.9350026e-01  -7.4855232e+00   3.4186186e+00  -3.7403433e+00   5.2800803e+00
   4.4750000e+00   9.9357284e-01   9.3397761e-01   8.1591601e-01   9.9375224e-01  -7.4806751e+00   3.4304070e+00  -3.7329513e+00   5.2911034e+00
   4.4800000e+00   9.9371003e-01   9.3430874e-01   8.1629585e-01   9.9405722e-01  -7.4758270e+00   3.4421953e+00  -3.7255593e+00   5.3021265e+00
   4.4850000e+00   9.9389873e-01   9.3453700e-01   8.1677355e-01   9.9435141e-01  -7.4709788e+00   3.4539837e+00  -3.7181673e+00   5.3131497e+00
   4.4900000e+00   9.9403375e-01   9.3481503e-01   8.1724477e-01   9.9464610e-01  -7.4661307e+00   3.4657720e+00  -3.7107753e+00   5.3241728e+00
   4.4950000e+00   9.9414484e-01   9.3512288e-01   8.1775712e-01   9.9485366e-01  -7.4612826e+00   3.4775603e+00  -3.7033833e+00   5.3351959e+00
   4.5000000e+00   9.9427320e-01   9.3546435e-01   8.1819183e-01   9.9512493e-01  -7.4564344e+00   3.4893487e+00  -3.6959914e+00   5.3462191e+00
   4.5050000e+00   9.9445966e-01   9.3581523e-01   8.1859793e-01   9.9536563e-01  -7.4515863e+00   3.5011370e+00  -3.6885994e+00   5.3572422e+00
   4.5100000e+00   9.9460068e-01   9.3610306e-01   8.1906119e-01   9.9556831e-01  -7.4467381e+00   3.5129254e+00  -3.6812074e+00   5.3682653e+00
   4.5150000e+00   9.9477423e-01   9.3647289e-01   8.1955801e-01   9.9586435e-01  -7.4418900e+00   3.5247137e+00  -3.6738154e+00   5.3792885e+00
   4.5200000e+00   9.9494892e-01   9.3678556e-01   8.1999589e-01   9.9612357e-01  -7.4370419e+00   3.5365020e+00  -3.6664234e+00   5.3903116e+00
   4.5250000e+00   9.9508056e-01   9.3708337e-01   8.2044326e-01   9.9635608e-01  -7.4321937e+00   3.5482904e+00  -3.6590314e+00   5.4013347e+00
   4.5300000e+00   9.9518001e-01   9.3740390e-01   8.2087935e-01   9.9667133e-01  -7.4273456e+00   3.5600787e+00  -3.6516395e+00   5.4123579e+00
   4.5350000e+00   9.9533956e-01   9.3771005e-01   8.2139695e-01   9.9691636e-01  -7.4224975e+00   3.5718671e+00  -3.6442475e+00   5.4233810e+00
   4.5400000e+00   9.9542852e-01   9.3806785e-01   8.2184840e-01   9.9716401e-01  -7.4176493e+00   3.5836554e+00  -3.6368555e+00   5.4344041e+00
   4.5450000e+00   9.9558667e-01   9.3841087e-01   8.2233839e-01   9.9739378e-01  -7.4128012e+00   3.5954437e+00  -3.6294635e+00   5.4454273e+00
   4.5500000e+00   9.9571294e-01   9.3882219e-01   8.2280968e-01   9.9765632e-01  -7.4079530e+00   3.6072321e+00  -3.6220715e+00   5.4564504e+00
   4.5550000e+00   9.9590690e-01   9.3923421e-01   8.2322004e-01   9.9786222e-01  -7.4031049e+00   3.6190204e+00  -3.6146795e+00   5.4674735e+00
   4.5600000e+00   9.9601731e-01   9.3966101e-01   8.2371267e-01   9.9808466e-01  -7.3982568e+00   3.6308088e+00  -3.6072876e+00   5.4784967e+00
   4.5650000e+00   9.9620019e-01   9.4007488e-01   8.2420855e-01   9.9834382e-01  -7.3934086e+00   3.6425971e+00  -3.5998956e+00   5.4895198e+00
   4.5700000e+00   9.9633635e-01   9.4045748e-01   8.2471386e-01   9.9856909e-01  -7.3885605e+00   3.6543855e+00  -3.5925036e+00   5.5005429e+00
   4.5750000e+00   9.9644539e-01   9.4090117e-01   8.2514241e-01   9.9881729e-01  -7.3837124e+00   3.6661738e+00  -3.5851116e+00   5.5115661e+00
   4.5800000e+00   9.9660042e-01   9.4132071e-01   8.2555402e-01   9.9902342e-01  -7.3788642e+00   3.6779621e+00  -3.5777196e+00   5.5225892e+00
   4.5850000e+00   9.9675245e-01   9.4175677e-01   8.2599747e-01   9.9927719e-01  -7.3740161e+00   3.6897505e+00  -3.5703277e+00   5.5336123e+00
   4.5900000e+00   9.9691178e-01   9.4211855e-01   8.2644617e-01   9.9945024e-01  -7.3691680e+00   3.7015388e+00  -3.5629357e+00   5.5446355e+00
   4.5950000e+00   9.9696230e-01   9.4251995e-01   8.2689138e-01   9.9966924e-01  -7.3643198e+00   3.7133272e+00  -3.5555437e+00   5.5556586e+00
   4.6000000e+00   9.9705577e-01   9.4294943e-01   8.2733584e-01   9.9987706e-01  -7.3594717e+00   3.7251155e+00  -3.5481517e+00   5.5666817e+00
   4.6050000e+00   9.9707919e-01   9.4340045e-01   8.2772541e-01   1.0001251e+00  -7.3546235e+00   3.7369038e+00  -3.5407597e+00   5.5777049e+00
   4.6100000e+00   9.9718452e-01   9.4384118e-01   8.2813754e-01   1.0003369e+00  -7.3497754e+00   3.7486922e+00  -3.5333677e+00   5.5887280e+00
   4.6150000e+00   9.9731622e-01   9.4427521e-01   8.2866120e-01   1.0005822e+00  -7.3449273e+00   3.7604805e+00  -3.5259758e+00   5.5997511e+00
   4.6200000e+00   9.9742698e-01   9.4470406e-01   8.2916826e-01   1.0008060e+00  -7.3400791e+00   3.7722689e+00  -3.5185838e+00   5.6107742e+00
   4.6250000e+00   9.9759230e-01   9.4508157e-01   8.2963452e-01   1.0009451e+00  -7.3352310e+00   3.7840572e+00  -3.5111918e+00   5.6217974e+00
   4.6300000e+00   9.9773407e-01   9.4548055e-01   8.3006094e-01   1.0011042e+00  -7.3303829e+00   3.7958455e+00  -3.5037998e+00   5.6328205e+00
   4.6350000e+00   9.9785531e-01   9.4589034e-01   8.3054011e-01   1.0012590e+00  -7.3255347e+00   3.8076339e+00  -3.4964078e+00   5.6438436e+00
   4.6400000e+00   9.9794345e-01   9.4633679e-01   8.3098478e-01   1.0014874e+00  -7.3206866e+00   3.8194222e+00  -3.4890158e+00   5.6548668e+00
   4.6450000e+00   9.9810945e-01   9.4676317e-01   8.3140324e-01   1.0016700e+00  -7.3158384e+00   3.8312106e+00  -3.4816239e+00   5.6658899e+00
   4.6500000e+00   9.9822598e-01   9.4724224e-01   8.3182005e-01   1.0018293e+00  -7.3109903e+00   3.8429989e+00  -3.4742319e+00   5.6769130e+00
   4.6550000e+00   9.9835080e-01   9.4772928e-01   8.3227519e-01   1.0020099e+00  -7.3061422e+00   3.8547872e+00  -3.4668399e+00   5.6879362e+00
   4.6600000e+00   9.9847895e-01   9.4811466e-01   8.3278963e-01   1.0022015e+00  -7.3012940e+00   3.8665756e+00  -3.4594479e+00   5.6989593e+00
   4.6650000e+00   9.9860037e-01   9.4852827e-01   8.3325377e-01   1.0024410e+00  -7.2964459e+00   3.8783639e+00  -3.4520559e+00   5.7099824e+00
   4.6700000e+00   9.9870710e-01   9.4899676e-01   8.3373798e-01   1.0026420e+00  -7.2915978e+00   3.8901523e+00  -3.4446639e+00   5.7210056e+00
   4.6750000e+00   9.9882070e-01   9.4945887e-01   8.3418442e-01   1.0027811e+00  -7.2867496e+00   3.9019406e+00  -3.4372720e+00   5.7320287e+00
   4.6800000e+00   9.9892280e-01   9.4993462e-01   8.3462391e-01   1.0029843e+00  -7.2819015e+00   3.9137289e+00  -3.4298800e+00   5.7430518e+00
   4.6850000e+00   9.9904194e-01   9.5042207e-01   8.3511931e-01   1.0031914e+00  -7.2770534e+00   3.9255173e+00  -3.4224880e+00   5.7540750e+00
   4.6900000e+00   9.9916348e-01   9.5089267e-01   8.3560898e-01   1.0033101e+00  -7.2722052e+00   3.9373056e+00  -3.4150960e+00   5.7650981e+00
   4.6950000e+00   9.9931203e-01   9.5136569e-01   8.3610974e-01   1.0034090e+00  -7.2673571e+00   3.9490940e+00  -3.4077040e+00   5.7761212e+00
   4.7000000e+00   9.9937039e-01   9.5186275e-01   8.3655386e-01   1.0035540e+00  -7.2625089e+00   3.9608823e+00  -3.4003120e+00   5.7871444e+00
   4.7050000e+00   9.9944468e-01   9.5230735e-01   8.3695542e-01   1.0037219e+00  -7.2576608e+00   3.9726706e+00  -3.3929201e+00   5.7981675e+00
   4.7100000e+00   9.9948716e-01   9.5279244e-01   8.3736671e-01   1.0038762e+00  -7.2528127e+00   3.9844590e+00  -3.3855281e+00   5.8091906e+00
   4.7150000e+00   9.9963816e-01   9.5323741e-01   8.3778033e-01   1.0040082e+00  -7.2479645e+00   3.9962473e+00  -3.3781361e+00   5.8202138e+00
   4.7200000e+00   9.9969601e-01   9.5368777e-01   8.3824340e-01   1.0041300e+00  -7.2431164e+00   4.0080357e+00  -3.3707441e+00   5.8312369e+00
   4.7250000e+00   9.9978036e-01   9.5407144e-01   8.3873725e-01   1.0042940e+00  -7.2382683e+00   4.0198240e+00  -3.3633521e+00   5.8422600e+00
   4.7300000e+00   9.9985149e-01   9.5455761e-01   8.3925731e-01   1.0044367e+00  -7.2334201e+00   4.0316123e+00  -3.3559602e+00   5.8532832e+00
   4.7350000e+00   9.9988276e-01   9.5501148e-01   8.3977723e-01   1.0045582e+00  -7.2285720e+00   4.0434007e+00  -3.3485682e+00   5.8643063e+00
   4.7400000e+00   9.9995978e-01   9.5545044e-01   8.4023069e-01   1.0047144e+00  -7.2237238e+00   4.0551890e+00  -3.3411762e+00   5.8753294e+00
   4.7450000e+00   1.0000923e+00   9.5592620e-01   8.4072272e-01   1.0048410e+00  -7.2188757e+00   4.0669774e+00  -3.3337842e+00   5.8863526e+00
   4.7500000e+00   1.0002211e+00   9.5643432e-01   8.4117275e-01   1.0049856e+00  -7.2140276e+00   4.0787657e+00  -3.3263922e+00   5.8973757e+00
   4.7550000e+00   1.0003222e+00   9.5689614e-01   8.4163117e-01   1.0051093e+00  -7.2091794e+00   4.0905540e+00  -3.3190002e+00   5.9083988e+00
   4.7600000e+00   1.0003593e+00   9.5735853e-01   8.4211682e-01   1.0051807e+00  -7.2043313e+00   4.1023424e+00  -3.3116083e+00   5.9194219e+00
   4.7650000e+00   1.0004195e+00   9.5788414e-01   8.4258001e-01   1.0052596e+00  -7.1994832e+00   4.1141307e+00  -3.3042163e+00   5.9304451e+00
   4.7700000e+00   1.0004753e+00   9.5835757e-01   8.4303993e-01   1.0053147e+00  -7.1946350e+00   4.1259191e+00  -3.2968243e+00   5.9414682e+00
   4.7750000e+00   1.0005085e+00   9.5887813e-01   8.4348651e-01   1.0054092e+00  -7.1897869e+00   4.1377074e+00  -3.2894323e+00   5.9524913e+00
   4.7800000e+00   1.0005620e+00   9.5934998e-01   8.4399709e-01   1.0055254e+00  -7.1849388e+00   4.1494957e+00  -3.2820403e+00   5.9635145e+00
   4.7850000e+00   1.0006377e+00   9.5985101e-01   8.4451703e-01   1.0056014e+00  -7.1800906e+00   4.1612841e+00  -3.2746483e+00   5.9745376e+00
   4.7900000e+00   1.0006379e+00   9.6032071e-01   8.4504224e-01   1.0057081e+00  -7.1752425e+00   4.1730724e+00  -3.2672564e+00   5.9855607e+00
   4.7950000e+00   1.0007575e+00   9.6084444e-01   8.4553059e-01   1.0058343e+00  -7.1703943e+00   4.1848608e+00  -3.2598644e+00   5.9965839e+00
   4.8000000e+00   1.0007962e+00   9.6131769e-01   8.4598252e-01   1.0059440e+00  -7.1655462e+00   4.1966491e+00  -3.2524724e+00   6.0076070e+00
   4.8050000e+00   1.0008554e+00   9.6180629e-01   8.4641607e-01   1.0060120e+00  -7.1606981e+00   4.2084374e+00  -3.2450804e+00   6.0186301e+00
   4.8100000e+00   1.0008901e+00   9.6229504e-01   8.4687823e-01   1.0061237e+00  -7.1558499e+00   4.2202258e+00  -3.2376884e+00   6.0296533e+00
   4.8150000e+00   1.0010389e+00   9.6276692e-01   8.4740157e-01   1.0061813e+00  -7.1510018e+00   4.2320141e+00  -3.2302964e+00   6.0406764e+00
   4.8200000e+00   1.0011755e+00   9.6321866e-01   8.4785576e-01   1.0062289e+00  -7.1461537e+00   4.2438025e+00  -3.2229045e+00   6.0516995e+00
   4.8250000e+00   1.0012715e+00   9.6364744e-01   8.4832172e-01   1.0062964e+00  -7.1413055e+00   4.2555908e+00  -3.2155125e+00   6.0627227e+00
   4.8300000e+00   1.0012855e+00   9.6412918e-01   8.4877956e-01   1.0064400e+00  -7.1364574e+00   4.2673791e+00  -3.2081205e+00   6.0737458e+00
   4.8350000e+00   1.0014059e+00   9.6458360e-01   8.4925318e-01   1.0064607e+00  -7.1316092e+00   4.2791675e+00  -3.2007285e+00   6.0847689e+00
   4.8400000e+00   1.0014524e+00   9.6503949e-01   8.4973270e-01   1.0065299e+00  -7.1267611e+00   4.2909558e+00  -3.1933365e+00   6.0957921e+00
   4.8450000e+00   1.0015778e+00   9.6551610e-01   8.5022365e-01   1.0065784e+00  -7.1219130e+00   4.3027442e+00  -3.1859445e+00   6.1068152e+00
   4.8500000e+00   1.0017353e+00   9.6598958e-01   8.5075013e-01   1.0066569e+00  -7.1170648e+00   4.3145325e+00  -3.1785526e+00   6.1178383e+00
   4.8550000e+00   1.0019084e+00   9.6651546e-01   8.5125209e-01   1.0066713e+00  -7.1122167e+00   4.3263208e+00  -3.1711606e+00   6.1288615e+00
   4.8600000e+00   1.0020184e+00   9.6695228e-01   8.5169905e-01   1.0067820e+00  -7.1073686e+00   4.3381092e+00  -3.1637686e+00   6.1398846e+00
   4.8650000e+00   1.0020898e+00   9.6749285e-01   8.5214676e-01   1.0068981e+00  -7.1025204e+00   4.3498975e+00  -3.1563766e+00   6.1509077e+00
   4.8700000e+00   1.0021723e+00   9.6804892e-01   8.5263848e-01   1.0069402e+00  -7.0976723e+00   4.3616859e+00  -3.1489846e+00   6.1619309e+00
   4.8750000e+00   1.0022712e+00   9.6850904e-01   8.5311051e-01   1.0069367e+00  -7.0928242e+00   4.3734742e+00  -3.1415927e+00   6.1729540e+00
   4.8800000e+00   1.0023731e+00   9.6897733e-01   8.5364197e-01   1.0069290e+00  -7.0879760e+00   4.3852625e+00  -3.1342007e+00   6.1839771e+00
   4.8850000e+00   1.0023915e+00   9.6948089e-01   8.5408030e-01   1.0069355e+00  -7.0831279e+00   4.3970509e+00  -3.1268087e+00   6.1950003e+00
   4.8900000e+00   1.0024052e+00   9.6993320e-01   8.5455701e-01   1.0069120e+00  -7.0782797e+00   4.4088392e+00  -3.1194167e+00   6.2060234e+00
   4.8950000e+00   1.0024644e+00   9.7040485e-01   8.5498887e-01   1.0069444e+00  -7.0734316e+00   4.4206276e+00  -3.1120247e+00   6.2170465e+00
   4.9000000e+00   1.0025237e+00   9.7093072e-01   8.5551852e-01   1.0069956e+00  -7.0685835e+00   4.4324159e+00  -3.1046327e+00   6.2280696e+00
   4.9050000e+00   1.0026317e+00   9.7139288e-01   8.5604588e-01   1.0070025e+00  -7.0637353e+00   4.4442042e+00  -3.0972408e+00   6.2390928e+00
   4.9100000e+00   1.0027250e+00   9.7182377e-01   8.5650790e-01   1.0069751e+00  -7.0588872e+00   4.4559926e+00  -3.0898488e+00   6.2501159e+00
   4.9150000e+00   1.0028450e+00   9.7229371e-01   8.5706237e-01   1.0070260e+00  -7.0540391e+00   4.4677809e+00  -3.0824568e+00   6.2611390e+00
   4.9200000e+00   1.0029604e+00   9.7275188e-01   8.5753485e-01   1.0070339e+00  -7.0491909e+00   4.4795693e+00  -3.0750648e+00   6.2721622e+00
   4.9250000e+00   1.0030945e+00   9.7319927e-01   8.5802639e-01   1.0070581e+00  -7.0443428e+00   4.4913576e+00  -3.0676728e+00   6.2831853e+00
   4.9300000e+00   1.0031559e+00   9.7358969e-01   8.5850033e-01   1.0070016e+00  -7.0394946e+00   4.5031459e+00  -3.0602808e+00   6.2942863e+00
   4.9350000e+00   1.0032322e+00   9.7403426e-01   8.5900589e-01   1.0069616e+00  -7.0346465e+00   4.5149343e+00  -3.0528889e+00   6.3053874e+00
   4.9400000e+00   1.0033270e+00   9.7449622e-01   8.5949117e-01   1.0069186e+00  -7.0297984e+00   4.5267226e+00  -3.0454969e+00   6.3164884e+00
   4.9450000e+00   1.0034035e+00   9.7489545e-01   8.5996774e-01   1.0068752e+00  -7.0249502e+00   4.5385110e+00  -3.0381049e+00   6.3275894e+00
   4.9500000e+00   1.0035201e+00   9.7535836e-01   8.6047126e-01   1.0068404e+00  -7.0201021e+00   4.5502993e+00  -3.0307129e+00   6.3386905e+00
   4.9550000e+00   1.0036200e+00   9.7581558e-01   8.6097080e-01   1.0068015e+00  -7.0152540e+00   4.5620876e+00  -3.0233209e+00   6.3497915e+00
   4.9600000e+00   1.0036313e+00   9.7625451e-01   8.6146395e-01   1.0067778e+00  -7.0104058e+00   4.5738760e+00  -3.0159289e+00   6.3608925e+00
   4.9650000e+00   1.0037377e+00   9.7667990e-01   8.6192796e-01   1.0068240e+00  -7.0055577e+00   4.5856643e+00  -3.0085370e+00   6.3719936e+00
   4.9700000e+00   1.0038797e+00   9.7710801e-01   8.6244688e-01   1.0068359e+00  -7.0007096e+00   4.5974527e+00  -3.0011450e+00   6.3830946e+00
   4.9750000e+00   1.0039653e+00   9.7752835e-01   8.6294162e-01   1.0067440e+00  -6.9958614e+00   4.6092410e+00  -2.9937530e+00   6.3941956e+00
   4.9800000e+00   1.0040485e+00   9.7801196e-01   8.6342561e-01   1.0066824e+00  -6.9910133e+00   4.6210293e+00  -2.9863610e+00   6.4052967e+00
   4.9850000e+00   1.0041610e+00   9.7841292e-01   8.6399919e-01   1.0065554e+00  -6.9861651e+00   4.6328177e+00  -2.9789690e+00   6.4163977e+00
   4.9900000e+00   1.0041696e+00   9.7890260e-01   8.6442553e-01   1.0064242e+00  -6.9813170e+00   4.6446060e+00  -2.9715771e+00   6.4274988e+00
   4.9950000e+00   1.0042321e+00   9.7933841e-01   8.6488957e-01   1.0063110e+00  -6.9764689e+00   4.6563944e+00  -2.9641851e+00   6.4385998e+00
   5.0000000e+00   1.0043114e+00   9.7973977e-01   8.6537983e-01   1.0062936e+00  -6.9716207e+00   4.6681827e+00  -2.9567931e+00   6.4497008e+00
   5.0050000e+00   1.0043910e+00   9.8015421e-01   8.6590353e-01   1.0062432e+00  -6.9667726e+00   4.6799710e+00  -2.9494011e+00   6.4608019e+00
   5.0100000e+00   1.0044698e+00   9.8053726e-01   8.6643216e-01   1.0060981e+00  -6.9619245e+00   4.6917594e+00  -2.9420091e+00   6.4719029e+00
   5.0150000e+00   1.0046199e+00   9.8093972e-01   8.6693218e-01   1.0059836e+00  -6.9570763e+00   4.7035477e+00  -2.9346171e+00   6.4830039e+00
   5.0200000e+00   1.0046929e+00   9.8133575e-01   8.6737954e-01   1.0058819e+00  -6.9522282e+00   4.7153361e+00  -2.9272252e+00   6.4941050e+00
   5.0250000e+00   1.0047787e+00   9.8178866e-01   8.6791102e-01   1.0057256e+00  -6.9473801e+00   4.7271244e+00  -2.9198332e+00   6.5052060e+00
   5.0300000e+00   1.0048738e+00   9.8226878e-01   8.6837838e-01   1.0056158e+00  -6.9425319e+00   4.7389127e+00  -2.9124412e+00   6.5163070e+00
   5.0350000e+00   1.0050297e+00   9.8270016e-01   8.6887697e-01   1.0054616e+00  -6.9376838e+00   4.7507011e+00  -2.9050492e+00   6.5274081e+00
   5.0400000e+00   1.0051127e+00   9.8315285e-01   8.6932901e-01   1.0053637e+00  -6.9328356e+00   4.7624894e+00  -2.8976572e+00   6.5385091e+00
   5.0450000e+00   1.0052220e+00   9.8357980e-01   8.6981839e-01   1.0052060e+00  -6.9279875e+00   4.7742778e+00  -2.8902652e+00   6.5496101e+00
   5.0500000e+00   1.0053629e+00   9.8398976e-01   8.7029888e-01   1.0050706e+00  -6.9231394e+00   4.7860661e+00  -2.8828733e+00   6.5607112e+00
   5.0550000e+00   1.0053845e+00   9.8435676e-01   8.7079577e-01   1.0049227e+00  -6.9182912e+00   4.7978544e+00  -2.8754813e+00   6.5718122e+00
   5.0600000e+00   1.0054822e+00   9.8472726e-01   8.7128512e-01   1.0047297e+00  -6.9134431e+00   4.8096428e+00  -2.8680893e+00   6.5829132e+00
   5.0650000e+00   1.0056466e+00   9.8515219e-01   8.7175521e-01   1.0046061e+00  -6.9085950e+00   4.8214311e+00  -2.8606973e+00   6.5940143e+00
   5.0700000e+00   1.0057630e+00   9.8548769e-01   8.7223320e-01   1.0044318e+00  -6.9037468e+00   4.8332195e+00  -2.8533053e+00   6.6051153e+00
   5.0750000e+00   1.0058787e+00   9.8586578e-01   8.7268196e-01   1.0042897e+00  -6.8988987e+00   4.8450078e+00  -2.8459133e+00   6.6162163e+00
   5.0800000e+00   1.0059792e+00   9.8620702e-01   8.7320276e-01   1.0040941e+00  -6.8940505e+00   4.8567961e+00  -2.8385214e+00   6.6273174e+00
   5.0850000e+00   1.0060092e+00   9.8656193e-01   8.7368587e-01   1.0039983e+00  -6.8892024e+00   4.8685845e+00  -2.8311294e+00   6.6384184e+00
   5.0900000e+00   1.0060515e+00   9.8690895e-01   8.7416695e-01   1.0038315e+00  -6.8843543e+00   4.8803728e+00  -2.8237374e+00   6.6495194e+00
   5.0950000e+00   1.0061548e+00   9.8730164e-01   8.7463478e-01   1.0036709e+00  -6.8795061e+00   4.8921612e+00  -2.8163454e+00   6.6606205e+00
   5.1000000e+00   1.0062984e+00   9.8765216e-01   8.7510017e-01   1.0034988e+00  -6.8746580e+00   4.9039495e+00  -2.8089534e+00   6.6717215e+00
   5.1050000e+00   1.0064209e+00   9.8796897e-01   8.7552712e-01   1.0033515e+00  -6.8698099e+00   4.9157378e+00  -2.8015614e+00   6.6828225e+00
   5.1100000e+00   1.0065683e+00   9.8828341e-01   8.7599781e-01   1.0030978e+00  -6.8649617e+00   4.9275262e+00  -2.7941695e+00   6.6939236e+00
   5.1150000e+00   1.0067440e+00   9.8862409e-01   8.7647201e-01   1.0029061e+00  -6.8601136e+00   4.9393145e+00  -2.7867775e+00   6.7050246e+00
   5.1200000e+00   1.0069220e+00   9.8892202e-01   8.7690289e-01   1.0026645e+00  -6.8552655e+00   4.9511029e+00  -2.7793855e+00   6.7161256e+00
   5.1250000e+00   1.0070294e+00   9.8918343e-01   8.7739152e-01   1.0024194e+00  -6.8504173e+00   4.9628912e+00  -2.7719935e+00   6.7272267e+00
   5.1300000e+00   1.0070994e+00   9.8952802e-01   8.7788003e-01   1.0023112e+00  -6.8455692e+00   4.9746795e+00  -2.7646015e+00   6.7383277e+00
   5.1350000e+00   1.0071798e+00   9.8986223e-01   8.7835949e-01   1.0021144e+00  -6.8407210e+00   4.9864679e+00  -2.7572096e+00   6.7494287e+00
   5.1400000e+00   1.0072656e+00   9.9016485e-01   8.7879765e-01   1.0019568e+00  -6.8358729e+00   4.9982562e+00  -2.7498176e+00   6.7605298e+00
   5.1450000e+00   1.0073762e+00   9.9046381e-01   8.7923306e-01   1.0016680e+00  -6.8310248e+00   5.0100446e+00  -2.7424256e+00   6.7716308e+00
   5.1500000e+00   1.0074875e+00   9.9084361e-01   8.7971118e-01   1.0014939e+00  -6.8261766e+00   5.0218329e+00  -2.7350336e+00   6.7827318e+00
   5.1550000e+00   1.0076160e+00   9.9113839e-01   8.8015728e-01   1.0012953e+00  -6.8213285e+00   5.0336212e+00  -2.7276416e+00   6.7938329e+00
   5.1600000e+00   1.0076706e+00   9.9140162e-01   8.8062928e-01   1.0010528e+00  -6.8164804e+00   5.0454096e+00  -2.7202496e+00   6.8049339e+00
   5.1650000e+00   1.0077893e+00   9.9174586e-01   8.8110191e-01   1.0008813e+00  -6.8116322e+00   5.0571979e+00  -2.7128577e+00   6.8160349e+00
   5.1700000e+00   1.0078852e+00   9.9207421e-01   8.8156419e-01   1.0006328e+00  -6.8067841e+00   5.0689863e+00  -2.7054657e+00   6.8271360e+00
   5.1750000e+00   1.0079807e+00   9.9225681e-01   8.8202639e-01   1.0003294e+00  -6.8019359e+00   5.0807746e+00  -2.6980737e+00   6.8382370e+00
   5.1800000e+00   1.0080919e+00   9.9244461e-01   8.8247965e-01   1.0001176e+00  -6.7970878e+00   5.0925630e+00  -2.6906817e+00   6.8493380e+00
   5.1850000e+00   1.0081950e+00   9.9274653e-01   8.8294029e-01   9.9986881e-01  -6.7922397e+00   5.1043513e+00  -2.6832897e+00   6.8604391e+00
   5.1900000e+00   1.0082233e+00   9.9298893e-01   8.8333735e-01   9.9958250e-01  -6.7873915e+00   5.1161396e+00  -2.6758977e+00   6.8715401e+00
   5.1950000e+00   1.0082570e+00   9.9322782e-01   8.8377264e-01   9.9935294e-01  -6.7825434e+00   5.1279280e+00  -2.6685058e+00   6.8826411e+00
   5.2000000e+00   1.0082917e+00   9.9345939e-01   8.8426251e-01   9.9913791e-01  -6.7776953e+00   5.1397163e+00  -2.6611138e+00   6.8937422e+00
   5.2050000e+00   1.0084343e+00   9.9366666e-01   8.8477556e-01   9.9884465e-01  -6.7728471e+00   5.1515047e+00  -2.6537218e+00   6.9048432e+00
   5.2100000e+00   1.0085697e+00   9.9390321e-01   8.8527088e-01   9.9853878e-01  -6.7679990e+00   5.1632930e+00  -2.6463298e+00   6.9159443e+00
   5.2150000e+00   1.0086749e+00   9.9408899e-01   8.8581572e-01   9.9833180e-01  -6.7631509e+00   5.1750813e+00  -2.6389378e+00   6.9270453e+00
   5.2200000e+00   1.0087709e+00   9.9434352e-01   8.8635983e-01   9.9809064e-01  -6.7583027e+00   5.1868697e+00  -2.6315458e+00   6.9381463e+00
   5.2250000e+00   1.0089645e+00   9.9454096e-01   8.8684370e-01   9.9782664e-01  -6.7534546e+00   5.1986580e+00  -2.6241539e+00   6.9492474e+00
   5.2300000e+00   1.0090532e+00   9.9478772e-01   8.8731352e-01   9.9754809e-01  -6.7486064e+00   5.2104464e+00  -2.6167619e+00   6.9603484e+00
   5.2350000e+00   1.0092133e+00   9.9503849e-01   8.8777521e-01   9.9722545e-01  -6.7437583e+00   5.2222347e+00  -2.6093699e+00   6.9714494e+00
   5.2400000e+00   1.0093972e+00   9.9526868e-01   8.8820987e-01   9.9690476e-01  -6.7389102e+00   5.2340230e+00  -2.6019779e+00   6.9825505e+00
   5.2450000e+00   1.0094721e+00   9.9543109e-01   8.8866713e-01   9.9655126e-01  -6.7340620e+00   5.2458114e+00  -2.5945859e+00   6.9936515e+00
   5.2500000e+00   1.0095801e+00   9.9568550e-01   8.8912505e-01   9.9628676e-01  -6.7292139e+00   5.2575997e+00  -2.5871940e+00   7.0047525e+00
   5.2550000e+00   1.0097094e+00   9.9587630e-01   8.8959568e-01   9.9598431e-01  -6.7243658e+00   5.2693881e+00  -2.5798020e+00   7.0158536e+00
   5.2600000e+00   1.0098043e+00   9.9604197e-01   8.9003181e-01   9.9567175e-01  -6.7195176e+00   5.2811764e+00  -2.5724100e+00   7.0269546e+00
   5.2650000e+00   1.0098963e+00   9.9627972e-01   8.9051446e-01   9.9538039e-01  -6.7146695e+00   5.2929647e+00  -2.5650180e+00   7.0380556e+00
   5.2700000e+00   1.0099901e+00   9.9649115e-01   8.9096849e-01   9.9511675e-01  -6.7098213e+00   5.3047531e+00  -2.5576260e+00   7.0491567e+00
   5.2750000e+00   1.0100737e+00   9.9672795e-01   8.9138844e-01   9.9483508e-01  -6.7049732e+00   5.3165414e+00  -2.5502340e+00   7.0602577e+00
   5.2800000e+00   1.0101746e+00   9.9689568e-01   8.9184621e-01   9.9447031e-01  -6.7001251e+00   5.3283298e+00  -2.5428421e+00   7.0713587e+00
   5.2850000e+00   1.0102951e+00   9.9712871e-01   8.9231344e-01   9.9422462e-01  -6.6952769e+00   5.3401181e+00  -2.5354501e+00   7.0824598e+00
   5.2900000e+00   1.0103411e+00   9.9735040e-01   8.9269674e-01   9.9387570e-01  -6.6904288e+00   5.3519064e+00  -2.5280581e+00   7.0935608e+00
   5.2950000e+00   1.0105294e+00   9.9752249e-01   8.9316337e-01   9.9353530e-01  -6.6855807e+00   5.3636948e+00  -2.5206661e+00   7.1046618e+00
   5.3000000e+00   1.0105922e+00   9.9766795e-01   8.9355494e-01   9.9320948e-01  -6.6807325e+00   5.3754831e+00  -2.5132741e+00   7.1157629e+00
   5.3050000e+00   1.0106610e+00   9.9780112e-01   8.9400541e-01   9.9292571e-01  -6.6758844e+00   5.3872715e+00  -2.5058821e+00   7.1268639e+00
   5.3100000e+00   1.0106590e+00   9.9797840e-01   8.9449255e-01   9.9253988e-01  -6.6710363e+00   5.3990598e+00  -2.4984902e+00   7.1379649e+00
   5.3150000e+00   1.0107689e+00   9.9812122e-01   8.9497524e-01   9.9215607e-01  -6.6661881e+00   5.4108481e+00  -2.4910982e+00   7.1490660e+00
   5.3200000e+00   1.0107771e+00   9.9831543e-01   8.9535309e-01   9.9185429e-01  -6.6613400e+00   5.4226365e+00  -2.4837062e+00   7.1601670e+00
   5.3250000e+00   1.0108456e+00   9.9847058e-01   8.9576491e-01   9.9152293e-01  -6.6564918e+00   5.4344248e+00  -2.4763142e+00   7.1712680e+00
   5.3300000e+00   1.0109457e+00   9.9864252e-01   8.9620434e-01   9.9119224e-01  -6.6516437e+00   5.4462132e+00  -2.4689222e+00   7.1823691e+00
   5.3350000e+00   1.0110516e+00   9.9880946e-01   8.9670586e-01   9.9079358e-01  -6.6467956e+00   5.4580015e+00  -2.4615302e+00   7.1934701e+00
   5.3400000e+00   1.0110973e+00   9.9902883e-01   8.9716270e-01   9.9041385e-01  -6.6419474e+00   5.4697898e+00  -2.4541383e+00   7.2045711e+00
   5.3450000e+00   1.0112046e+00   9.9922663e-01   8.9755500e-01   9.8998189e-01  -6.6370993e+00   5.4815782e+00  -2.4467463e+00   7.2156722e+00
   5.3500000e+00   1.0112761e+00   9.9935838e-01   8.9803470e-01   9.8961891e-01  -6.6322512e+00   5.4933665e+00  -2.4393543e+00   7.2267732e+00
   5.3550000e+00   1.0113147e+00   9.9948639e-01   8.9844328e-01   9.8923257e-01  -6.6274030e+00   5.5051549e+00  -2.4319623e+00   7.2378742e+00
   5.3600000e+00   1.0113249e+00   9.9958850e-01   8.9884123e-01   9.8884132e-01  -6.6225549e+00   5.5169432e+00  -2.4245703e+00   7.2489753e+00
   5.3650000e+00   1.0113770e+00   9.9977106e-01   8.9925410e-01   9.8840948e-01  -6.6177067e+00   5.5287315e+00  -2.4171783e+00   7.2600763e+00
   5.3700000e+00   1.0114059e+00   9.9986270e-01   8.9970452e-01   9.8793296e-01  -6.6128586e+00   5.5405199e+00  -2.4097864e+00   7.2711773e+00
   5.3750000e+00   1.0114099e+00   9.9998276e-01   9.0013287e-01   9.8752223e-01  -6.6080105e+00   5.5523082e+00  -2.4023944e+00   7.2822784e+00
   5.3800000e+00   1.0114312e+00   1.0001286e+00   9.0053873e-01   9.8716638e-01  -6.6031623e+00   5.5640966e+00  -2.3950024e+00   7.2933794e+00
   5.3850000e+00   1.0114293e+00   1.0003147e+00   9.0097234e-01   9.8678976e-01  -6.5983142e+00   5.5758849e+00  -2.3876104e+00   7.3044804e+00
   5.3900000e+00   1.0114739e+00   1.0004107e+00   9.0144666e-01   9.8634961e-01  -6.5934661e+00   5.5876732e+00  -2.3802184e+00   7.3155815e+00
   5.3950000e+00   1.0115874e+00   1.0005621e+00   9.0190343e-01   9.8591024e-01  -6.5886179e+00   5.5994616e+00  -2.3728265e+00   7.3266825e+00
   5.4000000e+00   1.0116409e+00   1.0006638e+00   9.0236828e-01   9.8540762e-01  -6.5837698e+00   5.6112499e+00  -2.3654345e+00   7.3377835e+00
   5.4050000e+00   1.0117119e+00   1.0007479e+00   9.0273480e-01   9.8493327e-01  -6.5789217e+00   5.6230383e+00  -2.3580425e+00   7.3488846e+00
   5.4100000e+00   1.0117473e+00   1.0008972e+00   9.0314043e-01   9.8447953e-01  -6.5740735e+00   5.6348266e+00  -2.3506505e+00   7.3599856e+00
   5.4150000e+00   1.0118002e+00   1.0010766e+00   9.0359062e-01   9.8405062e-01  -6.5692254e+00   5.6466149e+00  -2.3432585e+00   7.3710867e+00
   5.4200000e+00   1.0118161e+00   1.0011929e+00   9.0395197e-01   9.8358239e-01  -6.5643772e+00   5.6584033e+00  -2.3358665e+00   7.3821877e+00
   5.4250000e+00   1.0118260e+00   1.0013070e+00   9.0438079e-01   9.8315420e-01  -6.5595291e+00   5.6701916e+00  -2.3284746e+00   7.3932887e+00
   5.4300000e+00   1.0118100e+00   1.0013938e+00   9.0476217e-01   9.8266625e-01  -6.5546810e+00   5.6819800e+00  -2.3210826e+00   7.4043898e+00
   5.4350000e+00   1.0118519e+00   1.0015174e+00   9.0517756e-01   9.8216768e-01  -6.5498328e+00   5.6937683e+00  -2.3136906e+00   7.4154908e+00
   5.4400000e+00   1.0118695e+00   1.0016002e+00   9.0556528e-01   9.8171041e-01  -6.5449847e+00   5.7055566e+00  -2.3062986e+00   7.4265918e+00
   5.4450000e+00   1.0117933e+00   1.0017402e+00   9.0595294e-01   9.8128418e-01  -6.5401366e+00   5.7173450e+00  -2.2989066e+00   7.4376929e+00
   5.4500000e+00   1.0118180e+00   1.0018691e+00   9.0640740e-01   9.8079717e-01  -6.5352884e+00   5.7291333e+00  -2.2915146e+00   7.4487939e+00
   5.4550000e+00   1.0117996e+00   1.0019440e+00   9.0681196e-01   9.8030823e-01  -6.5304403e+00   5.7409217e+00  -2.2841227e+00   7.4598949e+00
   5.4600000e+00   1.0118031e+00   1.0020335e+00   9.0717954e-01   9.7978810e-01  -6.5255921e+00   5.7527100e+00  -2.2767307e+00   7.4709960e+00
   5.4650000e+00   1.0118523e+00   1.0021615e+00   9.0759841e-01   9.7933607e-01  -6.5207440e+00   5.7644983e+00  -2.2693387e+00   7.4820970e+00
   5.4700000e+00   1.0118605e+00   1.0022823e+00   9.0798930e-01   9.7876470e-01  -6.5158959e+00   5.7762867e+00  -2.2619467e+00   7.4931980e+00
   5.4750000e+00   1.0118031e+00   1.0023321e+00   9.0834279e-01   9.7821118e-01  -6.5110477e+00   5.7880750e+00  -2.2545547e+00   7.5042991e+00
   5.4800000e+00   1.0117519e+00   1.0024672e+00   9.0872034e-01   9.7777263e-01  -6.5061996e+00   5.7998634e+00  -2.2471627e+00   7.5154001e+00
   5.4850000e+00   1.0117709e+00   1.0025620e+00   9.0911588e-01   9.7726802e-01  -6.5013515e+00   5.8116517e+00  -2.2397708e+00   7.5265011e+00
   5.4900000e+00   1.0117379e+00   1.0026254e+00   9.0944153e-01   9.7679641e-01  -6.4965033e+00   5.8234400e+00  -2.2323788e+00   7.5376022e+00
   5.4950000e+00   1.0117506e+00   1.0026729e+00   9.0987568e-01   9.7630888e-01  -6.4916552e+00   5.8352284e+00  -2.2249868e+00   7.5487032e+00
   5.5000000e+00   1.0117299e+00   1.0027734e+00   9.1038308e-01   9.7581078e-01  -6.4868071e+00   5.8470167e+00  -2.2175948e+00   7.5598042e+00
   5.5050000e+00   1.0117684e+00   1.0028803e+00   9.1075656e-01   9.7525065e-01  -6.4819589e+00   5.8588051e+00  -2.2102028e+00   7.5709053e+00
   5.5100000e+00   1.0117105e+00   1.0029593e+00   9.1122465e-01   9.7471723e-01  -6.4771108e+00   5.8705934e+00  -2.2028108e+00   7.5820063e+00
   5.5150000e+00   1.0117244e+00   1.0030326e+00   9.1166702e-01   9.7420237e-01  -6.4722626e+00   5.8823817e+00  -2.1954189e+00   7.5931073e+00
   5.5200000e+00   1.0117047e+00   1.0031995e+00   9.1205739e-01   9.7366672e-01  -6.4674145e+00   5.8941701e+00  -2.1880269e+00   7.6042084e+00
   5.5250000e+00   1.0117075e+00   1.0032301e+00   9.1249318e-01   9.7308840e-01  -6.4625664e+00   5.9059584e+00  -2.1806349e+00   7.6153094e+00
   5.5300000e+00   1.0116730e+00   1.0032380e+00   9.1284792e-01   9.7254087e-01  -6.4577182e+00   5.9177468e+00  -2.1732429e+00   7.6264104e+00
   5.5350000e+00   1.0116869e+00   1.0032632e+00   9.1325803e-01   9.7200100e-01  -6.4528701e+00   5.9295351e+00  -2.1658509e+00   7.6375115e+00
   5.5400000e+00   1.0116575e+00   1.0032913e+00   9.1364154e-01   9.7141244e-01  -6.4480220e+00   5.9413234e+00  -2.1584590e+00   7.6486125e+00
   5.5450000e+00   1.0116191e+00   1.0032803e+00   9.1405724e-01   9.7081000e-01  -6.4431738e+00   5.9531118e+00  -2.1510670e+00   7.6597135e+00
   5.5500000e+00   1.0115595e+00   1.0033397e+00   9.1441332e-01   9.7023191e-01  -6.4383257e+00   5.9649001e+00  -2.1436750e+00   7.6708146e+00
   5.5550000e+00   1.0114970e+00   1.0033976e+00   9.1482492e-01   9.6964570e-01  -6.4334775e+00   5.9766885e+00  -2.1362830e+00   7.6819156e+00
   5.5600000e+00   1.0115276e+00   1.0034640e+00   9.1520078e-01   9.6907555e-01  -6.4286294e+00   5.9884768e+00  -2.1288910e+00   7.6930166e+00
   5.5650000e+00   1.0115072e+00   1.0034932e+00   9.1564865e-01   9.6858746e-01  -6.4237813e+00   6.0002651e+00  -2.1214990e+00   7.7041177e+00
   5.5700000e+00   1.0114521e+00   1.0034722e+00   9.1603793e-01   9.6797403e-01  -6.4189331e+00   6.0120535e+00  -2.1141071e+00   7.7152187e+00
   5.5750000e+00   1.0114170e+00   1.0035973e+00   9.1632949e-01   9.6742141e-01  -6.4140850e+00   6.0238418e+00  -2.1067151e+00   7.7263197e+00
   5.5800000e+00   1.0113786e+00   1.0036307e+00   9.1667113e-01   9.6687786e-01  -6.4092369e+00   6.0356302e+00  -2.0993231e+00   7.7374208e+00
   5.5850000e+00   1.0113447e+00   1.0036956e+00   9.1702908e-01   9.6631385e-01  -6.4043887e+00   6.0474185e+00  -2.0919311e+00   7.7485218e+00
   5.5900000e+00   1.0113736e+00   1.0037101e+00   9.1742288e-01   9.6568559e-01  -6.3995406e+00   6.0592068e+00  -2.0845391e+00   7.7596228e+00
   5.5950000e+00   1.0113749e+00   1.0037074e+00   9.1779101e-01   9.6505593e-01  -6.3946925e+00   6.0709952e+00  -2.0771471e+00   7.7707239e+00
   5.6000000e+00   1.0113239e+00   1.0037260e+00   9.1815064e-01   9.6448064e-01  -6.3898443e+00   6.0827835e+00  -2.0697552e+00   7.7818249e+00
   5.6050000e+00   1.0112648e+00   1.0037179e+00   9.1855877e-01   9.6391756e-01  -6.3849962e+00   6.0945719e+00  -2.0623632e+00   7.7929259e+00
   5.6100000e+00   1.0111959e+00   1.0037609e+00   9.1890747e-01   9.6331281e-01  -6.3801480e+00   6.1063602e+00  -2.0549712e+00   7.8040270e+00
   5.6150000e+00   1.0111734e+00   1.0038130e+00   9.1929887e-01   9.6272932e-01  -6.3752999e+00   6.1181485e+00  -2.0475792e+00   7.8151280e+00
   5.6200000e+00   1.0110802e+00   1.0038552e+00   9.1970038e-01   9.6212394e-01  -6.3704518e+00   6.1299369e+00  -2.0401872e+00   7.8262290e+00
   5.6250000e+00   1.0110246e+00   1.0039070e+00   9.2011196e-01   9.6152127e-01  -6.3656036e+00   6.1417252e+00  -2.0327952e+00   7.8373301e+00
   5.6300000e+00   1.0109929e+00   1.0039607e+00   9.2047527e-01   9.6091272e-01  -6.3607555e+00   6.1535136e+00  -2.0254033e+00   7.8484311e+00
   5.6350000e+00   1.0109621e+00   1.0040369e+00   9.2085021e-01   9.6030283e-01  -6.3559074e+00   6.1653019e+00  -2.0180113e+00   7.8595322e+00
   5.6400000e+00   1.0109224e+00   1.0040636e+00   9.2122693e-01   9.5966345e-01  -6.3510592e+00   6.1770902e+00  -2.0106193e+00   7.8706332e+00
   5.6450000e+00   1.0109445e+00   1.0041596e+00   9.2158126e-01   9.5906136e-01  -6.3462111e+00   6.1888786e+00  -2.0032273e+00   7.8817342e+00
   5.6500000e+00   1.0109194e+00   1.0041867e+00   9.2194304e-01   9.5850824e-01  -6.3413629e+00   6.2006669e+00  -1.9958353e+00   7.8928353e+00
   5.6550000e+00   1.0108689e+00   1.0041247e+00   9.2235581e-01   9.5791521e-01  -6.3365148e+00   6.2124553e+00  -1.9884434e+00   7.9039363e+00
   5.6600000e+00   1.0108034e+00   1.0041309e+00   9.2276397e-01   9.5728133e-01  -6.3316667e+00   6.2242436e+00  -1.9810514e+00   7.9150373e+00
   5.6650000e+00   1.0108410e+00   1.0041217e+00   9.2314861e-01   9.5666086e-01  -6.3268185e+00   6.2360319e+00  -1.9736594e+00   7.9261384e+00
   5.6700000e+00   1.0107301e+00   1.0041229e+00   9.2353486e-01   9.5601448e-01  -6.3219704e+00   6.2478203e+00  -1.9662674e+00   7.9372394e+00
   5.6750000e+00   1.0106530e+00   1.0041420e+00   9.2389913e-01   9.5541525e-01  -6.3171223e+00   6.2596086e+00  -1.9588754e+00   7.9483404e+00
   5.6800000e+00   1.0106222e+00   1.0041835e+00   9.2425836e-01   9.5485827e-01  -6.3122741e+00   6.2713970e+00  -1.9514834e+00   7.9594415e+00
   5.6850000e+00   1.0105937e+00   1.0042267e+00   9.2467575e-01   9.5423582e-01  -6.3074260e+00   6.2831853e+00  -1.9440915e+00   7.9705425e+00
   5.6900000e+00   1.0105552e+00   1.0041870e+00   9.2510440e-01   9.5357960e-01  -6.3025779e+00   6.2949958e+00  -1.9366995e+00   7.9816435e+00
   5.6950000e+00   1.0105440e+00   1.0041635e+00   9.2552177e-01   9.5293902e-01  -6.2977297e+00   6.3068063e+00  -1.9293075e+00   7.9927446e+00
   5.7000000e+00   1.0105574e+00   1.0041463e+00   9.2591103e-01   9.5231041e-01  -6.2928816e+00   6.3186168e+00  -1.9219155e+00   8.0038456e+00
   5.7050000e+00   1.0105387e+00   1.0040902e+00   9.2625162e-01   9.5164948e-01  -6.2880334e+00   6.3304273e+00  -1.9145235e+00   8.0149466e+00
   5.7100000e+00   1.0105240e+00   1.0041133e+00   9.2657999e-01   9.5106601e-01  -6.2831853e+00   6.3422378e+00  -1.9071315e+00   8.0260477e+00
   5.7150000e+00   1.0104875e+00   1.0041442e+00   9.2693964e-01   9.5048309e-01  -6.2783372e+00   6.3540483e+00  -1.8997396e+00   8.0371487e+00
   5.7200000e+00   1.0104821e+00   1.0041363e+00   9.2729891e-01   9.4981154e-01  -6.2734890e+00   6.3658588e+00  -1.8923476e+00   8.0482497e+00
   5.7250000e+00   1.0104608e+00   1.0040417e+00   9.2766203e-01   9.4916010e-01  -6.2686409e+00   6.3776693e+00  -1.8849556e+00   8.0593508e+00
   5.7300000e+00   1.0103740e+00   1.0040739e+00   9.2802215e-01   9.4854681e-01  -6.2637928e+00   6.3894798e+00  -1.8775636e+00   8.0704518e+00
   5.7350000e+00   1.0103357e+00   1.0040902e+00   9.2839959e-01   9.4786561e-01  -6.2589446e+00   6.4012903e+00  -1.8701716e+00   8.0815528e+00
   5.7400000e+00   1.0102505e+00   1.0040506e+00   9.2872398e-01   9.4725224e-01  -6.2540965e+00   6.4131008e+00  -1.8627796e+00   8.0926539e+00
   5.7450000e+00   1.0101412e+00   1.0040605e+00   9.2907058e-01   9.4666168e-01  -6.2492483e+00   6.4249113e+00  -1.8553877e+00   8.1037549e+00
   5.7500000e+00   1.0100812e+00   1.0041061e+00   9.2942104e-01   9.4608587e-01  -6.2444002e+00   6.4367218e+00  -1.8479957e+00   8.1148559e+00
   5.7550000e+00   1.0100432e+00   1.0040639e+00   9.2972109e-01   9.4543742e-01  -6.2395521e+00   6.4485323e+00  -1.8406037e+00   8.1259570e+00
   5.7600000e+00   1.0099222e+00   1.0040221e+00   9.3013449e-01   9.4481037e-01  -6.2347039e+00   6.4603428e+00  -1.8332117e+00   8.1370580e+00
   5.7650000e+00   1.0098399e+00   1.0040595e+00   9.3054281e-01   9.4421822e-01  -6.2298558e+00   6.4721533e+00  -1.8258197e+00   8.1481590e+00
   5.7700000e+00   1.0097828e+00   1.0040899e+00   9.3081790e-01   9.4363756e-01  -6.2250077e+00   6.4839638e+00  -1.8184277e+00   8.1592601e+00
   5.7750000e+00   1.0097187e+00   1.0040285e+00   9.3117324e-01   9.4300790e-01  -6.2201595e+00   6.4957743e+00  -1.8110358e+00   8.1703611e+00
   5.7800000e+00   1.0096347e+00   1.0039960e+00   9.3157158e-01   9.4242222e-01  -6.2153114e+00   6.5075848e+00  -1.8036438e+00   8.1814621e+00
   5.7850000e+00   1.0095835e+00   1.0039417e+00   9.3195199e-01   9.4185379e-01  -6.2104633e+00   6.5193953e+00  -1.7962518e+00   8.1925632e+00
   5.7900000e+00   1.0094801e+00   1.0038837e+00   9.3226161e-01   9.4119617e-01  -6.2056151e+00   6.5312058e+00  -1.7888598e+00   8.2036642e+00
   5.7950000e+00   1.0093902e+00   1.0037961e+00   9.3268120e-01   9.4069979e-01  -6.2007670e+00   6.5430163e+00  -1.7814678e+00   8.2147652e+00
   5.8000000e+00   1.0092759e+00   1.0037794e+00   9.3302193e-01   9.4013740e-01  -6.1959188e+00   6.5548268e+00  -1.7740759e+00   8.2258663e+00
   5.8050000e+00   1.0091907e+00   1.0037989e+00   9.3339985e-01   9.3956389e-01  -6.1910707e+00   6.5666373e+00  -1.7666839e+00   8.2369673e+00
   5.8100000e+00   1.0091213e+00   1.0037542e+00   9.3373251e-01   9.3899285e-01  -6.1862226e+00   6.5784478e+00  -1.7592919e+00   8.2480683e+00
   5.8150000e+00   1.0091451e+00   1.0037422e+00   9.3407617e-01   9.3847264e-01  -6.1813744e+00   6.5902583e+00  -1.7518999e+00   8.2591694e+00
   5.8200000e+00   1.0090931e+00   1.0036931e+00   9.3445727e-01   9.3795754e-01  -6.1765263e+00   6.6020688e+00  -1.7445079e+00   8.2702704e+00
   5.8250000e+00   1.0090785e+00   1.0036293e+00   9.3483623e-01   9.3742023e-01  -6.1716782e+00   6.6138793e+00  -1.7371159e+00   8.2813714e+00
   5.8300000e+00   1.0089597e+00   1.0035927e+00   9.3519826e-01   9.3687555e-01  -6.1668300e+00   6.6256898e+00  -1.7297240e+00   8.2924725e+00
   5.8350000e+00   1.0088853e+00   1.0035914e+00   9.3553796e-01   9.3632975e-01  -6.1619819e+00   6.6375003e+00  -1.7223320e+00   8.3035735e+00
   5.8400000e+00   1.0087919e+00   1.0034635e+00   9.3583732e-01   9.3579402e-01  -6.1571338e+00   6.6493108e+00  -1.7149400e+00   8.3146745e+00
   5.8450000e+00   1.0086939e+00   1.0034121e+00   9.3615850e-01   9.3528675e-01  -6.1522856e+00   6.6611213e+00  -1.7075480e+00   8.3257756e+00
   5.8500000e+00   1.0086233e+00   1.0033296e+00   9.3657195e-01   9.3479261e-01  -6.1474375e+00   6.6729318e+00  -1.7001560e+00   8.3368766e+00
   5.8550000e+00   1.0085195e+00   1.0032849e+00   9.3688152e-01   9.3425491e-01  -6.1425893e+00   6.6847423e+00  -1.6927640e+00   8.3479777e+00
   5.8600000e+00   1.0083590e+00   1.0032177e+00   9.3721374e-01   9.3378863e-01  -6.1377412e+00   6.6965528e+00  -1.6853721e+00   8.3590787e+00
   5.8650000e+00   1.0082489e+00   1.0031856e+00   9.3753165e-01   9.3340199e-01  -6.1328931e+00   6.7083633e+00  -1.6779801e+00   8.3701797e+00
   5.8700000e+00   1.0081907e+00   1.0031103e+00   9.3792893e-01   9.3291073e-01  -6.1280449e+00   6.7201738e+00  -1.6705881e+00   8.3812808e+00
   5.8750000e+00   1.0081158e+00   1.0030785e+00   9.3827130e-01   9.3248768e-01  -6.1231968e+00   6.7319843e+00  -1.6631961e+00   8.3923818e+00
   5.8800000e+00   1.0080353e+00   1.0029651e+00   9.3861826e-01   9.3201487e-01  -6.1183487e+00   6.7437948e+00  -1.6558041e+00   8.4034828e+00
   5.8850000e+00   1.0079812e+00   1.0029155e+00   9.3896862e-01   9.3152953e-01  -6.1135005e+00   6.7556053e+00  -1.6484121e+00   8.4145839e+00
   5.8900000e+00   1.0079559e+00   1.0028245e+00   9.3925505e-01   9.3107159e-01  -6.1086524e+00   6.7674158e+00  -1.6410202e+00   8.4256849e+00
   5.8950000e+00   1.0078877e+00   1.0027465e+00   9.3956500e-01   9.3065759e-01  -6.1038042e+00   6.7792263e+00  -1.6336282e+00   8.4367859e+00
   5.9000000e+00   1.0077780e+00   1.0026442e+00   9.3985712e-01   9.3028958e-01  -6.0989561e+00   6.7910368e+00  -1.6262362e+00   8.4478870e+00
   5.9050000e+00   1.0077193e+00   1.0025743e+00   9.4015282e-01   9.2999773e-01  -6.0941080e+00   6.8028472e+00  -1.6188442e+00   8.4589880e+00
   5.9100000e+00   1.0076230e+00   1.0024623e+00   9.4047320e-01   9.2959827e-01  -6.0892598e+00   6.8146577e+00  -1.6114522e+00   8.4700890e+00
   5.9150000e+00   1.0075115e+00   1.0023401e+00   9.4075368e-01   9.2933491e-01  -6.0844117e+00   6.8264682e+00  -1.6040602e+00   8.4811901e+00
   5.9200000e+00   1.0073828e+00   1.0022220e+00   9.4110845e-01   9.2903615e-01  -6.0795636e+00   6.8382787e+00  -1.5966683e+00   8.4922911e+00
   5.9250000e+00   1.0072550e+00   1.0021035e+00   9.4140286e-01   9.2867791e-01  -6.0747154e+00   6.8500892e+00  -1.5892763e+00   8.5033921e+00
   5.9300000e+00   1.0071634e+00   1.0019952e+00   9.4169870e-01   9.2832854e-01  -6.0698673e+00   6.8618997e+00  -1.5818843e+00   8.5144932e+00
   5.9350000e+00   1.0070978e+00   1.0019412e+00   9.4201761e-01   9.2804633e-01  -6.0650192e+00   6.8737102e+00  -1.5744923e+00   8.5255942e+00
   5.9400000e+00   1.0069529e+00   1.0018300e+00   9.4232182e-01   9.2777745e-01  -6.0601710e+00   6.8855207e+00  -1.5671003e+00   8.5366952e+00
   5.9450000e+00   1.0068237e+00   1.0017644e+00   9.4262924e-01   9.2748943e-01  -6.0553229e+00   6.8973312e+00  -1.5597084e+00   8.5477963e+00
   5.9500000e+00   1.0068297e+00   1.0016223e+00   9.4292156e-01   9.2723084e-01  -6.0504747e+00   6.9091417e+00  -1.5523164e+00   8.5588973e+00
   5.9550000e+00   1.0067420e+00   1.0014958e+00   9.4323764e-01   9.2700247e-01  -6.0456266e+00   6.9209522e+00  -1.5449244e+00   8.5699983e+00
   5.9600000e+00   1.0066162e+00   1.0013637e+00   9.4353820e-01   9.2671302e-01  -6.0407785e+00   6.9327627e+00  -1.5375324e+00   8.5810994e+00
   5.9650000e+00   1.0065273e+00   1.0012820e+00   9.4382724e-01   9.2648405e-01  -6.0359303e+00   6.9445732e+00  -1.5301404e+00   8.5922004e+00
   5.9700000e+00   1.0063955e+00   1.0011244e+00   9.4418014e-01   9.2620478e-01  -6.0310822e+00   6.9563837e+00  -1.5227484e+00   8.6033014e+00
   5.9750000e+00   1.0062540e+00   1.0009683e+00   9.4453482e-01   9.2596869e-01  -6.0262341e+00   6.9681942e+00  -1.5153565e+00   8.6144025e+00
   5.9800000e+00   1.0061286e+00   1.0008722e+00   9.4492429e-01   9.2573676e-01  -6.0213859e+00   6.9800047e+00  -1.5079645e+00   8.6255035e+00
   5.9850000e+00   1.0060841e+00   1.0007293e+00   9.4530669e-01   9.2549980e-01  -6.0165378e+00   6.9918152e+00  -1.5005725e+00   8.6366045e+00
   5.9900000e+00   1.0059346e+00   1.0005969e+00   9.4561126e-01   9.2533022e-01  -6.0116896e+00   7.0036257e+00  -1.4931805e+00   8.6477056e+00
   5.9950000e+00   1.0058155e+00   1.0004740e+00   9.4595121e-01   9.2514944e-01  -6.0068415e+00   7.0154362e+00  -1.4857885e+00   8.6588066e+00
   6.0000000e+00   1.0056935e+00   1.0003350e+00   9.4632778e-01   9.2492991e-01  -6.0019934e+00   7.0272467e+00  -1.4783965e+00   8.6699076e+00
   6.0050000e+00   1.0055546e+00   1.0001903e+00   9.4660247e-01   9.2477807e-01  -5.9971452e+00   7.0390572e+00  -1.4710046e+00   8.6810087e+00
   6.0100000e+00   1.0054375e+00   1.0000291e+00   9.4695533e-01   9.2459472e-01  -5.9922971e+00   7.0508677e+00  -1.4636126e+00   8.6921097e+00
   6.0150000e+00   1.0054329e+00   9.9983174e-01   9.4719208e-01   9.2440568e-01  -5.9874490e+00   7.0626782e+00  -1.4562206e+00   8.7032107e+00
   6.0200000e+00   1.0052840e+00   9.9967849e-01   9.4749452e-01   9.2432259e-01  -5.9826008e+00   7.0744887e+00  -1.4488286e+00   8.7143118e+00
   6.0250000e+00   1.0051344e+00   9.9944770e-01   9.4783412e-01   9.2427582e-01  -5.9777527e+00   7.0862992e+00  -1.4414366e+00   8.7254128e+00
   6.0300000e+00   1.0050423e+00   9.9931414e-01   9.4814032e-01   9.2416963e-01  -5.9729046e+00   7.0981097e+00  -1.4340446e+00   8.7365138e+00
   6.0350000e+00   1.0048864e+00   9.9923368e-01   9.4847276e-01   9.2413109e-01  -5.9680564e+00   7.1099202e+00  -1.4266527e+00   8.7476149e+00
   6.0400000e+00   1.0047350e+00   9.9904317e-01   9.4877742e-01   9.2404848e-01  -5.9632083e+00   7.1217307e+00  -1.4192607e+00   8.7587159e+00
   6.0450000e+00   1.0045995e+00   9.9892254e-01   9.4909107e-01   9.2399088e-01  -5.9583601e+00   7.1335412e+00  -1.4118687e+00   8.7698169e+00
   6.0500000e+00   1.0044966e+00   9.9880865e-01   9.4935426e-01   9.2394900e-01  -5.9535120e+00   7.1453517e+00  -1.4044767e+00   8.7809180e+00
   6.0550000e+00   1.0044100e+00   9.9865115e-01   9.4967244e-01   9.2392145e-01  -5.9486639e+00   7.1571622e+00  -1.3970847e+00   8.7920190e+00
   6.0600000e+00   1.0043340e+00   9.9851649e-01   9.4995419e-01   9.2393068e-01  -5.9438157e+00   7.1689727e+00  -1.3896928e+00   8.8031201e+00
   6.0650000e+00   1.0042408e+00   9.9840216e-01   9.5029716e-01   9.2396933e-01  -5.9389676e+00   7.1807832e+00  -1.3823008e+00   8.8142211e+00
   6.0700000e+00   1.0040628e+00   9.9826844e-01   9.5055421e-01   9.2393846e-01  -5.9341195e+00   7.1925937e+00  -1.3749088e+00   8.8253221e+00
   6.0750000e+00   1.0039182e+00   9.9810413e-01   9.5086097e-01   9.2402808e-01  -5.9292713e+00   7.2044042e+00  -1.3675168e+00   8.8364232e+00
   6.0800000e+00   1.0037740e+00   9.9786363e-01   9.5123499e-01   9.2407711e-01  -5.9244232e+00   7.2162147e+00  -1.3601248e+00   8.8475242e+00
   6.0850000e+00   1.0036653e+00   9.9763157e-01   9.5159454e-01   9.2410528e-01  -5.9195750e+00   7.2280252e+00  -1.3527328e+00   8.8586252e+00
   6.0900000e+00   1.0035088e+00   9.9741286e-01   9.5189014e-01   9.2415731e-01  -5.9147269e+00   7.2398357e+00  -1.3453409e+00   8.8697263e+00
   6.0950000e+00   1.0033405e+00   9.9727881e-01   9.5216656e-01   9.2425498e-01  -5.9098788e+00   7.2516462e+00  -1.3379489e+00   8.8808273e+00
   6.1000000e+00   1.0032098e+00   9.9711677e-01   9.5247099e-01   9.2433433e-01  -5.9050306e+00   7.2634567e+00  -1.3305569e+00   8.8919283e+00
   6.1050000e+00   1.0030564e+00   9.9690598e-01   9.5277732e-01   9.2440284e-01  -5.9001825e+00   7.2752672e+00  -1.3231649e+00   8.9030294e+00
   6.1100000e+00   1.0028835e+00   9.9678066e-01   9.5300746e-01   9.2450083e-01  -5.8953344e+00   7.2870777e+00  -1.3157729e+00   8.9141304e+00
   6.1150000e+00   1.0027604e+00   9.9666166e-01   9.5337844e-01   9.2463519e-01  -5.8904862e+00   7.2988882e+00  -1.3083809e+00   8.9252314e+00
   6.1200000e+00   1.0026519e+00   9.9646840e-01   9.5367412e-01   9.2478592e-01  -5.8856381e+00   7.3106987e+00  -1.3009890e+00   8.9363325e+00
   6.1250000e+00   1.0024981e+00   9.9623189e-01   9.5400513e-01   9.2492417e-01  -5.8807900e+00   7.3225092e+00  -1.2935970e+00   8.9474335e+00
   6.1300000e+00   1.0022618e+00   9.9605081e-01   9.5423937e-01   9.2510066e-01  -5.8759418e+00   7.3343197e+00  -1.2862050e+00   8.9585345e+00
   6.1350000e+00   1.0020801e+00   9.9585184e-01   9.5448224e-01   9.2528361e-01  -5.8710937e+00   7.3461302e+00  -1.2788130e+00   8.9696356e+00
   6.1400000e+00   1.0018983e+00   9.9557898e-01   9.5469547e-01   9.2540665e-01  -5.8662455e+00   7.3579407e+00  -1.2714210e+00   8.9807366e+00
   6.1450000e+00   1.0017413e+00   9.9532874e-01   9.5493741e-01   9.2559574e-01  -5.8613974e+00   7.3697512e+00  -1.2640290e+00   8.9918376e+00
   6.1500000e+00   1.0015457e+00   9.9505541e-01   9.5524709e-01   9.2573211e-01  -5.8565493e+00   7.3815617e+00  -1.2566371e+00   9.0029387e+00
   6.1550000e+00   1.0013828e+00   9.9481996e-01   9.5557017e-01   9.2589834e-01  -5.8517011e+00   7.3933722e+00  -1.2492451e+00   9.0140397e+00
   6.1600000e+00   1.0011775e+00   9.9453305e-01   9.5580551e-01   9.2606318e-01  -5.8468530e+00   7.4051827e+00  -1.2418531e+00   9.0251407e+00
   6.1650000e+00   1.0009905e+00   9.9429706e-01   9.5610231e-01   9.2627028e-01  -5.8420049e+00   7.4169932e+00  -1.2344611e+00   9.0362418e+00
   6.1700000e+00   1.0007841e+00   9.9405859e-01   9.5640827e-01   9.2643387e-01  -5.8371567e+00   7.4288037e+00  -1.2270691e+00   9.0473428e+00
   6.1750000e+00   1.0006274e+00   9.9377790e-01   9.5667681e-01   9.2662145e-01  -5.8323086e+00   7.4406142e+00  -1.2196771e+00   9.0584438e+00
   6.1800000e+00   1.0005139e+00   9.9345904e-01   9.5699262e-01   9.2680550e-01  -5.8274604e+00   7.4524247e+00  -1.2122852e+00   9.0695449e+00
   6.1850000e+00   1.0002996e+00   9.9320466e-01   9.5726631e-01   9.2694719e-01  -5.8226123e+00   7.4642352e+00  -1.2048932e+00   9.0806459e+00
   6.1900000e+00   1.0000676e+00   9.9288663e-01   9.5750044e-01   9.2716978e-01  -5.8177642e+00   7.4760457e+00  -1.1975012e+00   9.0917469e+00
   6.1950000e+00   9.9983500e-01   9.9259336e-01   9.5770773e-01   9.2738864e-01  -5.8129160e+00   7.4878562e+00  -1.1901092e+00   9.1028480e+00
   6.2000000e+00   9.9962160e-01   9.9236477e-01   9.5799892e-01   9.2766596e-01  -5.8080679e+00   7.4996667e+00  -1.1827172e+00   9.1139490e+00
   6.2050000e+00   9.9935864e-01   9.9211988e-01   9.5828104e-01   9.2788677e-01  -5.8032198e+00   7.5114772e+00  -1.1753253e+00   9.1250500e+00
   6.2100000e+00   9.9908310e-01   9.9185908e-01   9.5855266e-01   9.2817070e-01  -5.7983716e+00   7.5232877e+00  -1.1679333e+00   9.1361511e+00
   6.2150000e+00   9.9881065e-01   9.9156178e-01   9.5883623e-01   9.2843679e-01  -5.7935235e+00   7.5350982e+00  -1.1605413e+00   9.1472521e+00
   6.2200000e+00   9.9858709e-01   9.9123355e-01   9.5918922e-01   9.2869867e-01  -5.7886754e+00   7.5469087e+00  -1.1531493e+00   9.1583531e+00
   6.2250000e+00   9.9830851e-01   9.9094493e-01   9.5947973e-01   9.2900339e-01  -5.7838272e+00   7.5587192e+00  -1.1457573e+00   9.1694542e+00
   6.2300000e+00   9.9805653e-01   9.9065929e-01   9.5970308e-01   9.2928497e-01  -5.7789791e+00   7.5705297e+00  -1.1383653e+00   9.1805552e+00
   6.2350000e+00   9.9780664e-01   9.9035448e-01   9.5999507e-01   9.2959159e-01  -5.7741309e+00   7.5823402e+00  -1.1309734e+00   9.1916562e+00
   6.2400000e+00   9.9750933e-01   9.9005249e-01   9.6025574e-01   9.2987091e-01  -5.7692828e+00   7.5941507e+00  -1.1235814e+00   9.2027573e+00
   6.2450000e+00   9.9726828e-01   9.8969285e-01   9.6051150e-01   9.3013853e-01  -5.7644347e+00   7.6059612e+00  -1.1161894e+00   9.2138583e+00
   6.2500000e+00   9.9700423e-01   9.8936244e-01   9.6082705e-01   9.3043499e-01  -5.7595865e+00   7.6177717e+00  -1.1087974e+00   9.2249593e+00
   6.2550000e+00   9.9672613e-01   9.8904559e-01   9.6111701e-01   9.3079597e-01  -5.7547384e+00   7.6295822e+00  -1.1014054e+00   9.2360604e+00
   6.2600000e+00   9.9645069e-01   9.8866398e-01   9.6145337e-01   9.3114450e-01  -5.7498903e+00   7.6413927e+00  -1.0940134e+00   9.2471614e+00
   6.2650000e+00   9.9621194e-01   9.8834085e-01   9.6169533e-01   9.3148760e-01  -5.7450421e+00   7.6532032e+00  -1.0866215e+00   9.2582624e+00
   6.2700000e+00   9.9593889e-01   9.8803200e-01   9.6196391e-01   9.3184088e-01  -5.7401940e+00   7.6650137e+00  -1.0792295e+00   9.2693635e+00
   6.2750000e+00   9.9563180e-01   9.8761064e-01   9.6234592e-01   9.3217455e-01  -5.7353458e+00   7.6768242e+00  -1.0718375e+00   9.2804645e+00
   6.2800000e+00   9.9535000e-01   9.8727187e-01   9.6262830e-01   9.3254630e-01  -5.7304977e+00   7.6886347e+00  -1.0644455e+00   9.2915656e+00
   6.2850000e+00   9.9504057e-01   9.8690083e-01   9.6292748e-01   9.3289281e-01  -5.7256496e+00   7.7004452e+00  -1.0570535e+00   9.3026666e+00
   6.2900000e+00   9.9469793e-01   9.8654931e-01   9.6321890e-01   9.3324273e-01  -5.7208014e+00   7.7122556e+00  -1.0496615e+00   9.3137676e+00
   6.2950000e+00   9.9435798e-01   9.8617388e-01   9.6348870e-01   9.3362589e-01  -5.7159533e+00   7.7240661e+00  -1.0422696e+00   9.3248687e+00
   6.3000000e+00   9.9403625e-01   9.8577849e-01   9.6375845e-01   9.3395331e-01  -5.7111052e+00   7.7358766e+00  -1.0348776e+00   9.3359697e+00
   6.3050000e+00   9.9365371e-01   9.8535775e-01   9.6404942e-01   9.3435354e-01  -5.7062570e+00   7.7476871e+00  -1.0274856e+00   9.3470707e+00
   6.3100000e+00   9.9334566e-01   9.8492691e-01   9.6428488e-01   9.3471590e-01  -5.7014089e+00   7.7594976e+00  -1.0200936e+00   9.3581718e+00
   6.3150000e+00   9.9304392e-01   9.8454857e-01   9.6459072e-01   9.3507097e-01  -5.6965608e+00   7.7713081e+00  -1.0127016e+00   9.3692728e+00
   6.3200000e+00   9.9264477e-01   9.8410548e-01   9.6484736e-01   9.3548590e-01  -5.6917126e+00   7.7831186e+00  -1.0053096e+00   9.3803738e+00
   6.3250000e+00   9.9222502e-01   9.8368041e-01   9.6510490e-01   9.3589546e-01  -5.6868645e+00   7.7949291e+00  -9.9791767e-01   9.3914749e+00
   6.3300000e+00   9.9183587e-01   9.8328758e-01   9.6536670e-01   9.3629798e-01  -5.6820163e+00   7.8067396e+00  -9.9052568e-01   9.4025759e+00
   6.3350000e+00   9.9144644e-01   9.8288039e-01   9.6563958e-01   9.3674830e-01  -5.6771682e+00   7.8185501e+00  -9.8313370e-01   9.4136769e+00
   6.3400000e+00   9.9101095e-01   9.8238190e-01   9.6590998e-01   9.3716146e-01  -5.6723201e+00   7.8303606e+00  -9.7574172e-01   9.4247780e+00
   6.3450000e+00   9.9062376e-01   9.8197842e-01   9.6618168e-01   9.3752386e-01  -5.6674719e+00   7.8421711e+00  -9.6834974e-01   9.4358790e+00
   6.3500000e+00   9.9026909e-01   9.8148007e-01   9.6648227e-01   9.3796813e-01  -5.6626238e+00   7.8539816e+00  -9.6095775e-01   9.4469800e+00
   6.3550000e+00   9.8981990e-01   9.8099126e-01   9.6666282e-01   9.3839550e-01  -5.6577757e+00   7.8657921e+00  -9.5356577e-01   9.4580811e+00
   6.3600000e+00   9.8937052e-01   9.8052938e-01   9.6695360e-01   9.3878086e-01  -5.6529275e+00   7.8776026e+00  -9.4617379e-01   9.4691821e+00
   6.3650000e+00   9.8900226e-01   9.8007191e-01   9.6724900e-01   9.3918898e-01  -5.6480794e+00   7.8894131e+00  -9.3878180e-01   9.4802831e+00
   6.3700000e+00   9.8854466e-01   9.7955346e-01   9.6751719e-01   9.3954770e-01  -5.6432312e+00   7.9012236e+00  -9.3138982e-01   9.4913842e+00
   6.3750000e+00   9.8808165e-01   9.7902797e-01   9.6776679e-01   9.3999051e-01  -5.6383831e+00   7.9130341e+00  -9.2399784e-01   9.5024852e+00
   6.3800000e+00   9.8761152e-01   9.7847538e-01   9.6797723e-01   9.4039360e-01  -5.6335350e+00   7.9248446e+00  -9.1660586e-01   9.5135862e+00
   6.3850000e+00   9.8716607e-01   9.7796479e-01   9.6822693e-01   9.4078745e-01  -5.6286868e+00   7.9366551e+00  -9.0921387e-01   9.5246873e+00
   6.3900000e+00   9.8662340e-01   9.7746945e-01   9.6841455e-01   9.4124186e-01  -5.6238387e+00   7.9484656e+00  -9.0182189e-01   9.5357883e+00
   6.3950000e+00   9.8610109e-01   9.7689698e-01   9.6867593e-01   9.4170287e-01  -5.6189906e+00   7.9602761e+00  -8.9442991e-01   9.5468893e+00
   6.4000000e+00   9.8559223e-01   9.7637989e-01   9.6893386e-01   9.4216736e-01  -5.6141424e+00   7.9720866e+00  -8.8703793e-01   9.5579904e+00
   6.4050000e+00   9.8510660e-01   9.7585900e-01   9.6919623e-01   9.4254719e-01  -5.6092943e+00   7.9838971e+00  -8.7964594e-01   9.5690914e+00
   6.4100000e+00   9.8458232e-01   9.7532624e-01   9.6947177e-01   9.4293344e-01  -5.6044462e+00   7.9957076e+00  -8.7225396e-01   9.5801924e+00
   6.4150000e+00   9.8404428e-01   9.7481908e-01   9.6976421e-01   9.4339681e-01  -5.5995980e+00   8.0075181e+00  -8.6486198e-01   9.5912935e+00
   6.4200000e+00   9.8356262e-01   9.7431275e-01   9.7006156e-01   9.4377880e-01  -5.5947499e+00   8.0193286e+00  -8.5746999e-01   9.6023945e+00
   6.4250000e+00   9.8301694e-01   9.7372649e-01   9.7025363e-01   9.4417038e-01  -5.5899017e+00   8.0311391e+00  -8.5007801e-01   9.6134955e+00
   6.4300000e+00   9.8249003e-01   9.7316752e-01   9.7053103e-01   9.4470528e-01  -5.5850536e+00   8.0429496e+00  -8.4268603e-01   9.6245966e+00
   6.4350000e+00   9.8191774e-01   9.7261495e-01   9.7078533e-01   9.4515321e-01  -5.5802055e+00   8.0547601e+00  -8.3529405e-01   9.6356976e+00
   6.4400000e+00   9.8133850e-01   9.7195812e-01   9.7106099e-01   9.4555223e-01  -5.5753573e+00   8.0665706e+00  -8.2790206e-01   9.6467986e+00
   6.4450000e+00   9.8072906e-01   9.7136021e-01   9.7131984e-01   9.4600500e-01  -5.5705092e+00   8.0783811e+00  -8.2051008e-01   9.6578997e+00
   6.4500000e+00   9.8017766e-01   9.7079710e-01   9.7161117e-01   9.4642604e-01  -5.5656611e+00   8.0901916e+00  -8.1311810e-01   9.6690007e+00
   6.4550000e+00   9.7959252e-01   9.7018443e-01   9.7188323e-01   9.4681898e-01  -5.5608129e+00   8.1020021e+00  -8.0572612e-01   9.6801017e+00
   6.4600000e+00   9.7895114e-01   9.6958723e-01   9.7214245e-01   9.4725087e-01  -5.5559648e+00   8.1138126e+00  -7.9833413e-01   9.6912028e+00
   6.4650000e+00   9.7838260e-01   9.6905590e-01   9.7239750e-01   9.4773558e-01  -5.5511166e+00   8.1256231e+00  -7.9094215e-01   9.7023038e+00
   6.4700000e+00   9.7779534e-01   9.6839147e-01   9.7263567e-01   9.4815901e-01  -5.5462685e+00   8.1374336e+00  -7.8355017e-01   9.7134048e+00
   6.4750000e+00   9.7721224e-01   9.6776746e-01   9.7284849e-01   9.4856334e-01  -5.5414204e+00   8.1492441e+00  -7.7615819e-01   9.7245059e+00
   6.4800000e+00   9.7660713e-01   9.6716111e-01   9.7302398e-01   9.4904087e-01  -5.5365722e+00   8.1610546e+00  -7.6876620e-01   9.7356069e+00
   6.4850000e+00   9.7601515e-01   9.6654115e-01   9.7322475e-01   9.4952410e-01  -5.5317241e+00   8.1728651e+00  -7.6137422e-01   9.7467080e+00
   6.4900000e+00   9.7529088e-01   9.6589027e-01   9.7341823e-01   9.5000287e-01  -5.5268760e+00   8.1846756e+00  -7.5398224e-01   9.7578090e+00
   6.4950000e+00   9.7459337e-01   9.6524632e-01   9.7369401e-01   9.5044884e-01  -5.5220278e+00   8.1964861e+00  -7.4659025e-01   9.7689100e+00
   6.5000000e+00   9.7391653e-01   9.6459917e-01   9.7394669e-01   9.5090228e-01  -5.5171797e+00   8.2082966e+00  -7.3919827e-01   9.7800111e+00
   6.5050000e+00   9.7327460e-01   9.6396381e-01   9.7423349e-01   9.5135329e-01  -5.5123316e+00   8.2201071e+00  -7.3180629e-01   9.7911121e+00
   6.5100000e+00   9.7259425e-01   9.6328602e-01   9.7444508e-01   9.5181460e-01  -5.5074834e+00   8.2319176e+00  -7.2441431e-01   9.8022131e+00
   6.5150000e+00   9.7191782e-01   9.6265816e-01   9.7466071e-01   9.5236832e-01  -5.5026353e+00   8.2437281e+00  -7.1702232e-01   9.8133142e+00
   6.5200000e+00   9.7113724e-01   9.6206123e-01   9.7492913e-01   9.5290803e-01  -5.4977871e+00   8.2555386e+00  -7.0963034e-01   9.8244152e+00
   6.5250000e+00   9.7044653e-01   9.6144051e-01   9.7515600e-01   9.5335301e-01  -5.4929390e+00   8.2673491e+00  -7.0223836e-01   9.8355162e+00
   6.5300000e+00   9.6977738e-01   9.6077054e-01   9.7535132e-01   9.5374015e-01  -5.4880909e+00   8.2791596e+00  -6.9484638e-01   9.8466173e+00
   6.5350000e+00   9.6905200e-01   9.6012125e-01   9.7560033e-01   9.5420921e-01  -5.4832427e+00   8.2909701e+00  -6.8745439e-01   9.8577183e+00
   6.5400000e+00   9.6834650e-01   9.5935706e-01   9.7580171e-01   9.5461894e-01  -5.4783946e+00   8.3027806e+00  -6.8006241e-01   9.8688193e+00
   6.5450000e+00   9.6762573e-01   9.5865987e-01   9.7600839e-01   9.5504880e-01  -5.4735465e+00   8.3145911e+00  -6.7267043e-01   9.8799204e+00
   6.5500000e+00   9.6684760e-01   9.5791424e-01   9.7624391e-01   9.5550549e-01  -5.4686983e+00   8.3264016e+00  -6.6527844e-01   9.8910214e+00
   6.5550000e+00   9.6603210e-01   9.5722804e-01   9.7649146e-01   9.5602711e-01  -5.4638502e+00   8.3382121e+00  -6.5788646e-01   9.9021224e+00
   6.5600000e+00   9.6527799e-01   9.5647483e-01   9.7670639e-01   9.5646716e-01  -5.4590020e+00   8.3500226e+00  -6.5049448e-01   9.9132235e+00
   6.5650000e+00   9.6445982e-01   9.5576875e-01   9.7692253e-01   9.5694498e-01  -5.4541539e+00   8.3618331e+00  -6.4310250e-01   9.9243245e+00
   6.5700000e+00   9.6361995e-01   9.5504824e-01   9.7715359e-01   9.5738425e-01  -5.4493058e+00   8.3736436e+00  -6.3571051e-01   9.9354255e+00
   6.5750000e+00   9.6284091e-01   9.5434967e-01   9.7737441e-01   9.5781825e-01  -5.4444576e+00   8.3854541e+00  -6.2831853e-01   9.9465266e+00
   6.5800000e+00   9.6209181e-01   9.5367865e-01   9.7759745e-01   9.5825845e-01  -5.4396095e+00   8.3972646e+00  -6.2092655e-01   9.9576276e+00
   6.5850000e+00   9.6119665e-01   9.5301942e-01   9.7776441e-01   9.5868928e-01  -5.4347614e+00   8.4090751e+00  -6.1353457e-01   9.9687286e+00
   6.5900000e+00   9.6033212e-01   9.5235480e-01   9.7796169e-01   9.5909515e-01  -5.4299132e+00   8.4208856e+00  -6.0614258e-01   9.9798297e+00
   6.5950000e+00   9.5949284e-01   9.5166027e-01   9.7811071e-01   9.5954887e-01  -5.4250651e+00   8.4326961e+00  -5.9875060e-01   9.9909307e+00
   6.6000000e+00   9.5862797e-01   9.5092993e-01   9.7829419e-01   9.5996389e-01  -5.4202170e+00   8.4445066e+00  -5.9135862e-01   1.0002032e+01
   6.6050000e+00   9.5768000e-01   9.5021254e-01   9.7847110e-01   9.6042429e-01  -5.4153688e+00   8.4563171e+00  -5.8396663e-01   1.0013133e+01
   6.6100000e+00   9.5679112e-01   9.4954363e-01   9.7865172e-01   9.6088123e-01  -5.4105207e+00   8.4681276e+00  -5.7657465e-01   1.0024234e+01
   6.6150000e+00   9.5593965e-01   9.4882636e-01   9.7882606e-01   9.6134228e-01  -5.4056725e+00   8.4799381e+00  -5.6918267e-01   1.0035335e+01
   6.6200000e+00   9.5499437e-01   9.4810650e-01   9.7894291e-01   9.6179327e-01  -5.4008244e+00   8.4917486e+00  -5.6179069e-01   1.0046436e+01
   6.6250000e+00   9.5399056e-01   9.4738087e-01   9.7911985e-01   9.6220735e-01  -5.3959763e+00   8.5035591e+00  -5.5439870e-01   1.0057537e+01
   6.6300000e+00   9.5310966e-01   9.4664587e-01   9.7925047e-01   9.6262938e-01  -5.3911281e+00   8.5153696e+00  -5.4700672e-01   1.0068638e+01
   6.6350000e+00   9.5218945e-01   9.4587725e-01   9.7947095e-01   9.6307210e-01  -5.3862800e+00   8.5271801e+00  -5.3961474e-01   1.0079739e+01
   6.6400000e+00   9.5115329e-01   9.4515014e-01   9.7967649e-01   9.6348822e-01  -5.3814319e+00   8.5389906e+00  -5.3222276e-01   1.0090840e+01
   6.6450000e+00   9.5022615e-01   9.4447562e-01   9.7986968e-01   9.6393443e-01  -5.3765837e+00   8.5508011e+00  -5.2483077e-01   1.0101941e+01
   6.6500000e+00   9.4923736e-01   9.4384565e-01   9.8008040e-01   9.6433927e-01  -5.3717356e+00   8.5626116e+00  -5.1743879e-01   1.0113042e+01
   6.6550000e+00   9.4825079e-01   9.4312884e-01   9.8024878e-01   9.6480359e-01  -5.3668874e+00   8.5744221e+00  -5.1004681e-01   1.0124143e+01
   6.6600000e+00   9.4724673e-01   9.4243215e-01   9.8048062e-01   9.6521332e-01  -5.3620393e+00   8.5862326e+00  -5.0265482e-01   1.0135244e+01
   6.6650000e+00   9.4630039e-01   9.4178614e-01   9.8073168e-01   9.6563010e-01  -5.3571912e+00   8.5980431e+00  -4.9526284e-01   1.0146345e+01
   6.6700000e+00   9.4529837e-01   9.4103391e-01   9.8086960e-01   9.6609352e-01  -5.3523430e+00   8.6098536e+00  -4.8787086e-01   1.0157446e+01
   6.6750000e+00   9.4427552e-01   9.4032494e-01   9.8103387e-01   9.6659120e-01  -5.3474949e+00   8.6216640e+00  -4.8047888e-01   1.0168547e+01
   6.6800000e+00   9.4323523e-01   9.3965895e-01   9.8120371e-01   9.6710172e-01  -5.3426468e+00   8.6334745e+00  -4.7308689e-01   1.0179648e+01
   6.6850000e+00   9.4214041e-01   9.3897418e-01   9.8137430e-01   9.6755871e-01  -5.3377986e+00   8.6452850e+00  -4.6569491e-01   1.0190749e+01
   6.6900000e+00   9.4108869e-01   9.3825102e-01   9.8159005e-01   9.6804252e-01  -5.3329505e+00   8.6570955e+00  -4.5830293e-01   1.0201850e+01
   6.6950000e+00   9.4006219e-01   9.3758643e-01   9.8183256e-01   9.6846429e-01  -5.3281024e+00   8.6689060e+00  -4.5091095e-01   1.0212951e+01
   6.7000000e+00   9.3904065e-01   9.3695984e-01   9.8205323e-01   9.6892016e-01  -5.3232542e+00   8.6807165e+00  -4.4351896e-01   1.0224052e+01
   6.7050000e+00   9.3799734e-01   9.3626820e-01   9.8222701e-01   9.6928017e-01  -5.3184061e+00   8.6925270e+00  -4.3612698e-01   1.0235153e+01
   6.7100000e+00   9.3693331e-01   9.3562115e-01   9.8239154e-01   9.6975528e-01  -5.3135579e+00   8.7043375e+00  -4.2873500e-01   1.0246254e+01
   6.7150000e+00   9.3592477e-01   9.3499626e-01   9.8260857e-01   9.7022863e-01  -5.3087098e+00   8.7161480e+00  -4.2134301e-01   1.0257356e+01
   6.7200000e+00   9.3481293e-01   9.3440235e-01   9.8275537e-01   9.7067245e-01  -5.3038617e+00   8.7279585e+00  -4.1395103e-01   1.0268457e+01
   6.7250000e+00   9.3368036e-01   9.3374723e-01   9.8288702e-01   9.7108604e-01  -5.2990135e+00   8.7397690e+00  -4.0655905e-01   1.0279558e+01
   6.7300000e+00   9.3258256e-01   9.3310417e-01   9.8305143e-01   9.7149559e-01  -5.2941654e+00   8.7515795e+00  -3.9916707e-01   1.0290659e+01
   6.7350000e+00   9.3145312e-01   9.3250954e-01   9.8320525e-01   9.7197545e-01  -5.2893173e+00   8.7633900e+00  -3.9177508e-01   1.0301760e+01
   6.7400000e+00   9.3028066e-01   9.3187626e-01   9.8335066e-01   9.7232604e-01  -5.2844691e+00   8.7752005e+00  -3.8438310e-01   1.0312861e+01
   6.7450000e+00   9.2912593e-01   9.3127195e-01   9.8349835e-01   9.7280017e-01  -5.2796210e+00   8.7870110e+00  -3.7699112e-01   1.0323962e+01
   6.7500000e+00   9.2794582e-01   9.3070148e-01   9.8369086e-01   9.7330385e-01  -5.2747729e+00   8.7988215e+00  -3.6959914e-01   1.0335063e+01
   6.7550000e+00   9.2679507e-01   9.3013547e-01   9.8387146e-01   9.7374100e-01  -5.2699247e+00   8.8106320e+00  -3.6220715e-01   1.0346164e+01
   6.7600000e+00   9.2561707e-01   9.2954877e-01   9.8400854e-01   9.7417562e-01  -5.2650766e+00   8.8224425e+00  -3.5481517e-01   1.0357265e+01
   6.7650000e+00   9.2438719e-01   9.2906396e-01   9.8414873e-01   9.7463541e-01  -5.2602284e+00   8.8342530e+00  -3.4742319e-01   1.0368366e+01
   6.7700000e+00   9.2323140e-01   9.2854650e-01   9.8429664e-01   9.7505792e-01  -5.2553803e+00   8.8460635e+00  -3.4003120e-01   1.0379467e+01
   6.7750000e+00   9.2198063e-01   9.2800734e-01   9.8444205e-01   9.7547142e-01  -5.2505322e+00   8.8578740e+00  -3.3263922e-01   1.0390568e+01
   6.7800000e+00   9.2078572e-01   9.2747423e-01   9.8448510e-01   9.7591593e-01  -5.2456840e+00   8.8696845e+00  -3.2524724e-01   1.0401669e+01
   6.7850000e+00   9.1956296e-01   9.2694501e-01   9.8463260e-01   9.7631331e-01  -5.2408359e+00   8.8814950e+00  -3.1785526e-01   1.0412770e+01
   6.7900000e+00   9.1839158e-01   9.2637443e-01   9.8477463e-01   9.7673531e-01  -5.2359878e+00   8.8933055e+00  -3.1046327e-01   1.0423871e+01
   6.7950000e+00   9.1716556e-01   9.2583343e-01   9.8483013e-01   9.7719483e-01  -5.2311396e+00   8.9051160e+00  -3.0307129e-01   1.0434972e+01
   6.8000000e+00   9.1595265e-01   9.2537521e-01   9.8494773e-01   9.7769774e-01  -5.2262915e+00   8.9169265e+00  -2.9567931e-01   1.0446073e+01
   6.8050000e+00   9.1467428e-01   9.2498095e-01   9.8509500e-01   9.7814582e-01  -5.2214433e+00   8.9287370e+00  -2.8828733e-01   1.0457174e+01
   6.8100000e+00   9.1346662e-01   9.2449938e-01   9.8520330e-01   9.7856386e-01  -5.2165952e+00   8.9405475e+00  -2.8089534e-01   1.0468275e+01
   6.8150000e+00   9.1215950e-01   9.2403797e-01   9.8536849e-01   9.7902108e-01  -5.2117471e+00   8.9523580e+00  -2.7350336e-01   1.0479376e+01
   6.8200000e+00   9.1087349e-01   9.2366435e-01   9.8549485e-01   9.7944082e-01  -5.2068989e+00   8.9641685e+00  -2.6611138e-01   1.0490477e+01
   6.8250000e+00   9.0967584e-01   9.2327109e-01   9.8560601e-01   9.7983642e-01  -5.2020508e+00   8.9759790e+00  -2.5871940e-01   1.0501578e+01
   6.8300000e+00   9.0846559e-01   9.2285065e-01   9.8572597e-01   9.8025302e-01  -5.1972027e+00   8.9877895e+00  -2.5132741e-01   1.0512679e+01
   6.8350000e+00   9.0720766e-01   9.2245183e-01   9.8588149e-01   9.8063084e-01  -5.1923545e+00   8.9996000e+00  -2.4393543e-01   1.0523780e+01
   6.8400000e+00   9.0597591e-01   9.2205054e-01   9.8600170e-01   9.8095991e-01  -5.1875064e+00   9.0114105e+00  -2.3654345e-01   1.0534881e+01
   6.8450000e+00   9.0471972e-01   9.2167039e-01   9.8612643e-01   9.8134559e-01  -5.1826583e+00   9.0232210e+00  -2.2915146e-01   1.0545982e+01
   6.8500000e+00   9.0346069e-01   9.2135307e-01   9.8624239e-01   9.8179902e-01  -5.1778101e+00   9.0350315e+00  -2.2175948e-01   1.0557083e+01
   6.8550000e+00   9.0217793e-01   9.2101559e-01   9.8638369e-01   9.8219521e-01  -5.1729620e+00   9.0468420e+00  -2.1436750e-01   1.0568184e+01
   6.8600000e+00   9.0095389e-01   9.2069852e-01   9.8648279e-01   9.8260018e-01  -5.1681138e+00   9.0586525e+00  -2.0697552e-01   1.0579286e+01
   6.8650000e+00   8.9973619e-01   9.2035421e-01   9.8661716e-01   9.8305408e-01  -5.1632657e+00   9.0704630e+00  -1.9958353e-01   1.0590387e+01
   6.8700000e+00   8.9843179e-01   9.2007927e-01   9.8670841e-01   9.8346498e-01  -5.1584176e+00   9.0822735e+00  -1.9219155e-01   1.0601488e+01
   6.8750000e+00   8.9722715e-01   9.1985621e-01   9.8677590e-01   9.8390414e-01  -5.1535694e+00   9.0940840e+00  -1.8479957e-01   1.0612589e+01
   6.8800000e+00   8.9597419e-01   9.1963291e-01   9.8688843e-01   9.8428677e-01  -5.1487213e+00   9.1058945e+00  -1.7740759e-01   1.0623690e+01
   6.8850000e+00   8.9474717e-01   9.1944080e-01   9.8703557e-01   9.8473097e-01  -5.1438732e+00   9.1177050e+00  -1.7001560e-01   1.0634791e+01
   6.8900000e+00   8.9352077e-01   9.1923164e-01   9.8710132e-01   9.8513065e-01  -5.1390250e+00   9.1295155e+00  -1.6262362e-01   1.0645892e+01
   6.8950000e+00   8.9233992e-01   9.1895497e-01   9.8726220e-01   9.8551867e-01  -5.1341769e+00   9.1413260e+00  -1.5523164e-01   1.0656993e+01
   6.9000000e+00   8.9116393e-01   9.1878394e-01   9.8735512e-01   9.8592219e-01  -5.1293287e+00   9.1531365e+00  -1.4783965e-01   1.0668094e+01
   6.9050000e+00   8.8988230e-01   9.1857909e-01   9.8739363e-01   9.8635040e-01  -5.1244806e+00   9.1649470e+00  -1.4044767e-01   1.0679195e+01
   6.9100000e+00   8.8862938e-01   9.1839287e-01   9.8744662e-01   9.8679206e-01  -5.1196325e+00   9.1767575e+00  -1.3305569e-01   1.0690296e+01
   6.9150000e+00   8.8743114e-01   9.1827221e-01   9.8740778e-01   9.8724815e-01  -5.1147843e+00   9.1885680e+00  -1.2566371e-01   1.0701397e+01
   6.9200000e+00   8.8624977e-01   9.1811217e-01   9.8747904e-01   9.8772655e-01  -5.1099362e+00   9.2003785e+00  -1.1827172e-01   1.0712498e+01
   6.9250000e+00   8.8502162e-01   9.1792152e-01   9.8753414e-01   9.8814787e-01  -5.1050881e+00   9.2121890e+00  -1.1087974e-01   1.0723599e+01
   6.9300000e+00   8.8381545e-01   9.1787404e-01   9.8757608e-01   9.8859199e-01  -5.1002399e+00   9.2239995e+00  -1.0348776e-01   1.0734700e+01
   6.9350000e+00   8.8263603e-01   9.1777169e-01   9.8761691e-01   9.8897163e-01  -5.0953918e+00   9.2358100e+00  -9.6095775e-02   1.0745801e+01
   6.9400000e+00   8.8143578e-01   9.1763991e-01   9.8765489e-01   9.8939871e-01  -5.0905437e+00   9.2476205e+00  -8.8703793e-02   1.0756902e+01
   6.9450000e+00   8.8029092e-01   9.1763217e-01   9.8767507e-01   9.8977225e-01  -5.0856955e+00   9.2594310e+00  -8.1311810e-02   1.0768003e+01
   6.9500000e+00   8.7917437e-01   9.1759198e-01   9.8771964e-01   9.9017222e-01  -5.0808474e+00   9.2712415e+00  -7.3919827e-02   1.0779104e+01
   6.9550000e+00   8.7799830e-01   9.1747758e-01   9.8772257e-01   9.9054546e-01  -5.0759992e+00   9.2830520e+00  -6.6527844e-02   1.0790205e+01
   6.9600000e+00   8.7681913e-01   9.1746981e-01   9.8772845e-01   9.9093980e-01  -5.0711511e+00   9.2948625e+00  -5.9135862e-02   1.0801306e+01
   6.9650000e+00   8.7567907e-01   9.1746984e-01   9.8768917e-01   9.9132114e-01  -5.0663030e+00   9.3066730e+00  -5.1743879e-02   1.0812407e+01
   6.9700000e+00   8.7449850e-01   9.1745991e-01   9.8768123e-01   9.9169023e-01  -5.0614548e+00   9.3184835e+00  -4.4351896e-02   1.0823508e+01
   6.9750000e+00   8.7326931e-01   9.1748505e-01   9.8775186e-01   9.9209020e-01  -5.0566067e+00   9.3302940e+00  -3.6959914e-02   1.0834609e+01
   6.9800000e+00   8.7214862e-01   9.1751383e-01   9.8776683e-01   9.9251916e-01  -5.0517586e+00   9.3421045e+00  -2.9567931e-02   1.0845710e+01
   6.9850000e+00   8.7101810e-01   9.1754959e-01   9.8785295e-01   9.9297366e-01  -5.0469104e+00   9.3539150e+00  -2.2175948e-02   1.0856811e+01
   6.9900000e+00   8.6986313e-01   9.1759629e-01   9.8787675e-01   9.9337889e-01  -5.0420623e+00   9.3657255e+00  -1.4783965e-02   1.0867912e+01
   6.9950000e+00   8.6873416e-01   9.1770461e-01   9.8790096e-01   9.9371155e-01  -5.0372141e+00   9.3775360e+00  -7.3919827e-03   1.0879013e+01
   7.0000000e+00   8.6765639e-01   9.1778036e-01   9.8790185e-01   9.9409906e-01  -5.0323660e+00   9.3893465e+00   0.0000000e+00   1.0890114e+01
   7.0050000e+00   8.6655874e-01   9.1792372e-01   9.8785769e-01   9.9448892e-01  -5.0275179e+00   9.4011570e+00   7.3919827e-03   1.0901215e+01
   7.0100000e+00   8.6549132e-01   9.1803729e-01   9.8777370e-01   9.9490773e-01  -5.0226697e+00   9.4129675e+00   1.4783965e-02   1.0912317e+01
   7.0150000e+00   8.6450999e-01   9.1814676e-01   9.8783126e-01   9.9529201e-01  -5.0178216e+00   9.4247780e+00   2.2175948e-02   1.0923418e+01
   7.0200000e+00   8.6346013e-01   9.1824206e-01   9.8784680e-01   9.9562725e-01  -5.0129735e+00   9.4365885e+00   2.9567931e-02   1.0934519e+01
   7.0250000e+00   8.6239895e-01   9.1830459e-01   9.8782205e-01   9.9595140e-01  -5.0081253e+00   9.4483990e+00   3.6959914e-02   1.0945620e+01
   7.0300000e+00   8.6138167e-01   9.1844853e-01   9.8776561e-01   9.9632968e-01  -5.0032772e+00   9.4602095e+00   4.4351896e-02   1.0956721e+01
   7.0350000e+00   8.6035972e-01   9.1863572e-01   9.8773621e-01   9.9676450e-01  -4.9984291e+00   9.4720200e+00   5.1743879e-02   1.0967822e+01
   7.0400000e+00   8.5932982e-01   9.1873832e-01   9.8766937e-01   9.9713392e-01  -4.9935809e+00   9.4838305e+00   5.9135862e-02   1.0978923e+01
   7.0450000e+00   8.5834892e-01   9.1900666e-01   9.8764658e-01   9.9753681e-01  -4.9887328e+00   9.4956410e+00   6.6527844e-02   1.0990024e+01
   7.0500000e+00   8.5736536e-01   9.1923601e-01   9.8762879e-01   9.9791114e-01  -4.9838846e+00   9.5074515e+00   7.3919827e-02   1.1001125e+01
   7.0550000e+00   8.5636820e-01   9.1946356e-01   9.8758078e-01   9.9825289e-01  -4.9790365e+00   9.5192620e+00   8.1311810e-02   1.1012226e+01
   7.0600000e+00   8.5542630e-01   9.1968780e-01   9.8751621e-01   9.9854265e-01  -4.9741884e+00   9.5310724e+00   8.8703793e-02   1.1023327e+01
   7.0650000e+00   8.5447750e-01   9.1997682e-01   9.8750599e-01   9.9891561e-01  -4.9693402e+00   9.5428829e+00   9.6095775e-02   1.1034428e+01
   7.0700000e+00   8.5356513e-01   9.2024320e-01   9.8738229e-01   9.9930425e-01  -4.9644921e+00   9.5546934e+00   1.0348776e-01   1.1045529e+01
   7.0750000e+00   8.5260248e-01   9.2052236e-01   9.8725413e-01   9.9970034e-01  -4.9596440e+00   9.5665039e+00   1.1087974e-01   1.1056630e+01
   7.0800000e+00   8.5168046e-01   9.2078090e-01   9.8716714e-01   1.0001208e+00  -4.9547958e+00   9.5783144e+00   1.1827172e-01   1.1067731e+01
   7.0850000e+00   8.5072268e-01   9.2104850e-01   9.8702123e-01   1.0005035e+00  -4.9499477e+00   9.5901249e+00   1.2566371e-01   1.1078832e+01
   7.0900000e+00   8.4983475e-01   9.2131829e-01   9.8690922e-01   1.0008692e+00  -4.9450995e+00   9.6019354e+00   1.3305569e-01   1.1089933e+01
   7.0950000e+00   8.4892207e-01   9.2161178e-01   9.8675094e-01   1.0012834e+00  -4.9402514e+00   9.6137459e+00   1.4044767e-01   1.1101034e+01
   7.1000000e+00   8.4804337e-01   9.2196920e-01   9.8669520e-01   1.0016251e+00  -4.9354033e+00   9.6255564e+00   1.4783965e-01   1.1112135e+01
   7.1050000e+00   8.4719730e-01   9.2229794e-01   9.8659484e-01   1.0020258e+00  -4.9305551e+00   9.6373669e+00   1.5523164e-01   1.1123236e+01
   7.1100000e+00   8.4634734e-01   9.2267800e-01   9.8653645e-01   1.0024228e+00  -4.9257070e+00   9.6491774e+00   1.6262362e-01   1.1134337e+01
   7.1150000e+00   8.4551025e-01   9.2302357e-01   9.8647031e-01   1.0027775e+00  -4.9208589e+00   9.6609879e+00   1.7001560e-01   1.1145438e+01
   7.1200000e+00   8.4470556e-01   9.2338679e-01   9.8640296e-01   1.0031402e+00  -4.9160107e+00   9.6727984e+00   1.7740759e-01   1.1156539e+01
   7.1250000e+00   8.4391507e-01   9.2372916e-01   9.8627253e-01   1.0034444e+00  -4.9111626e+00   9.6846089e+00   1.8479957e-01   1.1167640e+01
   7.1300000e+00   8.4314439e-01   9.2406034e-01   9.8617171e-01   1.0037951e+00  -4.9063145e+00   9.6964194e+00   1.9219155e-01   1.1178741e+01
   7.1350000e+00   8.4235889e-01   9.2442821e-01   9.8606816e-01   1.0041588e+00  -4.9014663e+00   9.7082299e+00   1.9958353e-01   1.1189842e+01
   7.1400000e+00   8.4160246e-01   9.2480596e-01   9.8590440e-01   1.0045382e+00  -4.8966182e+00   9.7200404e+00   2.0697552e-01   1.1200943e+01
   7.1450000e+00   8.4087162e-01   9.2520695e-01   9.8577586e-01   1.0049137e+00  -4.8917700e+00   9.7318509e+00   2.1436750e-01   1.1212044e+01
   7.1500000e+00   8.4013834e-01   9.2554813e-01   9.8569616e-01   1.0052686e+00  -4.8869219e+00   9.7436614e+00   2.2175948e-01   1.1223145e+01
   7.1550000e+00   8.3947830e-01   9.2591141e-01   9.8558146e-01   1.0056285e+00  -4.8820738e+00   9.7554719e+00   2.2915146e-01   1.1234247e+01
   7.1600000e+00   8.3875246e-01   9.2632149e-01   9.8545193e-01   1.0059467e+00  -4.8772256e+00   9.7672824e+00   2.3654345e-01   1.1245348e+01
   7.1650000e+00   8.3810185e-01   9.2668920e-01   9.8526444e-01   1.0063557e+00  -4.8723775e+00   9.7790929e+00   2.4393543e-01   1.1256449e+01
   7.1700000e+00   8.3743167e-01   9.2714201e-01   9.8505465e-01   1.0067527e+00  -4.8675294e+00   9.7909034e+00   2.5132741e-01   1.1267550e+01
   7.1750000e+00   8.3679040e-01   9.2760037e-01   9.8491157e-01   1.0070621e+00  -4.8626812e+00   9.8027139e+00   2.5871940e-01   1.1278651e+01
   7.1800000e+00   8.3611851e-01   9.2807269e-01   9.8470981e-01   1.0073692e+00  -4.8578331e+00   9.8145244e+00   2.6611138e-01   1.1289752e+01
   7.1850000e+00   8.3551719e-01   9.2847380e-01   9.8457224e-01   1.0076665e+00  -4.8529849e+00   9.8263349e+00   2.7350336e-01   1.1300853e+01
   7.1900000e+00   8.3488150e-01   9.2894438e-01   9.8438015e-01   1.0079403e+00  -4.8481368e+00   9.8381454e+00   2.8089534e-01   1.1311954e+01
   7.1950000e+00   8.3430153e-01   9.2940070e-01   9.8411663e-01   1.0082743e+00  -4.8432887e+00   9.8499559e+00   2.8828733e-01   1.1323055e+01
   7.2000000e+00   8.3370396e-01   9.2986571e-01   9.8388536e-01   1.0086361e+00  -4.8384405e+00   9.8617664e+00   2.9567931e-01   1.1334156e+01
   7.2050000e+00   8.3303506e-01   9.3030880e-01   9.8369063e-01   1.0089449e+00  -4.8335924e+00   9.8735769e+00   3.0307129e-01   1.1345257e+01
   7.2100000e+00   8.3246988e-01   9.3077496e-01   9.8346877e-01   1.0093130e+00  -4.8287443e+00   9.8853874e+00   3.1046327e-01   1.1356358e+01
   7.2150000e+00   8.3191861e-01   9.3120793e-01   9.8329655e-01   1.0096070e+00  -4.8238961e+00   9.8971979e+00   3.1785526e-01   1.1367459e+01
   7.2200000e+00   8.3134533e-01   9.3172760e-01   9.8306329e-01   1.0099319e+00  -4.8190480e+00   9.9090084e+00   3.2524724e-01   1.1378560e+01
   7.2250000e+00   8.3080786e-01   9.3215315e-01   9.8287668e-01   1.0102001e+00  -4.8141999e+00   9.9208189e+00   3.3263922e-01   1.1389661e+01
   7.2300000e+00   8.3032799e-01   9.3269150e-01   9.8267407e-01   1.0105554e+00  -4.8093517e+00   9.9326294e+00   3.4003120e-01   1.1400762e+01
   7.2350000e+00   8.2978598e-01   9.3326716e-01   9.8241388e-01   1.0108795e+00  -4.8045036e+00   9.9444399e+00   3.4742319e-01   1.1411863e+01
   7.2400000e+00   8.2929024e-01   9.3380175e-01   9.8217654e-01   1.0111700e+00  -4.7996554e+00   9.9562504e+00   3.5481517e-01   1.1422964e+01
   7.2450000e+00   8.2883748e-01   9.3431671e-01   9.8195299e-01   1.0114955e+00  -4.7948073e+00   9.9680609e+00   3.6220715e-01   1.1434065e+01
   7.2500000e+00   8.2838196e-01   9.3484518e-01   9.8175170e-01   1.0118115e+00  -4.7899592e+00   9.9798714e+00   3.6959914e-01   1.1445166e+01
   7.2550000e+00   8.2790588e-01   9.3537899e-01   9.8155996e-01   1.0121064e+00  -4.7851110e+00   9.9916819e+00   3.7699112e-01   1.1456267e+01
   7.2600000e+00   8.2745146e-01   9.3592964e-01   9.8123806e-01   1.0124447e+00  -4.7802629e+00   1.0003492e+01   3.8438310e-01   1.1467368e+01
   7.2650000e+00   8.2703543e-01   9.3648437e-01   9.8100238e-01   1.0127628e+00  -4.7754148e+00   1.0015303e+01   3.9177508e-01   1.1478469e+01
   7.2700000e+00   8.2662074e-01   9.3698989e-01   9.8077166e-01   1.0130346e+00  -4.7705666e+00   1.0027113e+01   3.9916707e-01   1.1489570e+01
   7.2750000e+00   8.2615035e-01   9.3756593e-01   9.8051881e-01   1.0133694e+00  -4.7657185e+00   1.0038924e+01   4.0655905e-01   1.1500671e+01
   7.2800000e+00   8.2579262e-01   9.3807275e-01   9.8025322e-01   1.0136989e+00  -4.7608703e+00   1.0050734e+01   4.1395103e-01   1.1511772e+01
   7.2850000e+00   8.2537182e-01   9.3861008e-01   9.8002633e-01   1.0139944e+00  -4.7560222e+00   1.0062545e+01   4.2134301e-01   1.1522873e+01
   7.2900000e+00   8.2493551e-01   9.3913421e-01   9.7973867e-01   1.0143223e+00  -4.7511741e+00   1.0074355e+01   4.2873500e-01   1.1533974e+01
   7.2950000e+00   8.2453353e-01   9.3970633e-01   9.7940417e-01   1.0146209e+00  -4.7463259e+00   1.0086166e+01   4.3612698e-01   1.1545075e+01
   7.3000000e+00   8.2413605e-01   9.4034376e-01   9.7908330e-01   1.0148907e+00  -4.7414778e+00   1.0097976e+01   4.4351896e-01   1.1556177e+01
   7.3050000e+00   8.2376282e-01   9.4087977e-01   9.7880089e-01   1.0150995e+00  -4.7366297e+00   1.0109787e+01   4.5091095e-01   1.1567278e+01
   7.3100000e+00   8.2351469e-01   9.4137759e-01   9.7842649e-01   1.0153669e+00  -4.7317815e+00   1.0121597e+01   4.5830293e-01   1.1578379e+01
   7.3150000e+00   8.2320153e-01   9.4197682e-01   9.7813739e-01   1.0155869e+00  -4.7269334e+00   1.0133408e+01   4.6569491e-01   1.1589480e+01
   7.3200000e+00   8.2288995e-01   9.4255795e-01   9.7780936e-01   1.0158858e+00  -4.7220853e+00   1.0145218e+01   4.7308689e-01   1.1600581e+01
   7.3250000e+00   8.2254589e-01   9.4306644e-01   9.7751494e-01   1.0161714e+00  -4.7172371e+00   1.0157029e+01   4.8047888e-01   1.1611682e+01
   7.3300000e+00   8.2218798e-01   9.4363173e-01   9.7721366e-01   1.0165014e+00  -4.7123890e+00   1.0168839e+01   4.8787086e-01   1.1622783e+01
   7.3350000e+00   8.2187452e-01   9.4420072e-01   9.7687825e-01   1.0168029e+00  -4.7075408e+00   1.0180650e+01   4.9526284e-01   1.1633884e+01
   7.3400000e+00   8.2154043e-01   9.4477504e-01   9.7648848e-01   1.0170971e+00  -4.7026927e+00   1.0192460e+01   5.0265482e-01   1.1644985e+01
   7.3450000e+00   8.2128834e-01   9.4539015e-01   9.7618572e-01   1.0173791e+00  -4.6978446e+00   1.0204271e+01   5.1004681e-01   1.1656086e+01
   7.3500000e+00   8.2107787e-01   9.4599361e-01   9.7582165e-01   1.0176408e+00  -4.6929964e+00   1.0216081e+01   5.1743879e-01   1.1667187e+01
   7.3550000e+00   8.2082392e-01   9.4651382e-01   9.7538798e-01   1.0178889e+00  -4.6881483e+00   1.0227892e+01   5.2483077e-01   1.1678288e+01
   7.3600000e+00   8.2054806e-01   9.4715223e-01   9.7497140e-01   1.0181507e+00  -4.6833002e+00   1.0239702e+01   5.3222276e-01   1.1689389e+01
   7.3650000e+00   8.2029471e-01   9.4778007e-01   9.7459859e-01   1.0184079e+00  -4.6784520e+00   1.0251513e+01   5.3961474e-01   1.1700490e+01
   7.3700000e+00   8.2001751e-01   9.4835673e-01   9.7413507e-01   1.0186391e+00  -4.6736039e+00   1.0263323e+01   5.4700672e-01   1.1711591e+01
   7.3750000e+00   8.1981610e-01   9.4889851e-01   9.7366800e-01   1.0189002e+00  -4.6687557e+00   1.0275134e+01   5.5439870e-01   1.1722692e+01
   7.3800000e+00   8.1957528e-01   9.4940777e-01   9.7326278e-01   1.0191421e+00  -4.6639076e+00   1.0286944e+01   5.6179069e-01   1.1733793e+01
   7.3850000e+00   8.1936704e-01   9.4997754e-01   9.7277787e-01   1.0194255e+00  -4.6590595e+00   1.0298755e+01   5.6918267e-01   1.1744894e+01
   7.3900000e+00   8.1910222e-01   9.5051955e-01   9.7226188e-01   1.0196233e+00  -4.6542113e+00   1.0310565e+01   5.7657465e-01   1.1755995e+01
   7.3950000e+00   8.1885156e-01   9.5108444e-01   9.7173747e-01   1.0199015e+00  -4.6493632e+00   1.0322376e+01   5.8396663e-01   1.1767096e+01
   7.4000000e+00   8.1864708e-01   9.5173470e-01   9.7114803e-01   1.0201844e+00  -4.6445151e+00   1.0334186e+01   5.9135862e-01   1.1778197e+01
   7.4050000e+00   8.1841307e-01   9.5232143e-01   9.7062645e-01   1.0204063e+00  -4.6396669e+00   1.0345997e+01   5.9875060e-01   1.1789298e+01
   7.4100000e+00   8.1825227e-01   9.5292353e-01   9.7010338e-01   1.0206297e+00  -4.6348188e+00   1.0357807e+01   6.0614258e-01   1.1800399e+01
   7.4150000e+00   8.1806636e-01   9.5357583e-01   9.6959688e-01   1.0208759e+00  -4.6299707e+00   1.0369618e+01   6.1353457e-01   1.1811500e+01
   7.4200000e+00   8.1791048e-01   9.5414467e-01   9.6911363e-01   1.0210966e+00  -4.6251225e+00   1.0381428e+01   6.2092655e-01   1.1822601e+01
   7.4250000e+00   8.1768500e-01   9.5474995e-01   9.6852048e-01   1.0212971e+00  -4.6202744e+00   1.0393239e+01   6.2831853e-01   1.1833702e+01
   7.4300000e+00   8.1748326e-01   9.5538731e-01   9.6788388e-01   1.0215503e+00  -4.6154262e+00   1.0405049e+01   6.3571051e-01   1.1844803e+01
   7.4350000e+00   8.1735868e-01   9.5596402e-01   9.6733092e-01   1.0217371e+00  -4.6105781e+00   1.0416860e+01   6.4310250e-01   1.1855904e+01
   7.4400000e+00   8.1720624e-01   9.5657195e-01   9.6669771e-01   1.0218686e+00  -4.6057300e+00   1.0428670e+01   6.5049448e-01   1.1867005e+01
   7.4450000e+00   8.1707470e-01   9.5718754e-01   9.6609817e-01   1.0221022e+00  -4.6008818e+00   1.0440481e+01   6.5788646e-01   1.1878106e+01
   7.4500000e+00   8.1693310e-01   9.5780289e-01   9.6548661e-01   1.0223454e+00  -4.5960337e+00   1.0452291e+01   6.6527844e-01   1.1889208e+01
   7.4550000e+00   8.1678458e-01   9.5840972e-01   9.6487703e-01   1.0225287e+00  -4.5911856e+00   1.0464102e+01   6.7267043e-01   1.1900309e+01
   7.4600000e+00   8.1660677e-01   9.5907380e-01   9.6423942e-01   1.0227598e+00  -4.5863374e+00   1.0475912e+01   6.8006241e-01   1.1911410e+01
   7.4650000e+00   8.1647057e-01   9.5969319e-01   9.6356855e-01   1.0230345e+00  -4.5814893e+00   1.0487723e+01   6.8745439e-01   1.1922511e+01
   7.4700000e+00   8.1632826e-01   9.6032223e-01   9.6296104e-01   1.0232133e+00  -4.5766411e+00   1.0499533e+01   6.9484638e-01   1.1933612e+01
   7.4750000e+00   8.1623922e-01   9.6091913e-01   9.6228903e-01   1.0233894e+00  -4.5717930e+00   1.0511344e+01   7.0223836e-01   1.1944713e+01
   7.4800000e+00   8.1615658e-01   9.6155252e-01   9.6159446e-01   1.0236007e+00  -4.5669449e+00   1.0523154e+01   7.0963034e-01   1.1955814e+01
   7.4850000e+00   8.1603087e-01   9.6216139e-01   9.6090375e-01   1.0238076e+00  -4.5620967e+00   1.0534965e+01   7.1702232e-01   1.1966915e+01
   7.4900000e+00   8.1592219e-01   9.6276877e-01   9.6012040e-01   1.0239949e+00  -4.5572486e+00   1.0546775e+01   7.2441431e-01   1.1978016e+01
   7.4950000e+00   8.1579649e-01   9.6338180e-01   9.5937695e-01   1.0242007e+00  -4.5524005e+00   1.0558586e+01   7.3180629e-01   1.1989117e+01
   7.5000000e+00   8.1573180e-01   9.6397088e-01   9.5864607e-01   1.0244377e+00  -4.5475523e+00   1.0570396e+01   7.3919827e-01   1.2000218e+01
   7.5050000e+00   8.1565072e-01   9.6457800e-01   9.5786405e-01   1.0246906e+00  -4.5427042e+00   1.0582207e+01   7.4659025e-01   1.2011319e+01
   7.5100000e+00   8.1558024e-01   9.6515244e-01   9.5709611e-01   1.0248862e+00  -4.5378561e+00   1.0594017e+01   7.5398224e-01   1.2022420e+01
   7.5150000e+00   8.1547627e-01   9.6575178e-01   9.5630981e-01   1.0251056e+00  -4.5330079e+00   1.0605828e+01   7.6137422e-01   1.2033521e+01
   7.5200000e+00   8.1539224e-01   9.6643494e-01   9.5545441e-01   1.0253085e+00  -4.5281598e+00   1.0617638e+01   7.6876620e-01   1.2044622e+01
   7.5250000e+00   8.1530565e-01   9.6706790e-01   9.5460553e-01   1.0254750e+00  -4.5233116e+00   1.0629449e+01   7.7615819e-01   1.2055723e+01
   7.5300000e+00   8.1529365e-01   9.6771645e-01   9.5371798e-01   1.0256647e+00  -4.5184635e+00   1.0641259e+01   7.8355017e-01   1.2066824e+01
   7.5350000e+00   8.1521446e-01   9.6829752e-01   9.5291456e-01   1.0257912e+00  -4.5136154e+00   1.0653070e+01   7.9094215e-01   1.2077925e+01
   7.5400000e+00   8.1514120e-01   9.6884908e-01   9.5205710e-01   1.0259204e+00  -4.5087672e+00   1.0664880e+01   7.9833413e-01   1.2089026e+01
   7.5450000e+00   8.1507577e-01   9.6946965e-01   9.5115641e-01   1.0260815e+00  -4.5039191e+00   1.0676691e+01   8.0572612e-01   1.2100127e+01
   7.5500000e+00   8.1496312e-01   9.6999902e-01   9.5023286e-01   1.0262002e+00  -4.4990710e+00   1.0688501e+01   8.1311810e-01   1.2111228e+01
   7.5550000e+00   8.1486860e-01   9.7059034e-01   9.4933372e-01   1.0263785e+00  -4.4942228e+00   1.0700312e+01   8.2051008e-01   1.2122329e+01
   7.5600000e+00   8.1484078e-01   9.7119233e-01   9.4833765e-01   1.0265599e+00  -4.4893747e+00   1.0712122e+01   8.2790206e-01   1.2133430e+01
   7.5650000e+00   8.1478311e-01   9.7183912e-01   9.4739434e-01   1.0267346e+00  -4.4845266e+00   1.0723933e+01   8.3529405e-01   1.2144531e+01
   7.5700000e+00   8.1470187e-01   9.7246512e-01   9.4640265e-01   1.0269466e+00  -4.4796784e+00   1.0735743e+01   8.4268603e-01   1.2155632e+01
   7.5750000e+00   8.1463273e-01   9.7307747e-01   9.4544762e-01   1.0270413e+00  -4.4748303e+00   1.0747554e+01   8.5007801e-01   1.2166733e+01
   7.5800000e+00   8.1464134e-01   9.7365128e-01   9.4443771e-01   1.0271821e+00  -4.4699821e+00   1.0759364e+01   8.5746999e-01   1.2177834e+01
   7.5850000e+00   8.1453932e-01   9.7429223e-01   9.4344563e-01   1.0273326e+00  -4.4651340e+00   1.0771175e+01   8.6486198e-01   1.2188935e+01
   7.5900000e+00   8.1447931e-01   9.7492357e-01   9.4241200e-01   1.0274417e+00  -4.4602859e+00   1.0782985e+01   8.7225396e-01   1.2200036e+01
   7.5950000e+00   8.1444556e-01   9.7553998e-01   9.4136495e-01   1.0276009e+00  -4.4554377e+00   1.0794796e+01   8.7964594e-01   1.2211138e+01
   7.6000000e+00   8.1441549e-01   9.7616772e-01   9.4037494e-01   1.0277312e+00  -4.4505896e+00   1.0806606e+01   8.8703793e-01   1.2222239e+01
   7.6050000e+00   8.1434095e-01   9.7675453e-01   9.3925318e-01   1.0278662e+00  -4.4457415e+00   1.0818417e+01   8.9442991e-01   1.2233340e+01
   7.6100000e+00   8.1429807e-01   9.7732519e-01   9.3819413e-01   1.0279166e+00  -4.4408933e+00   1.0830227e+01   9.0182189e-01   1.2244441e+01
   7.6150000e+00   8.1428767e-01   9.7792552e-01   9.3701763e-01   1.0280285e+00  -4.4360452e+00   1.0842038e+01   9.0921387e-01   1.2255542e+01
   7.6200000e+00   8.1427831e-01   9.7853023e-01   9.3584780e-01   1.0281952e+00  -4.4311970e+00   1.0853848e+01   9.1660586e-01   1.2266643e+01
   7.6250000e+00   8.1421249e-01   9.7911237e-01   9.3469973e-01   1.0283033e+00  -4.4263489e+00   1.0865659e+01   9.2399784e-01   1.2277744e+01
   7.6300000e+00   8.1418626e-01   9.7972468e-01   9.3357326e-01   1.0284750e+00  -4.4215008e+00   1.0877469e+01   9.3138982e-01   1.2288845e+01
   7.6350000e+00   8.1416674e-01   9.8030925e-01   9.3243896e-01   1.0286405e+00  -4.4166526e+00   1.0889280e+01   9.3878180e-01   1.2299946e+01
   7.6400000e+00   8.1406699e-01   9.8090495e-01   9.3124362e-01   1.0287407e+00  -4.4118045e+00   1.0901090e+01   9.4617379e-01   1.2311047e+01
   7.6450000e+00   8.1411289e-01   9.8147327e-01   9.3006058e-01   1.0288211e+00  -4.4069564e+00   1.0912901e+01   9.5356577e-01   1.2322148e+01
   7.6500000e+00   8.1417277e-01   9.8207050e-01   9.2882909e-01   1.0288612e+00  -4.4021082e+00   1.0924711e+01   9.6095775e-01   1.2333249e+01
   7.6550000e+00   8.1416299e-01   9.8272245e-01   9.2753413e-01   1.0289863e+00  -4.3972601e+00   1.0936522e+01   9.6834974e-01   1.2344350e+01
   7.6600000e+00   8.1420879e-01   9.8331768e-01   9.2626162e-01   1.0290533e+00  -4.3924120e+00   1.0948332e+01   9.7574172e-01   1.2355451e+01
   7.6650000e+00   8.1427594e-01   9.8394858e-01   9.2500232e-01   1.0291644e+00  -4.3875638e+00   1.0960143e+01   9.8313370e-01   1.2366552e+01
   7.6700000e+00   8.1424460e-01   9.8450676e-01   9.2371148e-01   1.0292249e+00  -4.3827157e+00   1.0971953e+01   9.9052568e-01   1.2377653e+01
   7.6750000e+00   8.1421939e-01   9.8505781e-01   9.2244672e-01   1.0292718e+00  -4.3778675e+00   1.0983764e+01   9.9791767e-01   1.2388754e+01
   7.6800000e+00   8.1424653e-01   9.8565298e-01   9.2110918e-01   1.0293728e+00  -4.3730194e+00   1.0995574e+01   1.0053096e+00   1.2399855e+01
   7.6850000e+00   8.1423380e-01   9.8621606e-01   9.1984506e-01   1.0294730e+00  -4.3681713e+00   1.1007385e+01   1.0127016e+00   1.2410956e+01
   7.6900000e+00   8.1419675e-01   9.8684572e-01   9.1844447e-01   1.0295443e+00  -4.3633231e+00   1.1019195e+01   1.0200936e+00   1.2422057e+01
   7.6950000e+00   8.1425202e-01   9.8744250e-01   9.1712994e-01   1.0296384e+00  -4.3584750e+00   1.1031006e+01   1.0274856e+00   1.2433158e+01
   7.7000000e+00   8.1426329e-01   9.8811488e-01   9.1582576e-01   1.0296844e+00  -4.3536269e+00   1.1042816e+01   1.0348776e+00   1.2444259e+01
   7.7050000e+00   8.1427878e-01   9.8872402e-01   9.1443784e-01   1.0296805e+00  -4.3487787e+00   1.1054627e+01   1.0422696e+00   1.2455360e+01
   7.7100000e+00   8.1436440e-01   9.8934943e-01   9.1304780e-01   1.0297007e+00  -4.3439306e+00   1.1066437e+01   1.0496615e+00   1.2466461e+01
   7.7150000e+00   8.1437011e-01   9.8997005e-01   9.1169696e-01   1.0297945e+00  -4.3390824e+00   1.1078248e+01   1.0570535e+00   1.2477562e+01
   7.7200000e+00   8.1436851e-01   9.9061899e-01   9.1023438e-01   1.0298946e+00  -4.3342343e+00   1.1090058e+01   1.0644455e+00   1.2488663e+01
   7.7250000e+00   8.1435707e-01   9.9116667e-01   9.0876832e-01   1.0299265e+00  -4.3293862e+00   1.1101869e+01   1.0718375e+00   1.2499764e+01
   7.7300000e+00   8.1444029e-01   9.9172937e-01   9.0735424e-01   1.0299689e+00  -4.3245380e+00   1.1113679e+01   1.0792295e+00   1.2510865e+01
   7.7350000e+00   8.1441952e-01   9.9227873e-01   9.0585750e-01   1.0300100e+00  -4.3196899e+00   1.1125490e+01   1.0866215e+00   1.2521966e+01
   7.7400000e+00   8.1443179e-01   9.9283065e-01   9.0440232e-01   1.0300869e+00  -4.3148418e+00   1.1137300e+01   1.0940134e+00   1.2533068e+01
   7.7450000e+00   8.1444043e-01   9.9340598e-01   9.0296043e-01   1.0300983e+00  -4.3099936e+00   1.1149111e+01   1.1014054e+00   1.2544169e+01
   7.7500000e+00   8.1445789e-01   9.9403057e-01   9.0151602e-01   1.0301838e+00  -4.3051455e+00   1.1160921e+01   1.1087974e+00   1.2555270e+01
   7.7550000e+00   8.1448904e-01   9.9462715e-01   8.9997304e-01   1.0302264e+00  -4.3002974e+00   1.1172732e+01   1.1161894e+00   1.2566371e+01
   7.7600000e+00   8.1454317e-01   9.9524248e-01   8.9845215e-01   1.0302088e+00  -4.2954492e+00   1.1184542e+01   1.1235814e+00   1.2579626e+01
   7.7650000e+00   8.1458916e-01   9.9583236e-01   8.9704217e-01   1.0301962e+00  -4.2906011e+00   1.1196353e+01   1.1309734e+00   1.2592882e+01
   7.7700000e+00   8.1461272e-01   9.9637026e-01   8.9553044e-01   1.0301503e+00  -4.2857529e+00   1.1208163e+01   1.1383653e+00   1.2606138e+01
   7.7750000e+00   8.1463522e-01   9.9689262e-01   8.9401832e-01   1.0301656e+00  -4.2809048e+00   1.1219974e+01   1.1457573e+00   1.2619393e+01
   7.7800000e+00   8.1471391e-01   9.9735462e-01   8.9248985e-01   1.0301311e+00  -4.2760567e+00   1.1231784e+01   1.1531493e+00   1.2632649e+01
   7.7850000e+00   8.1474501e-01   9.9791584e-01   8.9091391e-01   1.0301311e+00  -4.2712085e+00   1.1243595e+01   1.1605413e+00   1.2645905e+01
   7.7900000e+00   8.1480408e-01   9.9842889e-01   8.8934316e-01   1.0301428e+00  -4.2663604e+00   1.1255405e+01   1.1679333e+00   1.2659160e+01
   7.7950000e+00   8.1489808e-01   9.9898184e-01   8.8783447e-01   1.0301496e+00  -4.2615123e+00   1.1267216e+01   1.1753253e+00   1.2672416e+01
   7.8000000e+00   8.1496252e-01   9.9954416e-01   8.8635064e-01   1.0301308e+00  -4.2566641e+00   1.1279026e+01   1.1827172e+00   1.2685672e+01
   7.8050000e+00   8.1501455e-01   1.0000452e+00   8.8491286e-01   1.0300775e+00  -4.2518160e+00   1.1290837e+01   1.1901092e+00   1.2698927e+01
   7.8100000e+00   8.1514038e-01   1.0006489e+00   8.8340740e-01   1.0300913e+00  -4.2469678e+00   1.1302647e+01   1.1975012e+00   1.2712183e+01
   7.8150000e+00   8.1514750e-01   1.0012715e+00   8.8193939e-01   1.0300676e+00  -4.2421197e+00   1.1314458e+01   1.2048932e+00   1.2725439e+01
   7.8200000e+00   8.1520840e-01   1.0018388e+00   8.8037459e-01   1.0301015e+00  -4.2372716e+00   1.1326268e+01   1.2122852e+00   1.2738694e+01
   7.8250000e+00   8.1531021e-01   1.0023484e+00   8.7888960e-01   1.0300026e+00  -4.2324234e+00   1.1338079e+01   1.2196771e+00   1.2751950e+01
   7.8300000e+00   8.1544747e-01   1.0028770e+00   8.7734627e-01   1.0299243e+00  -4.2275753e+00   1.1349889e+01   1.2270691e+00   1.2765206e+01
   7.8350000e+00   8.1557958e-01   1.0034242e+00   8.7582737e-01   1.0298193e+00  -4.2227272e+00   1.1361700e+01   1.2344611e+00   1.2778461e+01
   7.8400000e+00   8.1564416e-01   1.0040262e+00   8.7429821e-01   1.0297575e+00  -4.2178790e+00   1.1373510e+01   1.2418531e+00   1.2791717e+01
   7.8450000e+00   8.1573439e-01   1.0045858e+00   8.7279579e-01   1.0296800e+00  -4.2130309e+00   1.1385321e+01   1.2492451e+00   1.2804973e+01
   7.8500000e+00   8.1582596e-01   1.0051199e+00   8.7123495e-01   1.0296221e+00  -4.2081828e+00   1.1397131e+01   1.2566371e+00   1.2818228e+01
   7.8550000e+00   8.1586406e-01   1.0056908e+00   8.6970713e-01   1.0295367e+00  -4.2033346e+00   1.1408942e+01   1.2640290e+00   1.2831484e+01
   7.8600000e+00   8.1593534e-01   1.0062401e+00   8.6823774e-01   1.0294341e+00  -4.1984865e+00   1.1420752e+01   1.2714210e+00   1.2844740e+01
   7.8650000e+00   8.1604098e-01   1.0067348e+00   8.6675693e-01   1.0293645e+00  -4.1936383e+00   1.1432563e+01   1.2788130e+00   1.2857995e+01
   7.8700000e+00   8.1618494e-01   1.0072527e+00   8.6528919e-01   1.0292512e+00  -4.1887902e+00   1.1444373e+01   1.2862050e+00   1.2871251e+01
   7.8750000e+00   8.1627515e-01   1.0078123e+00   8.6381537e-01   1.0291500e+00  -4.1839421e+00   1.1456184e+01   1.2935970e+00   1.2884507e+01
   7.8800000e+00   8.1640599e-01   1.0083682e+00   8.6233771e-01   1.0290777e+00  -4.1790939e+00   1.1467994e+01   1.3009890e+00   1.2897762e+01
   7.8850000e+00   8.1650919e-01   1.0088992e+00   8.6086908e-01   1.0289470e+00  -4.1742458e+00   1.1479805e+01   1.3083809e+00   1.2911018e+01
   7.8900000e+00   8.1660267e-01   1.0094295e+00   8.5935986e-01   1.0287980e+00  -4.1693977e+00   1.1491615e+01   1.3157729e+00   1.2924274e+01
   7.8950000e+00   8.1679368e-01   1.0099762e+00   8.5790504e-01   1.0287154e+00  -4.1645495e+00   1.1503426e+01   1.3231649e+00   1.2937529e+01
   7.9000000e+00   8.1692711e-01   1.0105387e+00   8.5650614e-01   1.0286201e+00  -4.1597014e+00   1.1515236e+01   1.3305569e+00   1.2950785e+01
   7.9050000e+00   8.1699401e-01   1.0111017e+00   8.5517555e-01   1.0284800e+00  -4.1548532e+00   1.1527047e+01   1.3379489e+00   1.2964041e+01
   7.9100000e+00   8.1711801e-01   1.0116432e+00   8.5374332e-01   1.0284072e+00  -4.1500051e+00   1.1538857e+01   1.3453409e+00   1.2977296e+01
   7.9150000e+00   8.1730166e-01   1.0121900e+00   8.5234764e-01   1.0282929e+00  -4.1451570e+00   1.1550668e+01   1.3527328e+00   1.2990552e+01
   7.9200000e+00   8.1744232e-01   1.0126853e+00   8.5096641e-01   1.0281545e+00  -4.1403088e+00   1.1562478e+01   1.3601248e+00   1.3003808e+01
   7.9250000e+00   8.1756762e-01   1.0132199e+00   8.4962924e-01   1.0279909e+00  -4.1354607e+00   1.1574289e+01   1.3675168e+00   1.3017063e+01
   7.9300000e+00   8.1777573e-01   1.0137877e+00   8.4833186e-01   1.0278263e+00  -4.1306126e+00   1.1586099e+01   1.3749088e+00   1.3030319e+01
   7.9350000e+00   8.1795263e-01   1.0143183e+00   8.4705171e-01   1.0276726e+00  -4.1257644e+00   1.1597910e+01   1.3823008e+00   1.3043575e+01
   7.9400000e+00   8.1805542e-01   1.0148325e+00   8.4570516e-01   1.0275125e+00  -4.1209163e+00   1.1609720e+01   1.3896928e+00   1.3056830e+01
   7.9450000e+00   8.1818605e-01   1.0153398e+00   8.4442003e-01   1.0273965e+00  -4.1160682e+00   1.1621531e+01   1.3970847e+00   1.3070086e+01
   7.9500000e+00   8.1830996e-01   1.0158460e+00   8.4313913e-01   1.0271620e+00  -4.1112200e+00   1.1633341e+01   1.4044767e+00   1.3083342e+01
   7.9550000e+00   8.1841261e-01   1.0163226e+00   8.4185579e-01   1.0269879e+00  -4.1063719e+00   1.1645152e+01   1.4118687e+00   1.3096597e+01
   7.9600000e+00   8.1856889e-01   1.0167645e+00   8.4060366e-01   1.0267512e+00  -4.1015237e+00   1.1656962e+01   1.4192607e+00   1.3109853e+01
   7.9650000e+00   8.1875478e-01   1.0172396e+00   8.3933547e-01   1.0265401e+00  -4.0966756e+00   1.1668773e+01   1.4266527e+00   1.3123109e+01
   7.9700000e+00   8.1888492e-01   1.0177313e+00   8.3818882e-01   1.0263111e+00  -4.0918275e+00   1.1680583e+01   1.4340446e+00   1.3136364e+01
   7.9750000e+00   8.1902089e-01   1.0181744e+00   8.3698666e-01   1.0261353e+00  -4.0869793e+00   1.1692394e+01   1.4414366e+00   1.3149620e+01
   7.9800000e+00   8.1917613e-01   1.0186411e+00   8.3583258e-01   1.0259363e+00  -4.0821312e+00   1.1704204e+01   1.4488286e+00   1.3162876e+01
   7.9850000e+00   8.1927250e-01   1.0191000e+00   8.3469203e-01   1.0257371e+00  -4.0772831e+00   1.1716015e+01   1.4562206e+00   1.3176131e+01
   7.9900000e+00   8.1943514e-01   1.0195452e+00   8.3351560e-01   1.0255456e+00  -4.0724349e+00   1.1727825e+01   1.4636126e+00   1.3189387e+01
   7.9950000e+00   8.1960283e-01   1.0199969e+00   8.3242535e-01   1.0252490e+00  -4.0675868e+00   1.1739636e+01   1.4710046e+00   1.3202643e+01
   8.0000000e+00   8.1981402e-01   1.0204134e+00   8.3135423e-01   1.0249965e+00  -4.0627386e+00   1.1751446e+01   1.4783965e+00   1.3215898e+01
   8.0050000e+00   8.1995131e-01   1.0208663e+00   8.3023888e-01   1.0247150e+00  -4.0578905e+00   1.1763257e+01   1.4857885e+00   1.3229154e+01
   8.0100000e+00   8.2013659e-01   1.0213054e+00   8.2917125e-01   1.0243887e+00  -4.0530424e+00   1.1775067e+01   1.4931805e+00   1.3242410e+01
   8.0150000e+00   8.2036719e-01   1.0217180e+00   8.2814557e-01   1.0241188e+00  -4.0481942e+00   1.1786878e+01   1.5005725e+00   1.3255665e+01
   8.0200000e+00   8.2050285e-01   1.0221451e+00   8.2719039e-01   1.0238102e+00  -4.0433461e+00   1.1798688e+01   1.5079645e+00   1.3268921e+01
   8.0250000e+00   8.2058191e-01   1.0225262e+00   8.2623794e-01   1.0234992e+00  -4.0384980e+00   1.1810499e+01   1.5153565e+00   1.3282177e+01
   8.0300000e+00   8.2076776e-01   1.0229129e+00   8.2526115e-01   1.0232064e+00  -4.0336498e+00   1.1822309e+01   1.5227484e+00   1.3295432e+01
   8.0350000e+00   8.2091528e-01   1.0233269e+00   8.2433807e-01   1.0228814e+00  -4.0288017e+00   1.1834120e+01   1.5301404e+00   1.3308688e+01
   8.0400000e+00   8.2109152e-01   1.0237701e+00   8.2336982e-01   1.0225730e+00  -4.0239536e+00   1.1845930e+01   1.5375324e+00   1.3321944e+01
   8.0450000e+00   8.2126657e-01   1.0242159e+00   8.2240634e-01   1.0222528e+00  -4.0191054e+00   1.1857741e+01   1.5449244e+00   1.3335199e+01
   8.0500000e+00   8.2146239e-01   1.0246714e+00   8.2152673e-01   1.0219466e+00  -4.0142573e+00   1.1869551e+01   1.5523164e+00   1.3348455e+01
   8.0550000e+00   8.2165429e-01   1.0250524e+00   8.2068059e-01   1.0216271e+00  -4.0094091e+00   1.1881362e+01   1.5597084e+00   1.3361711e+01
   8.0600000e+00   8.2181357e-01   1.0254698e+00   8.1976443e-01   1.0213133e+00  -4.0045610e+00   1.1893172e+01   1.5671003e+00   1.3374966e+01
   8.0650000e+00   8.2202053e-01   1.0258839e+00   8.1900355e-01   1.0209467e+00  -3.9997129e+00   1.1904983e+01   1.5744923e+00   1.3388222e+01
   8.0700000e+00   8.2222763e-01   1.0262587e+00   8.1817031e-01   1.0206114e+00  -3.9948647e+00   1.1916793e+01   1.5818843e+00   1.3401478e+01
   8.0750000e+00   8.2240727e-01   1.0266071e+00   8.1741207e-01   1.0202139e+00  -3.9900166e+00   1.1928604e+01   1.5892763e+00   1.3414733e+01
   8.0800000e+00   8.2258992e-01   1.0269873e+00   8.1667558e-01   1.0198595e+00  -3.9851685e+00   1.1940414e+01   1.5966683e+00   1.3427989e+01
   8.0850000e+00   8.2271728e-01   1.0274154e+00   8.1592537e-01   1.0195011e+00  -3.9803203e+00   1.1952225e+01   1.6040602e+00   1.3441245e+01
   8.0900000e+00   8.2291570e-01   1.0277165e+00   8.1517245e-01   1.0191090e+00  -3.9754722e+00   1.1964035e+01   1.6114522e+00   1.3454500e+01
   8.0950000e+00   8.2307706e-01   1.0280566e+00   8.1449389e-01   1.0187214e+00  -3.9706240e+00   1.1975846e+01   1.6188442e+00   1.3467756e+01
   8.1000000e+00   8.2327184e-01   1.0284088e+00   8.1381418e-01   1.0182700e+00  -3.9657759e+00   1.1987656e+01   1.6262362e+00   1.3481012e+01
   8.1050000e+00   8.2345433e-01   1.0287345e+00   8.1313058e-01   1.0178056e+00  -3.9609278e+00   1.1999467e+01   1.6336282e+00   1.3494267e+01
   8.1100000e+00   8.2371034e-01   1.0290853e+00   8.1251136e-01   1.0173855e+00  -3.9560796e+00   1.2011277e+01   1.6410202e+00   1.3507523e+01
   8.1150000e+00   8.2393571e-01   1.0295054e+00   8.1185877e-01   1.0169981e+00  -3.9512315e+00   1.2023088e+01   1.6484121e+00   1.3520779e+01
   8.1200000e+00   8.2414295e-01   1.0298048e+00   8.1128517e-01   1.0165192e+00  -3.9463834e+00   1.2034898e+01   1.6558041e+00   1.3534034e+01
   8.1250000e+00   8.2434160e-01   1.0300846e+00   8.1071921e-01   1.0159964e+00  -3.9415352e+00   1.2046709e+01   1.6631961e+00   1.3547290e+01
   8.1300000e+00   8.2455833e-01   1.0303803e+00   8.1011102e-01   1.0155135e+00  -3.9366871e+00   1.2058519e+01   1.6705881e+00   1.3560546e+01
   8.1350000e+00   8.2478595e-01   1.0306479e+00   8.0953490e-01   1.0149735e+00  -3.9318390e+00   1.2070330e+01   1.6779801e+00   1.3573801e+01
   8.1400000e+00   8.2499046e-01   1.0309432e+00   8.0893362e-01   1.0144565e+00  -3.9269908e+00   1.2082140e+01   1.6853721e+00   1.3587057e+01
   8.1450000e+00   8.2528035e-01   1.0312234e+00   8.0839578e-01   1.0139622e+00  -3.9221427e+00   1.2093951e+01   1.6927640e+00   1.3600313e+01
   8.1500000e+00   8.2550945e-01   1.0315795e+00   8.0791815e-01   1.0133991e+00  -3.9172945e+00   1.2105761e+01   1.7001560e+00   1.3613568e+01
   8.1550000e+00   8.2573564e-01   1.0318483e+00   8.0743350e-01   1.0128899e+00  -3.9124464e+00   1.2117572e+01   1.7075480e+00   1.3626824e+01
   8.1600000e+00   8.2594191e-01   1.0321035e+00   8.0697610e-01   1.0122919e+00  -3.9075983e+00   1.2129382e+01   1.7149400e+00   1.3640079e+01
   8.1650000e+00   8.2607972e-01   1.0324129e+00   8.0654220e-01   1.0117684e+00  -3.9027501e+00   1.2141193e+01   1.7223320e+00   1.3653335e+01
   8.1700000e+00   8.2626046e-01   1.0326310e+00   8.0604753e-01   1.0112195e+00  -3.8979020e+00   1.2153003e+01   1.7297240e+00   1.3666591e+01
   8.1750000e+00   8.2651525e-01   1.0328922e+00   8.0559881e-01   1.0106063e+00  -3.8930539e+00   1.2164814e+01   1.7371159e+00   1.3679846e+01
   8.1800000e+00   8.2674070e-01   1.0331468e+00   8.0515004e-01   1.0100309e+00  -3.8882057e+00   1.2176624e+01   1.7445079e+00   1.3693102e+01
   8.1850000e+00   8.2694454e-01   1.0333785e+00   8.0476540e-01   1.0093811e+00  -3.8833576e+00   1.2188435e+01   1.7518999e+00   1.3706358e+01
   8.1900000e+00   8.2717071e-01   1.0336411e+00   8.0432172e-01   1.0087074e+00  -3.8785094e+00   1.2200245e+01   1.7592919e+00   1.3719613e+01
   8.1950000e+00   8.2742433e-01   1.0338523e+00   8.0400301e-01   1.0080004e+00  -3.8736613e+00   1.2212056e+01   1.7666839e+00   1.3732869e+01
   8.2000000e+00   8.2767932e-01   1.0340542e+00   8.0366874e-01   1.0073422e+00  -3.8688132e+00   1.2223866e+01   1.7740759e+00   1.3746125e+01
   8.2050000e+00   8.2791336e-01   1.0342792e+00   8.0330867e-01   1.0066481e+00  -3.8639650e+00   1.2235677e+01   1.7814678e+00   1.3759380e+01
   8.2100000e+00   8.2811747e-01   1.0344936e+00   8.0300709e-01   1.0059340e+00  -3.8591169e+00   1.2247487e+01   1.7888598e+00   1.3772636e+01
   8.2150000e+00   8.2836335e-01   1.0347049e+00   8.0268708e-01   1.0052716e+00  -3.8542688e+00   1.2259298e+01   1.7962518e+00   1.3785892e+01
   8.2200000e+00   8.2860279e-01   1.0349450e+00   8.0240075e-01   1.0044805e+00  -3.8494206e+00   1.2271108e+01   1.8036438e+00   1.3799147e+01
   8.2250000e+00   8.2886188e-01   1.0351174e+00   8.0214482e-01   1.0037129e+00  -3.8445725e+00   1.2282919e+01   1.8110358e+00   1.3812403e+01
   8.2300000e+00   8.2915575e-01   1.0352994e+00   8.0190590e-01   1.0028938e+00  -3.8397244e+00   1.2294729e+01   1.8184277e+00   1.3825659e+01
   8.2350000e+00   8.2938311e-01   1.0354880e+00   8.0169385e-01   1.0021199e+00  -3.8348762e+00   1.2306540e+01   1.8258197e+00   1.3838914e+01
   8.2400000e+00   8.2965577e-01   1.0357011e+00   8.0148816e-01   1.0013005e+00  -3.8300281e+00   1.2318350e+01   1.8332117e+00   1.3852170e+01
   8.2450000e+00   8.2996477e-01   1.0358168e+00   8.0131433e-01   1.0004238e+00  -3.8251799e+00   1.2330161e+01   1.8406037e+00   1.3865426e+01
   8.2500000e+00   8.3019144e-01   1.0359737e+00   8.0111439e-01   9.9962360e-01  -3.8203318e+00   1.2341971e+01   1.8479957e+00   1.3878681e+01
   8.2550000e+00   8.3042876e-01   1.0360876e+00   8.0096122e-01   9.9871077e-01  -3.8154837e+00   1.2353782e+01   1.8553877e+00   1.3891937e+01
   8.2600000e+00   8.3067958e-01   1.0361802e+00   8.0086765e-01   9.9780662e-01  -3.8106355e+00   1.2365592e+01   1.8627796e+00   1.3905193e+01
   8.2650000e+00   8.3097732e-01   1.0362741e+00   8.0067654e-01   9.9695402e-01  -3.8057874e+00   1.2377403e+01   1.8701716e+00   1.3918448e+01
   8.2700000e+00   8.3126219e-01   1.0363441e+00   8.0050170e-01   9.9604440e-01  -3.8009393e+00   1.2389213e+01   1.8775636e+00   1.3931704e+01
   8.2750000e+00   8.3156894e-01   1.0364605e+00   8.0040177e-01   9.9515320e-01  -3.7960911e+00   1.2401024e+01   1.8849556e+00   1.3944960e+01
   8.2800000e+00   8.3190363e-01   1.0366357e+00   8.0026020e-01   9.9421976e-01  -3.7912430e+00   1.2412834e+01   1.8923476e+00   1.3958215e+01
   8.2850000e+00   8.3218379e-01   1.0367632e+00   8.0020216e-01   9.9323346e-01  -3.7863948e+00   1.2424645e+01   1.8997396e+00   1.3971471e+01
   8.2900000e+00   8.3246142e-01   1.0368447e+00   8.0018088e-01   9.9220778e-01  -3.7815467e+00   1.2436455e+01   1.9071315e+00   1.3984727e+01
   8.2950000e+00   8.3272319e-01   1.0369828e+00   8.0014438e-01   9.9114333e-01  -3.7766986e+00   1.2448266e+01   1.9145235e+00   1.3997982e+01
   8.3000000e+00   8.3297714e-01   1.0370671e+00   8.0009470e-01   9.9004346e-01  -3.7718504e+00   1.2460076e+01   1.9219155e+00   1.4011238e+01
   8.3050000e+00   8.3324023e-01   1.0371559e+00   8.0001319e-01   9.8899091e-01  -3.7670023e+00   1.2471887e+01   1.9293075e+00   1.4024494e+01
   8.3100000e+00   8.3352798e-01   1.0372591e+00   7.9995969e-01   9.8795084e-01  -3.7621542e+00   1.2483697e+01   1.9366995e+00   1.4037749e+01
   8.3150000e+00   8.3381267e-01   1.0373219e+00   7.9995347e-01   9.8684481e-01  -3.7573060e+00   1.2495508e+01   1.9440915e+00   1.4051005e+01
   8.3200000e+00   8.3412070e-01   1.0373939e+00   7.9992695e-01   9.8572908e-01  -3.7524579e+00   1.2507318e+01   1.9514834e+00   1.4064261e+01
   8.3250000e+00   8.3436145e-01   1.0374406e+00   7.9997525e-01   9.8452844e-01  -3.7476098e+00   1.2519129e+01   1.9588754e+00   1.4077516e+01
   8.3300000e+00   8.3465208e-01   1.0375577e+00   7.9996783e-01   9.8337926e-01  -3.7427616e+00   1.2530939e+01   1.9662674e+00   1.4090772e+01
   8.3350000e+00   8.3491982e-01   1.0376837e+00   8.0001820e-01   9.8223751e-01  -3.7379135e+00   1.2542750e+01   1.9736594e+00   1.4104028e+01
   8.3400000e+00   8.3513593e-01   1.0377424e+00   8.0000227e-01   9.8103878e-01  -3.7330653e+00   1.2554560e+01   1.9810514e+00   1.4117283e+01
   8.3450000e+00   8.3543174e-01   1.0377661e+00   7.9996980e-01   9.7977757e-01  -3.7282172e+00   1.2566371e+01   1.9884434e+00   1.4130539e+01
   8.3500000e+00   8.3571782e-01   1.0377188e+00   8.0000024e-01   9.7851890e-01  -3.7233691e+00   1.2578115e+01   1.9958353e+00   1.4143795e+01
   8.3550000e+00   8.3593969e-01   1.0376690e+00   8.0002633e-01   9.7726500e-01  -3.7185209e+00   1.2589859e+01   2.0032273e+00   1.4157050e+01
   8.3600000e+00   8.3621365e-01   1.0376175e+00   8.0004080e-01   9.7597444e-01  -3.7136728e+00   1.2601603e+01   2.0106193e+00   1.4170306e+01
   8.3650000e+00   8.3649982e-01   1.0376373e+00   8.0013754e-01   9.7466691e-01  -3.7088247e+00   1.2613348e+01   2.0180113e+00   1.4183562e+01
   8.3700000e+00   8.3678632e-01   1.0375931e+00   8.0020332e-01   9.7335661e-01  -3.7039765e+00   1.2625092e+01   2.0254033e+00   1.4196817e+01
   8.3750000e+00   8.3702577e-01   1.0375253e+00   8.0024544e-01   9.7204849e-01  -3.6991284e+00   1.2636836e+01   2.0327952e+00   1.4210073e+01
   8.3800000e+00   8.3733626e-01   1.0375070e+00   8.0030401e-01   9.7076020e-01  -3.6942803e+00   1.2648581e+01   2.0401872e+00   1.4223329e+01
   8.3850000e+00   8.3755100e-01   1.0374832e+00   8.0042768e-01   9.6938768e-01  -3.6894321e+00   1.2660325e+01   2.0475792e+00   1.4236584e+01
   8.3900000e+00   8.3783040e-01   1.0374949e+00   8.0051037e-01   9.6799753e-01  -3.6845840e+00   1.2672069e+01   2.0549712e+00   1.4249840e+01
   8.3950000e+00   8.3812574e-01   1.0374674e+00   8.0063549e-01   9.6658291e-01  -3.6797358e+00   1.2683813e+01   2.0623632e+00   1.4263096e+01
   8.4000000e+00   8.3838057e-01   1.0374198e+00   8.0076606e-01   9.6517200e-01  -3.6748877e+00   1.2695558e+01   2.0697552e+00   1.4276351e+01
   8.4050000e+00   8.3861979e-01   1.0373382e+00   8.0086439e-01   9.6376644e-01  -3.6700396e+00   1.2707302e+01   2.0771471e+00   1.4289607e+01
   8.4100000e+00   8.3892698e-01   1.0372034e+00   8.0091516e-01   9.6231685e-01  -3.6651914e+00   1.2719046e+01   2.0845391e+00   1.4302863e+01
   8.4150000e+00   8.3922518e-01   1.0371295e+00   8.0110288e-01   9.6082398e-01  -3.6603433e+00   1.2730790e+01   2.0919311e+00   1.4316118e+01
   8.4200000e+00   8.3946204e-01   1.0370935e+00   8.0127874e-01   9.5936473e-01  -3.6554952e+00   1.2742535e+01   2.0993231e+00   1.4329374e+01
   8.4250000e+00   8.3969046e-01   1.0370297e+00   8.0143239e-01   9.5791672e-01  -3.6506470e+00   1.2754279e+01   2.1067151e+00   1.4342630e+01
   8.4300000e+00   8.3992855e-01   1.0369429e+00   8.0160297e-01   9.5644615e-01  -3.6457989e+00   1.2766023e+01   2.1141071e+00   1.4355885e+01
   8.4350000e+00   8.4013050e-01   1.0368230e+00   8.0170817e-01   9.5495057e-01  -3.6409507e+00   1.2777768e+01   2.1214990e+00   1.4369141e+01
   8.4400000e+00   8.4037061e-01   1.0366939e+00   8.0182407e-01   9.5344127e-01  -3.6361026e+00   1.2789512e+01   2.1288910e+00   1.4382397e+01
   8.4450000e+00   8.4062318e-01   1.0365656e+00   8.0206016e-01   9.5192376e-01  -3.6312545e+00   1.2801256e+01   2.1362830e+00   1.4395652e+01
   8.4500000e+00   8.4090228e-01   1.0364766e+00   8.0229118e-01   9.5034826e-01  -3.6264063e+00   1.2813000e+01   2.1436750e+00   1.4408908e+01
   8.4550000e+00   8.4118325e-01   1.0363232e+00   8.0247291e-01   9.4882142e-01  -3.6215582e+00   1.2824745e+01   2.1510670e+00   1.4422164e+01
   8.4600000e+00   8.4149031e-01   1.0361602e+00   8.0272348e-01   9.4728560e-01  -3.6167101e+00   1.2836489e+01   2.1584590e+00   1.4435419e+01
   8.4650000e+00   8.4175170e-01   1.0360891e+00   8.0297019e-01   9.4581349e-01  -3.6118619e+00   1.2848233e+01   2.1658509e+00   1.4448675e+01
   8.4700000e+00   8.4200623e-01   1.0359195e+00   8.0320298e-01   9.4432074e-01  -3.6070138e+00   1.2859977e+01   2.1732429e+00   1.4461931e+01
   8.4750000e+00   8.4222915e-01   1.0357401e+00   8.0336587e-01   9.4281355e-01  -3.6021657e+00   1.2871722e+01   2.1806349e+00   1.4475186e+01
   8.4800000e+00   8.4249615e-01   1.0355840e+00   8.0361843e-01   9.4131813e-01  -3.5973175e+00   1.2883466e+01   2.1880269e+00   1.4488442e+01
   8.4850000e+00   8.4271685e-01   1.0354267e+00   8.0381933e-01   9.3988677e-01  -3.5924694e+00   1.2895210e+01   2.1954189e+00   1.4501698e+01
   8.4900000e+00   8.4301029e-01   1.0352461e+00   8.0402971e-01   9.3840016e-01  -3.5876212e+00   1.2906954e+01   2.2028108e+00   1.4514953e+01
   8.4950000e+00   8.4322672e-01   1.0351167e+00   8.0434036e-01   9.3690753e-01  -3.5827731e+00   1.2918699e+01   2.2102028e+00   1.4528209e+01
   8.5000000e+00   8.4348058e-01   1.0350004e+00   8.0457433e-01   9.3548233e-01  -3.5779250e+00   1.2930443e+01   2.2175948e+00   1.4541465e+01
   8.5050000e+00   8.4371340e-01   1.0348968e+00   8.0474468e-01   9.3407232e-01  -3.5730768e+00   1.2942187e+01   2.2249868e+00   1.4554720e+01
   8.5100000e+00   8.4401765e-01   1.0346879e+00   8.0500962e-01   9.3267225e-01  -3.5682287e+00   1.2953932e+01   2.2323788e+00   1.4567976e+01
   8.5150000e+00   8.4427634e-01   1.0345305e+00   8.0528256e-01   9.3129335e-01  -3.5633806e+00   1.2965676e+01   2.2397708e+00   1.4581232e+01
   8.5200000e+00   8.4445921e-01   1.0344160e+00   8.0554775e-01   9.2990462e-01  -3.5585324e+00   1.2977420e+01   2.2471627e+00   1.4594487e+01
   8.5250000e+00   8.4475420e-01   1.0342679e+00   8.0581795e-01   9.2849801e-01  -3.5536843e+00   1.2989164e+01   2.2545547e+00   1.4607743e+01
   8.5300000e+00   8.4505119e-01   1.0340644e+00   8.0600976e-01   9.2716931e-01  -3.5488361e+00   1.3000909e+01   2.2619467e+00   1.4620999e+01
   8.5350000e+00   8.4525990e-01   1.0338679e+00   8.0622329e-01   9.2585786e-01  -3.5439880e+00   1.3012653e+01   2.2693387e+00   1.4634254e+01
   8.5400000e+00   8.4551403e-01   1.0336688e+00   8.0647205e-01   9.2453156e-01  -3.5391399e+00   1.3024397e+01   2.2767307e+00   1.4647510e+01
   8.5450000e+00   8.4574591e-01   1.0334063e+00   8.0674915e-01   9.2326978e-01  -3.5342917e+00   1.3036141e+01   2.2841227e+00   1.4660766e+01
   8.5500000e+00   8.4598030e-01   1.0331973e+00   8.0706015e-01   9.2197215e-01  -3.5294436e+00   1.3047886e+01   2.2915146e+00   1.4674021e+01
   8.5550000e+00   8.4620021e-01   1.0329643e+00   8.0733632e-01   9.2068162e-01  -3.5245955e+00   1.3059630e+01   2.2989066e+00   1.4687277e+01
   8.5600000e+00   8.4644859e-01   1.0327413e+00   8.0763684e-01   9.1943671e-01  -3.5197473e+00   1.3071374e+01   2.3062986e+00   1.4700533e+01
   8.5650000e+00   8.4673164e-01   1.0325206e+00   8.0790573e-01   9.1825531e-01  -3.5148992e+00   1.3083119e+01   2.3136906e+00   1.4713788e+01
   8.5700000e+00   8.4693058e-01   1.0323034e+00   8.0813526e-01   9.1711360e-01  -3.5100511e+00   1.3094863e+01   2.3210826e+00   1.4727044e+01
   8.5750000e+00   8.4716066e-01   1.0320819e+00   8.0840910e-01   9.1595358e-01  -3.5052029e+00   1.3106607e+01   2.3284746e+00   1.4740300e+01
   8.5800000e+00   8.4745509e-01   1.0318259e+00   8.0866893e-01   9.1485122e-01  -3.5003548e+00   1.3118351e+01   2.3358665e+00   1.4753555e+01
   8.5850000e+00   8.4768468e-01   1.0316141e+00   8.0892144e-01   9.1379242e-01  -3.4955066e+00   1.3130096e+01   2.3432585e+00   1.4766811e+01
   8.5900000e+00   8.4792991e-01   1.0313573e+00   8.0922155e-01   9.1267566e-01  -3.4906585e+00   1.3141840e+01   2.3506505e+00   1.4780067e+01
   8.5950000e+00   8.4817679e-01   1.0311425e+00   8.0951650e-01   9.1159768e-01  -3.4858104e+00   1.3153584e+01   2.3580425e+00   1.4793322e+01
   8.6000000e+00   8.4843748e-01   1.0308767e+00   8.0977372e-01   9.1065525e-01  -3.4809622e+00   1.3165328e+01   2.3654345e+00   1.4806578e+01
   8.6050000e+00   8.4869201e-01   1.0306069e+00   8.1013305e-01   9.0971533e-01  -3.4761141e+00   1.3177073e+01   2.3728265e+00   1.4819834e+01
   8.6100000e+00   8.4890378e-01   1.0303515e+00   8.1040887e-01   9.0882426e-01  -3.4712660e+00   1.3188817e+01   2.3802184e+00   1.4833089e+01
   8.6150000e+00   8.4911293e-01   1.0300509e+00   8.1072347e-01   9.0791133e-01  -3.4664178e+00   1.3200561e+01   2.3876104e+00   1.4846345e+01
   8.6200000e+00   8.4930970e-01   1.0297461e+00   8.1107652e-01   9.0706550e-01  -3.4615697e+00   1.3212306e+01   2.3950024e+00   1.4859601e+01
   8.6250000e+00   8.4954567e-01   1.0294909e+00   8.1139122e-01   9.0625335e-01  -3.4567215e+00   1.3224050e+01   2.4023944e+00   1.4872856e+01
   8.6300000e+00   8.4980244e-01   1.0292414e+00   8.1165556e-01   9.0551824e-01  -3.4518734e+00   1.3235794e+01   2.4097864e+00   1.4886112e+01
   8.6350000e+00   8.4998460e-01   1.0290443e+00   8.1201261e-01   9.0478649e-01  -3.4470253e+00   1.3247538e+01   2.4171783e+00   1.4899368e+01
   8.6400000e+00   8.5019819e-01   1.0287593e+00   8.1236972e-01   9.0406829e-01  -3.4421771e+00   1.3259283e+01   2.4245703e+00   1.4912623e+01
   8.6450000e+00   8.5046557e-01   1.0285021e+00   8.1268582e-01   9.0339845e-01  -3.4373290e+00   1.3271027e+01   2.4319623e+00   1.4925879e+01
   8.6500000e+00   8.5065672e-01   1.0282648e+00   8.1302683e-01   9.0278673e-01  -3.4324809e+00   1.3282771e+01   2.4393543e+00   1.4939135e+01
   8.6550000e+00   8.5081428e-01   1.0280157e+00   8.1330807e-01   9.0221190e-01  -3.4276327e+00   1.3294515e+01   2.4467463e+00   1.4952390e+01
   8.6600000e+00   8.5100839e-01   1.0277211e+00   8.1361162e-01   9.0170033e-01  -3.4227846e+00   1.3306260e+01   2.4541383e+00   1.4965646e+01
   8.6650000e+00   8.5129114e-01   1.0274807e+00   8.1394848e-01   9.0122462e-01  -3.4179365e+00   1.3318004e+01   2.4615302e+00   1.4978902e+01
   8.6700000e+00   8.5153962e-01   1.0271934e+00   8.1429548e-01   9.0077673e-01  -3.4130883e+00   1.3329748e+01   2.4689222e+00   1.4992157e+01
   8.6750000e+00   8.5172575e-01   1.0269492e+00   8.1465254e-01   9.0033917e-01  -3.4082402e+00   1.3341493e+01   2.4763142e+00   1.5005413e+01
   8.6800000e+00   8.5194112e-01   1.0267479e+00   8.1503213e-01   9.0000186e-01  -3.4033920e+00   1.3353237e+01   2.4837062e+00   1.5018669e+01
   8.6850000e+00   8.5217137e-01   1.0265160e+00   8.1541341e-01   8.9965577e-01  -3.3985439e+00   1.3364981e+01   2.4910982e+00   1.5031924e+01
   8.6900000e+00   8.5231781e-01   1.0263034e+00   8.1577867e-01   8.9936555e-01  -3.3936958e+00   1.3376725e+01   2.4984902e+00   1.5045180e+01
   8.6950000e+00   8.5256521e-01   1.0260034e+00   8.1615518e-01   8.9908063e-01  -3.3888476e+00   1.3388470e+01   2.5058821e+00   1.5058436e+01
   8.7000000e+00   8.5275702e-01   1.0257516e+00   8.1647688e-01   8.9888814e-01  -3.3839995e+00   1.3400214e+01   2.5132741e+00   1.5071691e+01
   8.7050000e+00   8.5291173e-01   1.0254647e+00   8.1681238e-01   8.9868143e-01  -3.3791514e+00   1.3411958e+01   2.5206661e+00   1.5084947e+01
   8.7100000e+00   8.5309725e-01   1.0251207e+00   8.1715625e-01   8.9854871e-01  -3.3743032e+00   1.3423702e+01   2.5280581e+00   1.5098203e+01
   8.7150000e+00   8.5336452e-01   1.0248978e+00   8.1744489e-01   8.9847282e-01  -3.3694551e+00   1.3435447e+01   2.5354501e+00   1.5111458e+01
   8.7200000e+00   8.5357124e-01   1.0246066e+00   8.1786410e-01   8.9837608e-01  -3.3646069e+00   1.3447191e+01   2.5428421e+00   1.5124714e+01
   8.7250000e+00   8.5377378e-01   1.0242790e+00   8.1817886e-01   8.9838828e-01  -3.3597588e+00   1.3458935e+01   2.5502340e+00   1.5137970e+01
   8.7300000e+00   8.5401959e-01   1.0239772e+00   8.1857017e-01   8.9841551e-01  -3.3549107e+00   1.3470680e+01   2.5576260e+00   1.5151225e+01
   8.7350000e+00   8.5420476e-01   1.0236758e+00   8.1897693e-01   8.9851054e-01  -3.3500625e+00   1.3482424e+01   2.5650180e+00   1.5164481e+01
   8.7400000e+00   8.5437459e-01   1.0234068e+00   8.1930928e-01   8.9861238e-01  -3.3452144e+00   1.3494168e+01   2.5724100e+00   1.5177737e+01
   8.7450000e+00   8.5459022e-01   1.0230543e+00   8.1970778e-01   8.9869019e-01  -3.3403663e+00   1.3505912e+01   2.5798020e+00   1.5190992e+01
   8.7500000e+00   8.5477368e-01   1.0227636e+00   8.2008800e-01   8.9884550e-01  -3.3355181e+00   1.3517657e+01   2.5871940e+00   1.5204248e+01
   8.7550000e+00   8.5499106e-01   1.0224505e+00   8.2046206e-01   8.9902272e-01  -3.3306700e+00   1.3529401e+01   2.5945859e+00   1.5217504e+01
   8.7600000e+00   8.5521813e-01   1.0221682e+00   8.2077338e-01   8.9921243e-01  -3.3258219e+00   1.3541145e+01   2.6019779e+00   1.5230759e+01
   8.7650000e+00   8.5549287e-01   1.0218607e+00   8.2114604e-01   8.9945682e-01  -3.3209737e+00   1.3552889e+01   2.6093699e+00   1.5244015e+01
   8.7700000e+00   8.5565299e-01   1.0215357e+00   8.2158297e-01   8.9970236e-01  -3.3161256e+00   1.3564634e+01   2.6167619e+00   1.5257271e+01
   8.7750000e+00   8.5586948e-01   1.0211954e+00   8.2197088e-01   8.9999809e-01  -3.3112774e+00   1.3576378e+01   2.6241539e+00   1.5270526e+01
   8.7800000e+00   8.5605527e-01   1.0208783e+00   8.2234252e-01   9.0028236e-01  -3.3064293e+00   1.3588122e+01   2.6315458e+00   1.5283782e+01
   8.7850000e+00   8.5620497e-01   1.0205079e+00   8.2274565e-01   9.0059456e-01  -3.3015812e+00   1.3599867e+01   2.6389378e+00   1.5297038e+01
   8.7900000e+00   8.5637220e-01   1.0201640e+00   8.2310902e-01   9.0098710e-01  -3.2967330e+00   1.3611611e+01   2.6463298e+00   1.5310293e+01
   8.7950000e+00   8.5655948e-01   1.0198465e+00   8.2343065e-01   9.0141408e-01  -3.2918849e+00   1.3623355e+01   2.6537218e+00   1.5323549e+01
   8.8000000e+00   8.5677832e-01   1.0195143e+00   8.2378871e-01   9.0183917e-01  -3.2870368e+00   1.3635099e+01   2.6611138e+00   1.5336805e+01
   8.8050000e+00   8.5698031e-01   1.0191627e+00   8.2412784e-01   9.0228410e-01  -3.2821886e+00   1.3646844e+01   2.6685058e+00   1.5350060e+01
   8.8100000e+00   8.5718376e-01   1.0188547e+00   8.2450868e-01   9.0275751e-01  -3.2773405e+00   1.3658588e+01   2.6758977e+00   1.5363316e+01
   8.8150000e+00   8.5742492e-01   1.0184893e+00   8.2489912e-01   9.0327328e-01  -3.2724923e+00   1.3670332e+01   2.6832897e+00   1.5376572e+01
   8.8200000e+00   8.5757019e-01   1.0180857e+00   8.2528003e-01   9.0376657e-01  -3.2676442e+00   1.3682076e+01   2.6906817e+00   1.5389827e+01
   8.8250000e+00   8.5775500e-01   1.0176216e+00   8.2564922e-01   9.0428048e-01  -3.2627961e+00   1.3693821e+01   2.6980737e+00   1.5403083e+01
   8.8300000e+00   8.5797530e-01   1.0172213e+00   8.2598967e-01   9.0487786e-01  -3.2579479e+00   1.3705565e+01   2.7054657e+00   1.5416339e+01
   8.8350000e+00   8.5814847e-01   1.0167997e+00   8.2637335e-01   9.0545630e-01  -3.2530998e+00   1.3717309e+01   2.7128577e+00   1.5429594e+01
   8.8400000e+00   8.5831992e-01   1.0163267e+00   8.2670641e-01   9.0600228e-01  -3.2482517e+00   1.3729054e+01   2.7202496e+00   1.5442850e+01
   8.8450000e+00   8.5849554e-01   1.0159223e+00   8.2708182e-01   9.0657834e-01  -3.2434035e+00   1.3740798e+01   2.7276416e+00   1.5456106e+01
   8.8500000e+00   8.5866445e-01   1.0154994e+00   8.2750993e-01   9.0715200e-01  -3.2385554e+00   1.3752542e+01   2.7350336e+00   1.5469361e+01
   8.8550000e+00   8.5889432e-01   1.0151267e+00   8.2787236e-01   9.0779218e-01  -3.2337073e+00   1.3764286e+01   2.7424256e+00   1.5482617e+01
   8.8600000e+00   8.5909991e-01   1.0147075e+00   8.2823393e-01   9.0840676e-01  -3.2288591e+00   1.3776031e+01   2.7498176e+00   1.5495873e+01
   8.8650000e+00   8.5931363e-01   1.0142960e+00   8.2867968e-01   9.0911890e-01  -3.2240110e+00   1.3787775e+01   2.7572096e+00   1.5509128e+01
   8.8700000e+00   8.5953752e-01   1.0138221e+00   8.2906613e-01   9.0983983e-01  -3.2191628e+00   1.3799519e+01   2.7646015e+00   1.5522384e+01
   8.8750000e+00   8.5973181e-01   1.0134330e+00   8.2944474e-01   9.1046178e-01  -3.2143147e+00   1.3811263e+01   2.7719935e+00   1.5535640e+01
   8.8800000e+00   8.5993870e-01   1.0130506e+00   8.2984029e-01   9.1117816e-01  -3.2094666e+00   1.3823008e+01   2.7793855e+00   1.5548895e+01
   8.8850000e+00   8.6016117e-01   1.0125524e+00   8.3024312e-01   9.1180097e-01  -3.2046184e+00   1.3834752e+01   2.7867775e+00   1.5562151e+01
   8.8900000e+00   8.6040217e-01   1.0120713e+00   8.3061189e-01   9.1244468e-01  -3.1997703e+00   1.3846496e+01   2.7941695e+00   1.5575407e+01
   8.8950000e+00   8.6063929e-01   1.0116173e+00   8.3101043e-01   9.1318783e-01  -3.1949222e+00   1.3858240e+01   2.8015614e+00   1.5588662e+01
   8.9000000e+00   8.6080253e-01   1.0111813e+00   8.3141376e-01   9.1396070e-01  -3.1900740e+00   1.3869985e+01   2.8089534e+00   1.5601918e+01
   8.9050000e+00   8.6102386e-01   1.0107333e+00   8.3181257e-01   9.1463936e-01  -3.1852259e+00   1.3881729e+01   2.8163454e+00   1.5615174e+01
   8.9100000e+00   8.6123052e-01   1.0103013e+00   8.3224030e-01   9.1532620e-01  -3.1803777e+00   1.3893473e+01   2.8237374e+00   1.5628429e+01
   8.9150000e+00   8.6144002e-01   1.0098553e+00   8.3272396e-01   9.1609918e-01  -3.1755296e+00   1.3905218e+01   2.8311294e+00   1.5641685e+01
   8.9200000e+00   8.6161991e-01   1.0094196e+00   8.3309398e-01   9.1683969e-01  -3.1706815e+00   1.3916962e+01   2.8385214e+00   1.5654941e+01
   8.9250000e+00   8.6181302e-01   1.0089195e+00   8.3346775e-01   9.1757755e-01  -3.1658333e+00   1.3928706e+01   2.8459133e+00   1.5668196e+01
   8.9300000e+00   8.6207649e-01   1.0084444e+00   8.3386048e-01   9.1833564e-01  -3.1609852e+00   1.3940450e+01   2.8533053e+00   1.5681452e+01
   8.9350000e+00   8.6227747e-01   1.0079743e+00   8.3422198e-01   9.1905795e-01  -3.1561371e+00   1.3952195e+01   2.8606973e+00   1.5694708e+01
   8.9400000e+00   8.6252086e-01   1.0074404e+00   8.3461689e-01   9.1979198e-01  -3.1512889e+00   1.3963939e+01   2.8680893e+00   1.5707963e+01
   8.9450000e+00   8.6271610e-01   1.0068923e+00   8.3509129e-01   9.2051591e-01  -3.1464408e+00   1.3975683e+01   2.8754813e+00   1.5721219e+01
   8.9500000e+00   8.6296221e-01   1.0063074e+00   8.3549089e-01   9.2129707e-01  -3.1415927e+00   1.3987427e+01   2.8828733e+00   1.5734475e+01
   8.9550000e+00   8.6315476e-01   1.0057515e+00   8.3590403e-01   9.2208048e-01  -3.1367445e+00   1.3999172e+01   2.8902652e+00   1.5747730e+01
   8.9600000e+00   8.6339516e-01   1.0052294e+00   8.3633405e-01   9.2283814e-01  -3.1318964e+00   1.4010916e+01   2.8976572e+00   1.5760986e+01
   8.9650000e+00   8.6361634e-01   1.0047057e+00   8.3671414e-01   9.2366868e-01  -3.1270482e+00   1.4022660e+01   2.9050492e+00   1.5774242e+01
   8.9700000e+00   8.6380938e-01   1.0041555e+00   8.3706626e-01   9.2442880e-01  -3.1222001e+00   1.4034405e+01   2.9124412e+00   1.5787497e+01
   8.9750000e+00   8.6405684e-01   1.0035861e+00   8.3750570e-01   9.2519804e-01  -3.1173520e+00   1.4046149e+01   2.9198332e+00   1.5800753e+01
   8.9800000e+00   8.6433629e-01   1.0030010e+00   8.3796436e-01   9.2593793e-01  -3.1125038e+00   1.4057893e+01   2.9272252e+00   1.5814009e+01
   8.9850000e+00   8.6456154e-01   1.0024725e+00   8.3833228e-01   9.2668581e-01  -3.1076557e+00   1.4069637e+01   2.9346171e+00   1.5827264e+01
   8.9900000e+00   8.6475030e-01   1.0019214e+00   8.3872141e-01   9.2744168e-01  -3.1028076e+00   1.4081382e+01   2.9420091e+00   1.5840520e+01
   8.9950000e+00   8.6496188e-01   1.0012985e+00   8.3909713e-01   9.2825491e-01  -3.0979594e+00   1.4093126e+01   2.9494011e+00   1.5853776e+01
   9.0000000e+00   8.6520993e-01   1.0006855e+00   8.3943772e-01   9.2903778e-01  -3.0931113e+00   1.4104870e+01   2.9567931e+00   1.5867031e+01
   9.0050000e+00   8.6544280e-01   1.0000136e+00   8.3989158e-01   9.2982203e-01  -3.0882631e+00   1.4116614e+01   2.9641851e+00   1.5880287e+01
   9.0100000e+00   8.6564658e-01   9.9935115e-01   8.4032425e-01   9.3057035e-01  -3.0834150e+00   1.4128359e+01   2.9715771e+00   1.5893543e+01
   9.0150000e+00   8.6590083e-01   9.9873844e-01   8.4074459e-01   9.3136239e-01  -3.0785669e+00   1.4140103e+01   2.9789690e+00   1.5906798e+01
   9.0200000e+00   8.6614743e-01   9.9810704e-01   8.4116278e-01   9.3208764e-01  -3.0737187e+00   1.4151847e+01   2.9863610e+00   1.5920054e+01
   9.0250000e+00   8.6641836e-01   9.9742148e-01   8.4158020e-01   9.3284848e-01  -3.0688706e+00   1.4163592e+01   2.9937530e+00   1.5933310e+01
   9.0300000e+00   8.6666718e-01   9.9673944e-01   8.4191357e-01   9.3364964e-01  -3.0640225e+00   1.4175336e+01   3.0011450e+00   1.5946565e+01
   9.0350000e+00   8.6694770e-01   9.9609447e-01   8.4234338e-01   9.3439214e-01  -3.0591743e+00   1.4187080e+01   3.0085370e+00   1.5959821e+01
   9.0400000e+00   8.6721398e-01   9.9537445e-01   8.4276308e-01   9.3509768e-01  -3.0543262e+00   1.4198824e+01   3.0159289e+00   1.5973077e+01
   9.0450000e+00   8.6748748e-01   9.9465139e-01   8.4322160e-01   9.3582236e-01  -3.0494781e+00   1.4210569e+01   3.0233209e+00   1.5986332e+01
   9.0500000e+00   8.6778189e-01   9.9393802e-01   8.4364742e-01   9.3653434e-01  -3.0446299e+00   1.4222313e+01   3.0307129e+00   1.5999588e+01
   9.0550000e+00   8.6804464e-01   9.9319569e-01   8.4406716e-01   9.3733345e-01  -3.0397818e+00   1.4234057e+01   3.0381049e+00   1.6012844e+01
   9.0600000e+00   8.6823571e-01   9.9245514e-01   8.4448291e-01   9.3808934e-01  -3.0349336e+00   1.4245801e+01   3.0454969e+00   1.6026099e+01
   9.0650000e+00   8.6854581e-01   9.9174332e-01   8.4491387e-01   9.3885427e-01  -3.0300855e+00   1.4257546e+01   3.0528889e+00   1.6039355e+01
   9.0700000e+00   8.6877969e-01   9.9101683e-01   8.4539507e-01   9.3952548e-01  -3.0252374e+00   1.4269290e+01   3.0602808e+00   1.6052611e+01
   9.0750000e+00   8.6903891e-01   9.9024026e-01   8.4588223e-01   9.4021199e-01  -3.0203892e+00   1.4281034e+01   3.0676728e+00   1.6065866e+01
   9.0800000e+00   8.6931699e-01   9.8950546e-01   8.4632090e-01   9.4092951e-01  -3.0155411e+00   1.4292779e+01   3.0750648e+00   1.6079122e+01
   9.0850000e+00   8.6950637e-01   9.8880361e-01   8.4675069e-01   9.4169424e-01  -3.0106930e+00   1.4304523e+01   3.0824568e+00   1.6092378e+01
   9.0900000e+00   8.6973536e-01   9.8800002e-01   8.4725559e-01   9.4245692e-01  -3.0058448e+00   1.4316267e+01   3.0898488e+00   1.6105633e+01
   9.0950000e+00   8.6995773e-01   9.8716175e-01   8.4766058e-01   9.4324111e-01  -3.0009967e+00   1.4328011e+01   3.0972408e+00   1.6118889e+01
   9.1000000e+00   8.7018283e-01   9.8636254e-01   8.4814250e-01   9.4398182e-01  -2.9961485e+00   1.4339756e+01   3.1046327e+00   1.6132145e+01
   9.1050000e+00   8.7041008e-01   9.8558308e-01   8.4862466e-01   9.4465906e-01  -2.9913004e+00   1.4351500e+01   3.1120247e+00   1.6145400e+01
   9.1100000e+00   8.7061998e-01   9.8478165e-01   8.4902311e-01   9.4534036e-01  -2.9864523e+00   1.4363244e+01   3.1194167e+00   1.6158656e+01
   9.1150000e+00   8.7093921e-01   9.8399968e-01   8.4945346e-01   9.4604321e-01  -2.9816041e+00   1.4374988e+01   3.1268087e+00   1.6171912e+01
   9.1200000e+00   8.7119516e-01   9.8321850e-01   8.4991791e-01   9.4677369e-01  -2.9767560e+00   1.4386733e+01   3.1342007e+00   1.6185167e+01
   9.1250000e+00   8.7143316e-01   9.8241111e-01   8.5037082e-01   9.4746067e-01  -2.9719079e+00   1.4398477e+01   3.1415927e+00   1.6198423e+01
   9.1300000e+00   8.7171165e-01   9.8157147e-01   8.5083805e-01   9.4818756e-01  -2.9670597e+00   1.4410221e+01   3.1489846e+00   1.6211679e+01
   9.1350000e+00   8.7195136e-01   9.8071033e-01   8.5134041e-01   9.4891121e-01  -2.9622116e+00   1.4421966e+01   3.1563766e+00   1.6224934e+01
   9.1400000e+00   8.7222005e-01   9.7977555e-01   8.5176717e-01   9.4958065e-01  -2.9573635e+00   1.4433710e+01   3.1637686e+00   1.6238190e+01
   9.1450000e+00   8.7253358e-01   9.7896340e-01   8.5216529e-01   9.5026067e-01  -2.9525153e+00   1.4445454e+01   3.1711606e+00   1.6251446e+01
   9.1500000e+00   8.7277002e-01   9.7816275e-01   8.5255788e-01   9.5094278e-01  -2.9476672e+00   1.4457198e+01   3.1785526e+00   1.6264701e+01
   9.1550000e+00   8.7304594e-01   9.7728095e-01   8.5299174e-01   9.5161781e-01  -2.9428190e+00   1.4468943e+01   3.1859445e+00   1.6277957e+01
   9.1600000e+00   8.7329169e-01   9.7639523e-01   8.5344157e-01   9.5229608e-01  -2.9379709e+00   1.4480687e+01   3.1933365e+00   1.6291213e+01
   9.1650000e+00   8.7357686e-01   9.7558166e-01   8.5391552e-01   9.5296165e-01  -2.9331228e+00   1.4492431e+01   3.2007285e+00   1.6304468e+01
   9.1700000e+00   8.7376336e-01   9.7467483e-01   8.5434676e-01   9.5363796e-01  -2.9282746e+00   1.4504175e+01   3.2081205e+00   1.6317724e+01
   9.1750000e+00   8.7397785e-01   9.7370573e-01   8.5478612e-01   9.5431129e-01  -2.9234265e+00   1.4515920e+01   3.2155125e+00   1.6330980e+01
   9.1800000e+00   8.7421388e-01   9.7279544e-01   8.5522486e-01   9.5500246e-01  -2.9185784e+00   1.4527664e+01   3.2229045e+00   1.6344235e+01
   9.1850000e+00   8.7443547e-01   9.7185424e-01   8.5564406e-01   9.5566502e-01  -2.9137302e+00   1.4539408e+01   3.2302964e+00   1.6357491e+01
   9.1900000e+00   8.7464186e-01   9.7092145e-01   8.5601797e-01   9.5631001e-01  -2.9088821e+00   1.4551153e+01   3.2376884e+00   1.6370747e+01
   9.1950000e+00   8.7496950e-01   9.6993954e-01   8.5645078e-01   9.5695310e-01  -2.9040339e+00   1.4562897e+01   3.2450804e+00   1.6384002e+01
   9.2000000e+00   8.7521792e-01   9.6902907e-01   8.5692886e-01   9.5762394e-01  -2.8991858e+00   1.4574641e+01   3.2524724e+00   1.6397258e+01
   9.2050000e+00   8.7551076e-01   9.6802964e-01   8.5739412e-01   9.5822407e-01  -2.8943377e+00   1.4586385e+01   3.2598644e+00   1.6410514e+01
   9.2100000e+00   8.7585494e-01   9.6711259e-01   8.5783073e-01   9.5882266e-01  -2.8894895e+00   1.4598130e+01   3.2672564e+00   1.6423769e+01
   9.2150000e+00   8.7619048e-01   9.6617655e-01   8.5828059e-01   9.5944955e-01  -2.8846414e+00   1.4609874e+01   3.2746483e+00   1.6437025e+01
   9.2200000e+00   8.7644344e-01   9.6517871e-01   8.5881029e-01   9.6007105e-01  -2.8797933e+00   1.4621618e+01   3.2820403e+00   1.6450281e+01
   9.2250000e+00   8.7673850e-01   9.6420417e-01   8.5921290e-01   9.6072457e-01  -2.8749451e+00   1.4633362e+01   3.2894323e+00   1.6463536e+01
   9.2300000e+00   8.7703944e-01   9.6325896e-01   8.5970658e-01   9.6127679e-01  -2.8700970e+00   1.4645107e+01   3.2968243e+00   1.6476792e+01
   9.2350000e+00   8.7731143e-01   9.6229805e-01   8.6016000e-01   9.6180924e-01  -2.8652489e+00   1.4656851e+01   3.3042163e+00   1.6490048e+01
   9.2400000e+00   8.7760012e-01   9.6136171e-01   8.6055787e-01   9.6237304e-01  -2.8604007e+00   1.4668595e+01   3.3116083e+00   1.6503303e+01
   9.2450000e+00   8.7792094e-01   9.6041830e-01   8.6097791e-01   9.6292479e-01  -2.8555526e+00   1.4680340e+01   3.3190002e+00   1.6516559e+01
   9.2500000e+00   8.7822999e-01   9.5953451e-01   8.6139535e-01   9.6352933e-01  -2.8507044e+00   1.4692084e+01   3.3263922e+00   1.6529815e+01
   9.2550000e+00   8.7853116e-01   9.5864212e-01   8.6180538e-01   9.6410170e-01  -2.8458563e+00   1.4703828e+01   3.3337842e+00   1.6543070e+01
   9.2600000e+00   8.7887705e-01   9.5770440e-01   8.6226495e-01   9.6462498e-01  -2.8410082e+00   1.4715572e+01   3.3411762e+00   1.6556326e+01
   9.2650000e+00   8.7919571e-01   9.5676513e-01   8.6278537e-01   9.6523552e-01  -2.8361600e+00   1.4727317e+01   3.3485682e+00   1.6569582e+01
   9.2700000e+00   8.7947789e-01   9.5582851e-01   8.6318305e-01   9.6582200e-01  -2.8313119e+00   1.4739061e+01   3.3559602e+00   1.6582837e+01
   9.2750000e+00   8.7982623e-01   9.5485442e-01   8.6358710e-01   9.6631844e-01  -2.8264638e+00   1.4750805e+01   3.3633521e+00   1.6596093e+01
   9.2800000e+00   8.8006920e-01   9.5396299e-01   8.6399760e-01   9.6685622e-01  -2.8216156e+00   1.4762549e+01   3.3707441e+00   1.6609349e+01
   9.2850000e+00   8.8039229e-01   9.5300174e-01   8.6443449e-01   9.6741276e-01  -2.8167675e+00   1.4774294e+01   3.3781361e+00   1.6622604e+01
   9.2900000e+00   8.8072421e-01   9.5203937e-01   8.6478967e-01   9.6798526e-01  -2.8119194e+00   1.4786038e+01   3.3855281e+00   1.6635860e+01
   9.2950000e+00   8.8108416e-01   9.5114555e-01   8.6521538e-01   9.6856080e-01  -2.8070712e+00   1.4797782e+01   3.3929201e+00   1.6649115e+01
   9.3000000e+00   8.8144270e-01   9.5021001e-01   8.6569320e-01   9.6910874e-01  -2.8022231e+00   1.4809526e+01   3.4003120e+00   1.6662371e+01
   9.3050000e+00   8.8179466e-01   9.4926202e-01   8.6617004e-01   9.6963492e-01  -2.7973749e+00   1.4821271e+01   3.4077040e+00   1.6675627e+01
   9.3100000e+00   8.8211903e-01   9.4836471e-01   8.6664311e-01   9.7014176e-01  -2.7925268e+00   1.4833015e+01   3.4150960e+00   1.6688882e+01
   9.3150000e+00   8.8243916e-01   9.4743696e-01   8.6711728e-01   9.7065394e-01  -2.7876787e+00   1.4844759e+01   3.4224880e+00   1.6702138e+01
   9.3200000e+00   8.8274264e-01   9.4658347e-01   8.6750932e-01   9.7110562e-01  -2.7828305e+00   1.4856504e+01   3.4298800e+00   1.6715394e+01
   9.3250000e+00   8.8305684e-01   9.4571686e-01   8.6788388e-01   9.7159692e-01  -2.7779824e+00   1.4868248e+01   3.4372720e+00   1.6728649e+01
   9.3300000e+00   8.8335718e-01   9.4490118e-01   8.6829388e-01   9.7208776e-01  -2.7731343e+00   1.4879992e+01   3.4446639e+00   1.6741905e+01
   9.3350000e+00   8.8367836e-01   9.4404694e-01   8.6872612e-01   9.7252814e-01  -2.7682861e+00   1.4891736e+01   3.4520559e+00   1.6755161e+01
   9.3400000e+00   8.8398550e-01   9.4319767e-01   8.6915704e-01   9.7296090e-01  -2.7634380e+00   1.4903481e+01   3.4594479e+00   1.6768416e+01
   9.3450000e+00   8.8427983e-01   9.4237528e-01   8.6956077e-01   9.7344913e-01  -2.7585898e+00   1.4915225e+01   3.4668399e+00   1.6781672e+01
   9.3500000e+00   8.8462770e-01   9.4151488e-01   8.6998749e-01   9.7392205e-01  -2.7537417e+00   1.4926969e+01   3.4742319e+00   1.6794928e+01
   9.3550000e+00   8.8503489e-01   9.4073694e-01   8.7040880e-01   9.7441310e-01  -2.7488936e+00   1.4938713e+01   3.4816239e+00   1.6808183e+01
   9.3600000e+00   8.8535728e-01   9.3995082e-01   8.7086205e-01   9.7482823e-01  -2.7440454e+00   1.4950458e+01   3.4890158e+00   1.6821439e+01
   9.3650000e+00   8.8575268e-01   9.3920595e-01   8.7138952e-01   9.7527851e-01  -2.7391973e+00   1.4962202e+01   3.4964078e+00   1.6834695e+01
   9.3700000e+00   8.8607751e-01   9.3849508e-01   8.7180666e-01   9.7568239e-01  -2.7343492e+00   1.4973946e+01   3.5037998e+00   1.6847950e+01
   9.3750000e+00   8.8638077e-01   9.3780329e-01   8.7222349e-01   9.7604956e-01  -2.7295010e+00   1.4985691e+01   3.5111918e+00   1.6861206e+01
   9.3800000e+00   8.8671668e-01   9.3709919e-01   8.7261226e-01   9.7646013e-01  -2.7246529e+00   1.4997435e+01   3.5185838e+00   1.6874462e+01
   9.3850000e+00   8.8708916e-01   9.3639198e-01   8.7304903e-01   9.7683647e-01  -2.7198048e+00   1.5009179e+01   3.5259758e+00   1.6887717e+01
   9.3900000e+00   8.8743215e-01   9.3580519e-01   8.7350099e-01   9.7722575e-01  -2.7149566e+00   1.5020923e+01   3.5333677e+00   1.6900973e+01
   9.3950000e+00   8.8778580e-01   9.3518073e-01   8.7395153e-01   9.7765472e-01  -2.7101085e+00   1.5032668e+01   3.5407597e+00   1.6914229e+01
   9.4000000e+00   8.8810658e-01   9.3459144e-01   8.7440692e-01   9.7801740e-01  -2.7052603e+00   1.5044412e+01   3.5481517e+00   1.6927484e+01
   9.4050000e+00   8.8846011e-01   9.3393855e-01   8.7483424e-01   9.7836522e-01  -2.7004122e+00   1.5056156e+01   3.5555437e+00   1.6940740e+01
   9.4100000e+00   8.8877125e-01   9.3332179e-01   8.7529790e-01   9.7879125e-01  -2.6955641e+00   1.5067900e+01   3.5629357e+00   1.6953996e+01
   9.4150000e+00   8.8916415e-01   9.3274141e-01   8.7574767e-01   9.7919301e-01  -2.6907159e+00   1.5079645e+01   3.5703277e+00   1.6967251e+01
   9.4200000e+00   8.8952782e-01   9.3225650e-01   8.7611555e-01   9.7952762e-01  -2.6858678e+00   1.5091389e+01   3.5777196e+00   1.6980507e+01
   9.4250000e+00   8.8986313e-01   9.3171493e-01   8.7657899e-01   9.7992187e-01  -2.6810197e+00   1.5103133e+01   3.5851116e+00   1.6993763e+01
   9.4300000e+00   8.9027164e-01   9.3121001e-01   8.7704332e-01   9.8024614e-01  -2.6761715e+00   1.5114878e+01   3.5925036e+00   1.7007018e+01
   9.4350000e+00   8.9063283e-01   9.3070350e-01   8.7749927e-01   9.8051707e-01  -2.6713234e+00   1.5126622e+01   3.5998956e+00   1.7020274e+01
   9.4400000e+00   8.9096335e-01   9.3019003e-01   8.7793933e-01   9.8084261e-01  -2.6664752e+00   1.5138366e+01   3.6072876e+00   1.7033530e+01
   9.4450000e+00   8.9130326e-01   9.2969817e-01   8.7840442e-01   9.8121686e-01  -2.6616271e+00   1.5150110e+01   3.6146795e+00   1.7046785e+01
   9.4500000e+00   8.9167098e-01   9.2926966e-01   8.7882455e-01   9.8153984e-01  -2.6567790e+00   1.5161855e+01   3.6220715e+00   1.7060041e+01
   9.4550000e+00   8.9199693e-01   9.2893877e-01   8.7923734e-01   9.8185360e-01  -2.6519308e+00   1.5173599e+01   3.6294635e+00   1.7073297e+01
   9.4600000e+00   8.9233708e-01   9.2855395e-01   8.7967109e-01   9.8220691e-01  -2.6470827e+00   1.5185343e+01   3.6368555e+00   1.7086552e+01
   9.4650000e+00   8.9270096e-01   9.2818278e-01   8.8012316e-01   9.8256252e-01  -2.6422346e+00   1.5197087e+01   3.6442475e+00   1.7099808e+01
   9.4700000e+00   8.9309182e-01   9.2786790e-01   8.8059596e-01   9.8279177e-01  -2.6373864e+00   1.5208832e+01   3.6516395e+00   1.7113064e+01
   9.4750000e+00   8.9350038e-01   9.2756242e-01   8.8105759e-01   9.8311026e-01  -2.6325383e+00   1.5220576e+01   3.6590314e+00   1.7126319e+01
   9.4800000e+00   8.9389235e-01   9.2731455e-01   8.8149538e-01   9.8344759e-01  -2.6276902e+00   1.5232320e+01   3.6664234e+00   1.7139575e+01
   9.4850000e+00   8.9427735e-01   9.2707789e-01   8.8193969e-01   9.8376746e-01  -2.6228420e+00   1.5244065e+01   3.6738154e+00   1.7152831e+01
   9.4900000e+00   8.9468159e-01   9.2683782e-01   8.8237491e-01   9.8410031e-01  -2.6179939e+00   1.5255809e+01   3.6812074e+00   1.7166086e+01
   9.4950000e+00   8.9511326e-01   9.2652070e-01   8.8285945e-01   9.8437462e-01  -2.6131457e+00   1.5267553e+01   3.6885994e+00   1.7179342e+01
   9.5000000e+00   8.9555483e-01   9.2632690e-01   8.8334681e-01   9.8458785e-01  -2.6082976e+00   1.5279297e+01   3.6959914e+00   1.7192598e+01
   9.5050000e+00   8.9592081e-01   9.2616745e-01   8.8379615e-01   9.8485057e-01  -2.6034495e+00   1.5291042e+01   3.7033833e+00   1.7205853e+01
   9.5100000e+00   8.9629652e-01   9.2600475e-01   8.8421434e-01   9.8508310e-01  -2.5986013e+00   1.5302786e+01   3.7107753e+00   1.7219109e+01
   9.5150000e+00   8.9672745e-01   9.2591688e-01   8.8470224e-01   9.8533235e-01  -2.5937532e+00   1.5314530e+01   3.7181673e+00   1.7232365e+01
   9.5200000e+00   8.9713780e-01   9.2585599e-01   8.8516332e-01   9.8557209e-01  -2.5889051e+00   1.5326274e+01   3.7255593e+00   1.7245620e+01
   9.5250000e+00   8.9751314e-01   9.2570801e-01   8.8559443e-01   9.8586558e-01  -2.5840569e+00   1.5338019e+01   3.7329513e+00   1.7258876e+01
   9.5300000e+00   8.9791558e-01   9.2564505e-01   8.8602451e-01   9.8610850e-01  -2.5792088e+00   1.5349763e+01   3.7403433e+00   1.7272132e+01
   9.5350000e+00   8.9829781e-01   9.2558885e-01   8.8650142e-01   9.8638384e-01  -2.5743606e+00   1.5361507e+01   3.7477352e+00   1.7285387e+01
   9.5400000e+00   8.9863696e-01   9.2549123e-01   8.8692090e-01   9.8661975e-01  -2.5695125e+00   1.5373252e+01   3.7551272e+00   1.7298643e+01
   9.5450000e+00   8.9906317e-01   9.2549995e-01   8.8742745e-01   9.8685164e-01  -2.5646644e+00   1.5384996e+01   3.7625192e+00   1.7311899e+01
   9.5500000e+00   8.9940171e-01   9.2550485e-01   8.8785586e-01   9.8714794e-01  -2.5598162e+00   1.5396740e+01   3.7699112e+00   1.7325154e+01
   9.5550000e+00   8.9972934e-01   9.2549646e-01   8.8827758e-01   9.8741967e-01  -2.5549681e+00   1.5408484e+01   3.7773032e+00   1.7338410e+01
   9.5600000e+00   9.0006796e-01   9.2557087e-01   8.8874558e-01   9.8759410e-01  -2.5501200e+00   1.5420229e+01   3.7846951e+00   1.7351666e+01
   9.5650000e+00   9.0053164e-01   9.2565541e-01   8.8921034e-01   9.8780006e-01  -2.5452718e+00   1.5431973e+01   3.7920871e+00   1.7364921e+01
   9.5700000e+00   9.0085739e-01   9.2574825e-01   8.8965141e-01   9.8803801e-01  -2.5404237e+00   1.5443717e+01   3.7994791e+00   1.7378177e+01
   9.5750000e+00   9.0123486e-01   9.2583857e-01   8.9006930e-01   9.8827494e-01  -2.5355756e+00   1.5455461e+01   3.8068711e+00   1.7391433e+01
   9.5800000e+00   9.0159631e-01   9.2599138e-01   8.9051698e-01   9.8852520e-01  -2.5307274e+00   1.5467206e+01   3.8142631e+00   1.7404688e+01
   9.5850000e+00   9.0188504e-01   9.2610805e-01   8.9101483e-01   9.8873926e-01  -2.5258793e+00   1.5478950e+01   3.8216551e+00   1.7417944e+01
   9.5900000e+00   9.0227074e-01   9.2616129e-01   8.9149601e-01   9.8888502e-01  -2.5210311e+00   1.5490694e+01   3.8290470e+00   1.7431200e+01
   9.5950000e+00   9.0264717e-01   9.2632788e-01   8.9186792e-01   9.8900401e-01  -2.5161830e+00   1.5502439e+01   3.8364390e+00   1.7444455e+01
   9.6000000e+00   9.0307895e-01   9.2652772e-01   8.9238355e-01   9.8914927e-01  -2.5113349e+00   1.5514183e+01   3.8438310e+00   1.7457711e+01
   9.6050000e+00   9.0345845e-01   9.2672711e-01   8.9276811e-01   9.8934388e-01  -2.5064867e+00   1.5525927e+01   3.8512230e+00   1.7470967e+01
   9.6100000e+00   9.0387017e-01   9.2689782e-01   8.9317848e-01   9.8952594e-01  -2.5016386e+00   1.5537671e+01   3.8586150e+00   1.7484222e+01
   9.6150000e+00   9.0430954e-01   9.2711643e-01   8.9366371e-01   9.8973859e-01  -2.4967905e+00   1.5549416e+01   3.8660070e+00   1.7497478e+01
   9.6200000e+00   9.0467381e-01   9.2728490e-01   8.9417431e-01   9.8990994e-01  -2.4919423e+00   1.5561160e+01   3.8733989e+00   1.7510734e+01
   9.6250000e+00   9.0506336e-01   9.2749353e-01   8.9460446e-01   9.9012224e-01  -2.4870942e+00   1.5572904e+01   3.8807909e+00   1.7523989e+01
   9.6300000e+00   9.0548171e-01   9.2770658e-01   8.9504243e-01   9.9030410e-01  -2.4822460e+00   1.5584648e+01   3.8881829e+00   1.7537245e+01
   9.6350000e+00   9.0582567e-01   9.2799721e-01   8.9542670e-01   9.9049423e-01  -2.4773979e+00   1.5596393e+01   3.8955749e+00   1.7550501e+01
   9.6400000e+00   9.0617005e-01   9.2826740e-01   8.9581754e-01   9.9060266e-01  -2.4725498e+00   1.5608137e+01   3.9029669e+00   1.7563756e+01
   9.6450000e+00   9.0657735e-01   9.2862177e-01   8.9623081e-01   9.9078448e-01  -2.4677016e+00   1.5619881e+01   3.9103589e+00   1.7577012e+01
   9.6500000e+00   9.0690473e-01   9.2890334e-01   8.9666811e-01   9.9100107e-01  -2.4628535e+00   1.5631626e+01   3.9177508e+00   1.7590268e+01
   9.6550000e+00   9.0725865e-01   9.2916261e-01   8.9714011e-01   9.9119788e-01  -2.4580054e+00   1.5643370e+01   3.9251428e+00   1.7603523e+01
   9.6600000e+00   9.0765741e-01   9.2948601e-01   8.9759170e-01   9.9133657e-01  -2.4531572e+00   1.5655114e+01   3.9325348e+00   1.7616779e+01
   9.6650000e+00   9.0806855e-01   9.2980470e-01   8.9800085e-01   9.9151449e-01  -2.4483091e+00   1.5666858e+01   3.9399268e+00   1.7630035e+01
   9.6700000e+00   9.0842218e-01   9.3005016e-01   8.9845059e-01   9.9169719e-01  -2.4434610e+00   1.5678603e+01   3.9473188e+00   1.7643290e+01
   9.6750000e+00   9.0877276e-01   9.3040640e-01   8.9886998e-01   9.9186521e-01  -2.4386128e+00   1.5690347e+01   3.9547108e+00   1.7656546e+01
   9.6800000e+00   9.0917202e-01   9.3079382e-01   8.9929371e-01   9.9200581e-01  -2.4337647e+00   1.5702091e+01   3.9621027e+00   1.7669802e+01
   9.6850000e+00   9.0958940e-01   9.3112572e-01   8.9974446e-01   9.9209646e-01  -2.4289165e+00   1.5713835e+01   3.9694947e+00   1.7683057e+01
   9.6900000e+00   9.1000318e-01   9.3147430e-01   9.0016846e-01   9.9213378e-01  -2.4240684e+00   1.5725580e+01   3.9768867e+00   1.7696313e+01
   9.6950000e+00   9.1040591e-01   9.3184322e-01   9.0064291e-01   9.9227377e-01  -2.4192203e+00   1.5737324e+01   3.9842787e+00   1.7709569e+01
   9.7000000e+00   9.1079423e-01   9.3222626e-01   9.0111817e-01   9.9240528e-01  -2.4143721e+00   1.5749068e+01   3.9916707e+00   1.7722824e+01
   9.7050000e+00   9.1122787e-01   9.3263409e-01   9.0149148e-01   9.9253708e-01  -2.4095240e+00   1.5760812e+01   3.9990626e+00   1.7736080e+01
   9.7100000e+00   9.1163309e-01   9.3309369e-01   9.0189526e-01   9.9272285e-01  -2.4046759e+00   1.5772557e+01   4.0064546e+00   1.7749336e+01
   9.7150000e+00   9.1198762e-01   9.3350072e-01   9.0228805e-01   9.9291945e-01  -2.3998277e+00   1.5784301e+01   4.0138466e+00   1.7762591e+01
   9.7200000e+00   9.1238762e-01   9.3388517e-01   9.0274309e-01   9.9302258e-01  -2.3949796e+00   1.5796045e+01   4.0212386e+00   1.7775847e+01
   9.7250000e+00   9.1282430e-01   9.3427734e-01   9.0317432e-01   9.9307551e-01  -2.3901314e+00   1.5807790e+01   4.0286306e+00   1.7789103e+01
   9.7300000e+00   9.1320983e-01   9.3472879e-01   9.0356718e-01   9.9317127e-01  -2.3852833e+00   1.5819534e+01   4.0360226e+00   1.7802358e+01
   9.7350000e+00   9.1361038e-01   9.3514944e-01   9.0396592e-01   9.9332261e-01  -2.3804352e+00   1.5831278e+01   4.0434145e+00   1.7815614e+01
   9.7400000e+00   9.1399230e-01   9.3557493e-01   9.0435138e-01   9.9344530e-01  -2.3755870e+00   1.5843022e+01   4.0508065e+00   1.7828870e+01
   9.7450000e+00   9.1440579e-01   9.3596182e-01   9.0477827e-01   9.9356021e-01  -2.3707389e+00   1.5854767e+01   4.0581985e+00   1.7842125e+01
   9.7500000e+00   9.1479654e-01   9.3635928e-01   9.0525479e-01   9.9368679e-01  -2.3658908e+00   1.5866511e+01   4.0655905e+00   1.7855381e+01
   9.7550000e+00   9.1518103e-01   9.3677339e-01   9.0572923e-01   9.9377600e-01  -2.3610426e+00   1.5878255e+01   4.0729825e+00   1.7868637e+01
   9.7600000e+00   9.1556233e-01   9.3719257e-01   9.0619996e-01   9.9386544e-01  -2.3561945e+00   1.5889999e+01   4.0803745e+00   1.7881892e+01
   9.7650000e+00   9.1594603e-01   9.3763661e-01   9.0661232e-01   9.9399260e-01  -2.3513464e+00   1.5901744e+01   4.0877664e+00   1.7895148e+01
   9.7700000e+00   9.1634490e-01   9.3805391e-01   9.0693866e-01   9.9409440e-01  -2.3464982e+00   1.5913488e+01   4.0951584e+00   1.7908404e+01
   9.7750000e+00   9.1669020e-01   9.3849229e-01   9.0735483e-01   9.9416373e-01  -2.3416501e+00   1.5925232e+01   4.1025504e+00   1.7921659e+01
   9.7800000e+00   9.1703763e-01   9.3895730e-01   9.0776201e-01   9.9430308e-01  -2.3368019e+00   1.5936977e+01   4.1099424e+00   1.7934915e+01
   9.7850000e+00   9.1750827e-01   9.3933424e-01   9.0821090e-01   9.9439368e-01  -2.3319538e+00   1.5948721e+01   4.1173344e+00   1.7948171e+01
   9.7900000e+00   9.1785130e-01   9.3976502e-01   9.0859882e-01   9.9446354e-01  -2.3271057e+00   1.5960465e+01   4.1247264e+00   1.7961426e+01
   9.7950000e+00   9.1824391e-01   9.4023072e-01   9.0913249e-01   9.9453486e-01  -2.3222575e+00   1.5972209e+01   4.1321183e+00   1.7974682e+01
   9.8000000e+00   9.1860902e-01   9.4067456e-01   9.0955879e-01   9.9453635e-01  -2.3174094e+00   1.5983954e+01   4.1395103e+00   1.7987938e+01
   9.8050000e+00   9.1896279e-01   9.4110771e-01   9.0998769e-01   9.9453427e-01  -2.3125613e+00   1.5995698e+01   4.1469023e+00   1.8001193e+01
   9.8100000e+00   9.1927591e-01   9.4150149e-01   9.1041132e-01   9.9462926e-01  -2.3077131e+00   1.6007442e+01   4.1542943e+00   1.8014449e+01
   9.8150000e+00   9.1964519e-01   9.4195852e-01   9.1085486e-01   9.9473155e-01  -2.3028650e+00   1.6019186e+01   4.1616863e+00   1.8027705e+01
   9.8200000e+00   9.2002306e-01   9.4242150e-01   9.1122498e-01   9.9477522e-01  -2.2980168e+00   1.6030931e+01   4.1690783e+00   1.8040960e+01
   9.8250000e+00   9.2039794e-01   9.4285895e-01   9.1167400e-01   9.9480975e-01  -2.2931687e+00   1.6042675e+01   4.1764702e+00   1.8054216e+01
   9.8300000e+00   9.2078957e-01   9.4332313e-01   9.1214020e-01   9.9486548e-01  -2.2883206e+00   1.6054419e+01   4.1838622e+00   1.8067472e+01
   9.8350000e+00   9.2114371e-01   9.4377454e-01   9.1257184e-01   9.9489284e-01  -2.2834724e+00   1.6066164e+01   4.1912542e+00   1.8080727e+01
   9.8400000e+00   9.2152416e-01   9.4419238e-01   9.1300069e-01   9.9495106e-01  -2.2786243e+00   1.6077908e+01   4.1986462e+00   1.8093983e+01
   9.8450000e+00   9.2189709e-01   9.4463243e-01   9.1342853e-01   9.9500457e-01  -2.2737762e+00   1.6089652e+01   4.2060382e+00   1.8107239e+01
   9.8500000e+00   9.2234567e-01   9.4507855e-01   9.1392272e-01   9.9507887e-01  -2.2689280e+00   1.6101396e+01   4.2134301e+00   1.8120494e+01
   9.8550000e+00   9.2275129e-01   9.4557247e-01   9.1440607e-01   9.9515662e-01  -2.2640799e+00   1.6113141e+01   4.2208221e+00   1.8133750e+01
   9.8600000e+00   9.2303637e-01   9.4600854e-01   9.1486544e-01   9.9515651e-01  -2.2592318e+00   1.6124885e+01   4.2282141e+00   1.8147006e+01
   9.8650000e+00   9.2341337e-01   9.4649379e-01   9.1531708e-01   9.9520817e-01  -2.2543836e+00   1.6136629e+01   4.2356061e+00   1.8160261e+01
   9.8700000e+00   9.2379614e-01   9.4698475e-01   9.1571959e-01   9.9523814e-01  -2.2495355e+00   1.6148373e+01   4.2429981e+00   1.8173517e+01
   9.8750000e+00   9.2420419e-01   9.4744085e-01   9.1614495e-01   9.9525233e-01  -2.2446873e+00   1.6160118e+01   4.2503901e+00   1.8186773e+01
   9.8800000e+00   9.2465399e-01   9.4790799e-01   9.1660505e-01   9.9527798e-01  -2.2398392e+00   1.6171862e+01   4.2577820e+00   1.8200028e+01
   9.8850000e+00   9.2509252e-01   9.4834624e-01   9.1710354e-01   9.9535990e-01  -2.2349911e+00   1.6183606e+01   4.2651740e+00   1.8213284e+01
   9.8900000e+00   9.2543221e-01   9.4876386e-01   9.1754660e-01   9.9537248e-01  -2.2301429e+00   1.6195351e+01   4.2725660e+00   1.8226540e+01
   9.8950000e+00   9.2577355e-01   9.4914779e-01   9.1796478e-01   9.9547069e-01  -2.2252948e+00   1.6207095e+01   4.2799580e+00   1.8239795e+01
   9.9000000e+00   9.2610014e-01   9.4963696e-01   9.1836666e-01   9.9555081e-01  -2.2204467e+00   1.6218839e+01   4.2873500e+00   1.8253051e+01
   9.9050000e+00   9.2642985e-01   9.5002941e-01   9.1879562e-01   9.9558052e-01  -2.2155985e+00   1.6230583e+01   4.2947420e+00   1.8266307e+01
   9.9100000e+00   9.2677717e-01   9.5046108e-01   9.1920016e-01   9.9560320e-01  -2.2107504e+00   1.6242328e+01   4.3021339e+00   1.8279562e+01
   9.9150000e+00   9.2718572e-01   9.5090705e-01   9.1962489e-01   9.9566141e-01  -2.2059022e+00   1.6254072e+01   4.3095259e+00   1.8292818e+01
   9.9200000e+00   9.2754234e-01   9.5138713e-01   9.2006623e-01   9.9570564e-01  -2.2010541e+00   1.6265816e+01   4.3169179e+00   1.8306074e+01
   9.9250000e+00   9.2787333e-01   9.5180790e-01   9.2055304e-01   9.9573176e-01  -2.1962060e+00   1.6277560e+01   4.3243099e+00   1.8319329e+01
   9.9300000e+00   9.2826451e-01   9.5223614e-01   9.2095732e-01   9.9571601e-01  -2.1913578e+00   1.6289305e+01   4.3317019e+00   1.8332585e+01
   9.9350000e+00   9.2859270e-01   9.5265669e-01   9.2138346e-01   9.9578028e-01  -2.1865097e+00   1.6301049e+01   4.3390939e+00   1.8345841e+01
   9.9400000e+00   9.2890456e-01   9.5304658e-01   9.2176349e-01   9.9585362e-01  -2.1816616e+00   1.6312793e+01   4.3464858e+00   1.8359096e+01
   9.9450000e+00   9.2922994e-01   9.5346203e-01   9.2217983e-01   9.9588936e-01  -2.1768134e+00   1.6324538e+01   4.3538778e+00   1.8372352e+01
   9.9500000e+00   9.2960692e-01   9.5389247e-01   9.2262000e-01   9.9590298e-01  -2.1719653e+00   1.6336282e+01   4.3612698e+00   1.8385608e+01
   9.9550000e+00   9.2991458e-01   9.5435187e-01   9.2304843e-01   9.9594415e-01  -2.1671172e+00   1.6348026e+01   4.3686618e+00   1.8398863e+01
   9.9600000e+00   9.3031581e-01   9.5473479e-01   9.2347271e-01   9.9596764e-01  -2.1622690e+00   1.6359770e+01   4.3760538e+00   1.8412119e+01
   9.9650000e+00   9.3070697e-01   9.5517494e-01   9.2383981e-01   9.9598015e-01  -2.1574209e+00   1.6371515e+01   4.3834457e+00   1.8425375e+01
   9.9700000e+00   9.3103349e-01   9.5565026e-01   9.2425566e-01   9.9598068e-01  -2.1525727e+00   1.6383259e+01   4.3908377e+00   1.8438630e+01
   9.9750000e+00   9.3131854e-01   9.5608671e-01   9.2462236e-01   9.9605350e-01  -2.1477246e+00   1.6395003e+01   4.3982297e+00   1.8451886e+01
   9.9800000e+00   9.3162759e-01   9.5650047e-01   9.2501837e-01   9.9612213e-01  -2.1428765e+00   1.6406747e+01   4.4056217e+00   1.8465142e+01
   9.9850000e+00   9.3191335e-01   9.5690307e-01   9.2542133e-01   9.9614566e-01  -2.1380283e+00   1.6418492e+01   4.4130137e+00   1.8478397e+01
   9.9900000e+00   9.3217583e-01   9.5729518e-01   9.2578467e-01   9.9614517e-01  -2.1331802e+00   1.6430236e+01   4.4204057e+00   1.8491653e+01
   9.9950000e+00   9.3245878e-01   9.5766263e-01   9.2615181e-01   9.9614259e-01  -2.1283321e+00   1.6441980e+01   4.4277976e+00   1.8504909e+01
   1.0000000e+01   9.3276290e-01   9.5805894e-01   9.2653044e-01   9.9614232e-01  -2.1234839e+00   1.6453725e+01   4.4351896e+00   1.8518164e+01
   1.0005000e+01   9.3303787e-01   9.5847133e-01   9.2692530e-01   9.9622238e-01  -2.1186358e+00   1.6465469e+01   4.4425816e+00   1.8531420e+01
   1.0010000e+01   9.3338136e-01   9.5885164e-01   9.2732953e-01   9.9625277e-01  -2.1137876e+00   1.6477213e+01   4.4499736e+00   1.8544676e+01
   1.0015000e+01   9.3374834e-01   9.5927476e-01   9.2774978e-01   9.9633455e-01  -2.1089395e+00   1.6488957e+01   4.4573656e+00   1.8557931e+01
   1.0020000e+01   9.3403772e-01   9.5964774e-01   9.2819420e-01   9.9634169e-01  -2.1040914e+00   1.6500702e+01   4.4647576e+00   1.8571187e+01
   1.0025000e+01   9.3426045e-01   9.6000832e-01   9.2853639e-01   9.9640837e-01  -2.0992432e+00   1.6512446e+01   4.4721495e+00   1.8584443e+01
   1.0030000e+01   9.3450269e-01   9.6041941e-01   9.2893324e-01   9.9643603e-01  -2.0943951e+00   1.6524190e+01   4.4795415e+00   1.8597698e+01
   1.0035000e+01   9.3473731e-01   9.6076817e-01   9.2937611e-01   9.9647614e-01  -2.0895470e+00   1.6535934e+01   4.4869335e+00   1.8610954e+01
   1.0040000e+01   9.3502625e-01   9.6109025e-01   9.2974638e-01   9.9643524e-01  -2.0846988e+00   1.6547679e+01   4.4943255e+00   1.8624210e+01
   1.0045000e+01   9.3532904e-01   9.6144808e-01   9.3012546e-01   9.9643843e-01  -2.0798507e+00   1.6559423e+01   4.5017175e+00   1.8637465e+01
   1.0050000e+01   9.3553774e-01   9.6177734e-01   9.3051452e-01   9.9644795e-01  -2.0750026e+00   1.6571167e+01   4.5091095e+00   1.8650721e+01
   1.0055000e+01   9.3580657e-01   9.6212169e-01   9.3090073e-01   9.9641315e-01  -2.0701544e+00   1.6582912e+01   4.5165014e+00   1.8663977e+01
   1.0060000e+01   9.3609335e-01   9.6253803e-01   9.3126294e-01   9.9635553e-01  -2.0653063e+00   1.6594656e+01   4.5238934e+00   1.8677232e+01
   1.0065000e+01   9.3642416e-01   9.6288010e-01   9.3167272e-01   9.9638585e-01  -2.0604581e+00   1.6606400e+01   4.5312854e+00   1.8690488e+01
   1.0070000e+01   9.3666209e-01   9.6321309e-01   9.3205803e-01   9.9644733e-01  -2.0556100e+00   1.6618144e+01   4.5386774e+00   1.8703744e+01
   1.0075000e+01   9.3691450e-01   9.6354128e-01   9.3242794e-01   9.9638984e-01  -2.0507619e+00   1.6629889e+01   4.5460694e+00   1.8716999e+01
   1.0080000e+01   9.3714335e-01   9.6386301e-01   9.3285475e-01   9.9637324e-01  -2.0459137e+00   1.6641633e+01   4.5534614e+00   1.8730255e+01
   1.0085000e+01   9.3746251e-01   9.6412095e-01   9.3325056e-01   9.9634211e-01  -2.0410656e+00   1.6653377e+01   4.5608533e+00   1.8743511e+01
   1.0090000e+01   9.3774784e-01   9.6443031e-01   9.3357855e-01   9.9638133e-01  -2.0362175e+00   1.6665121e+01   4.5682453e+00   1.8756766e+01
   1.0095000e+01   9.3797432e-01   9.6484868e-01   9.3390220e-01   9.9639919e-01  -2.0313693e+00   1.6676866e+01   4.5756373e+00   1.8770022e+01
   1.0100000e+01   9.3824068e-01   9.6517566e-01   9.3428055e-01   9.9641888e-01  -2.0265212e+00   1.6688610e+01   4.5830293e+00   1.8783278e+01
   1.0105000e+01   9.3845399e-01   9.6545226e-01   9.3458286e-01   9.9647011e-01  -2.0216731e+00   1.6700354e+01   4.5904213e+00   1.8796533e+01
   1.0110000e+01   9.3870799e-01   9.6578129e-01   9.3494852e-01   9.9647908e-01  -2.0168249e+00   1.6712098e+01   4.5978132e+00   1.8809789e+01
   1.0115000e+01   9.3890723e-01   9.6607726e-01   9.3534366e-01   9.9645710e-01  -2.0119768e+00   1.6723843e+01   4.6052052e+00   1.8823045e+01
   1.0120000e+01   9.3910463e-01   9.6634199e-01   9.3570235e-01   9.9646305e-01  -2.0071286e+00   1.6735587e+01   4.6125972e+00   1.8836300e+01
   1.0125000e+01   9.3929577e-01   9.6667186e-01   9.3600508e-01   9.9652831e-01  -2.0022805e+00   1.6747331e+01   4.6199892e+00   1.8849556e+01
   1.0130000e+01   9.3951068e-01   9.6702855e-01   9.3635212e-01   9.9648516e-01  -1.9974324e+00   1.6759076e+01   4.6273812e+00   1.8859890e+01
   1.0135000e+01   9.3972273e-01   9.6735502e-01   9.3665055e-01   9.9650199e-01  -1.9925842e+00   1.6770820e+01   4.6347732e+00   1.8870224e+01
   1.0140000e+01   9.3996815e-01   9.6762365e-01   9.3699829e-01   9.9642054e-01  -1.9877361e+00   1.6782564e+01   4.6421651e+00   1.8880558e+01
   1.0145000e+01   9.4024334e-01   9.6796662e-01   9.3730592e-01   9.9642902e-01  -1.9828880e+00   1.6794308e+01   4.6495571e+00   1.8890893e+01
   1.0150000e+01   9.4045392e-01   9.6829977e-01   9.3763377e-01   9.9641088e-01  -1.9780398e+00   1.6806053e+01   4.6569491e+00   1.8901227e+01
   1.0155000e+01   9.4066441e-01   9.6858472e-01   9.3796079e-01   9.9635149e-01  -1.9731917e+00   1.6817797e+01   4.6643411e+00   1.8911561e+01
   1.0160000e+01   9.4086430e-01   9.6886812e-01   9.3831525e-01   9.9631132e-01  -1.9683435e+00   1.6829541e+01   4.6717331e+00   1.8921895e+01
   1.0165000e+01   9.4105694e-01   9.6920646e-01   9.3868280e-01   9.9631886e-01  -1.9634954e+00   1.6841285e+01   4.6791251e+00   1.8932229e+01
   1.0170000e+01   9.4124996e-01   9.6945896e-01   9.3900990e-01   9.9630981e-01  -1.9586473e+00   1.6853030e+01   4.6865170e+00   1.8942564e+01
   1.0175000e+01   9.4144224e-01   9.6980153e-01   9.3932487e-01   9.9619781e-01  -1.9537991e+00   1.6864774e+01   4.6939090e+00   1.8952898e+01
   1.0180000e+01   9.4173873e-01   9.7007005e-01   9.3966343e-01   9.9612425e-01  -1.9489510e+00   1.6876518e+01   4.7013010e+00   1.8963232e+01
   1.0185000e+01   9.4194241e-01   9.7034548e-01   9.3994373e-01   9.9602422e-01  -1.9441029e+00   1.6888263e+01   4.7086930e+00   1.8973566e+01
   1.0190000e+01   9.4214451e-01   9.7060193e-01   9.4025750e-01   9.9597066e-01  -1.9392547e+00   1.6900007e+01   4.7160850e+00   1.8983900e+01
   1.0195000e+01   9.4229700e-01   9.7093402e-01   9.4059148e-01   9.9599963e-01  -1.9344066e+00   1.6911751e+01   4.7234770e+00   1.8994235e+01
   1.0200000e+01   9.4252431e-01   9.7120542e-01   9.4091848e-01   9.9597823e-01  -1.9295585e+00   1.6923495e+01   4.7308689e+00   1.9004569e+01
   1.0205000e+01   9.4272679e-01   9.7151582e-01   9.4115285e-01   9.9589355e-01  -1.9247103e+00   1.6935240e+01   4.7382609e+00   1.9014903e+01
   1.0210000e+01   9.4286910e-01   9.7177721e-01   9.4149949e-01   9.9584589e-01  -1.9198622e+00   1.6946984e+01   4.7456529e+00   1.9025237e+01
   1.0215000e+01   9.4310728e-01   9.7198523e-01   9.4187423e-01   9.9575395e-01  -1.9150140e+00   1.6958728e+01   4.7530449e+00   1.9035571e+01
   1.0220000e+01   9.4333284e-01   9.7226095e-01   9.4222257e-01   9.9563355e-01  -1.9101659e+00   1.6970472e+01   4.7604369e+00   1.9045905e+01
   1.0225000e+01   9.4354309e-01   9.7250149e-01   9.4253654e-01   9.9551612e-01  -1.9053178e+00   1.6982217e+01   4.7678289e+00   1.9056240e+01
   1.0230000e+01   9.4369292e-01   9.7283033e-01   9.4281273e-01   9.9551248e-01  -1.9004696e+00   1.6993961e+01   4.7752208e+00   1.9066574e+01
   1.0235000e+01   9.4388519e-01   9.7310198e-01   9.4318276e-01   9.9541992e-01  -1.8956215e+00   1.7005705e+01   4.7826128e+00   1.9076908e+01
   1.0240000e+01   9.4408500e-01   9.7336578e-01   9.4344217e-01   9.9534705e-01  -1.8907734e+00   1.7017450e+01   4.7900048e+00   1.9087242e+01
   1.0245000e+01   9.4428707e-01   9.7360849e-01   9.4377060e-01   9.9527105e-01  -1.8859252e+00   1.7029194e+01   4.7973968e+00   1.9097576e+01
   1.0250000e+01   9.4442453e-01   9.7393062e-01   9.4413262e-01   9.9520632e-01  -1.8810771e+00   1.7040938e+01   4.8047888e+00   1.9107911e+01
   1.0255000e+01   9.4464071e-01   9.7427183e-01   9.4440562e-01   9.9510539e-01  -1.8762289e+00   1.7052682e+01   4.8121807e+00   1.9118245e+01
   1.0260000e+01   9.4480183e-01   9.7454465e-01   9.4467178e-01   9.9504377e-01  -1.8713808e+00   1.7064427e+01   4.8195727e+00   1.9128579e+01
   1.0265000e+01   9.4499208e-01   9.7481664e-01   9.4491844e-01   9.9498850e-01  -1.8665327e+00   1.7076171e+01   4.8269647e+00   1.9138913e+01
   1.0270000e+01   9.4519414e-01   9.7510296e-01   9.4523024e-01   9.9481276e-01  -1.8616845e+00   1.7087915e+01   4.8343567e+00   1.9149247e+01
   1.0275000e+01   9.4540496e-01   9.7531876e-01   9.4558407e-01   9.9467172e-01  -1.8568364e+00   1.7099659e+01   4.8417487e+00   1.9159582e+01
   1.0280000e+01   9.4564697e-01   9.7555976e-01   9.4592732e-01   9.9454799e-01  -1.8519883e+00   1.7111404e+01   4.8491407e+00   1.9169916e+01
   1.0285000e+01   9.4588207e-01   9.7581535e-01   9.4625505e-01   9.9444611e-01  -1.8471401e+00   1.7123148e+01   4.8565326e+00   1.9180250e+01
   1.0290000e+01   9.4601791e-01   9.7611034e-01   9.4653629e-01   9.9432010e-01  -1.8422920e+00   1.7134892e+01   4.8639246e+00   1.9190584e+01
   1.0295000e+01   9.4621096e-01   9.7637100e-01   9.4690712e-01   9.9421772e-01  -1.8374439e+00   1.7146637e+01   4.8713166e+00   1.9200918e+01
   1.0300000e+01   9.4643753e-01   9.7664085e-01   9.4722404e-01   9.9414233e-01  -1.8325957e+00   1.7158381e+01   4.8787086e+00   1.9211252e+01
   1.0305000e+01   9.4665689e-01   9.7687191e-01   9.4759343e-01   9.9402370e-01  -1.8277476e+00   1.7170125e+01   4.8861006e+00   1.9221587e+01
   1.0310000e+01   9.4683444e-01   9.7710314e-01   9.4793041e-01   9.9391848e-01  -1.8228994e+00   1.7181869e+01   4.8934926e+00   1.9231921e+01
   1.0315000e+01   9.4712437e-01   9.7744246e-01   9.4828274e-01   9.9378670e-01  -1.8180513e+00   1.7193614e+01   4.9008845e+00   1.9242255e+01
   1.0320000e+01   9.4739131e-01   9.7768085e-01   9.4858276e-01   9.9366298e-01  -1.8132032e+00   1.7205358e+01   4.9082765e+00   1.9252589e+01
   1.0325000e+01   9.4762150e-01   9.7793693e-01   9.4893098e-01   9.9349688e-01  -1.8083550e+00   1.7217102e+01   4.9156685e+00   1.9262923e+01
   1.0330000e+01   9.4786901e-01   9.7814572e-01   9.4923733e-01   9.9340395e-01  -1.8035069e+00   1.7228846e+01   4.9230605e+00   1.9273258e+01
   1.0335000e+01   9.4812540e-01   9.7840451e-01   9.4954319e-01   9.9324369e-01  -1.7986588e+00   1.7240591e+01   4.9304525e+00   1.9283592e+01
   1.0340000e+01   9.4836934e-01   9.7861753e-01   9.4986236e-01   9.9309648e-01  -1.7938106e+00   1.7252335e+01   4.9378445e+00   1.9293926e+01
   1.0345000e+01   9.4860242e-01   9.7886071e-01   9.5019447e-01   9.9293752e-01  -1.7889625e+00   1.7264079e+01   4.9452364e+00   1.9304260e+01
   1.0350000e+01   9.4883402e-01   9.7913348e-01   9.5045152e-01   9.9285566e-01  -1.7841143e+00   1.7275824e+01   4.9526284e+00   1.9314594e+01
   1.0355000e+01   9.4904050e-01   9.7941078e-01   9.5071960e-01   9.9271827e-01  -1.7792662e+00   1.7287568e+01   4.9600204e+00   1.9324928e+01
   1.0360000e+01   9.4925594e-01   9.7968027e-01   9.5096421e-01   9.9254143e-01  -1.7744181e+00   1.7299312e+01   4.9674124e+00   1.9335263e+01
   1.0365000e+01   9.4953909e-01   9.7988181e-01   9.5121057e-01   9.9243870e-01  -1.7695699e+00   1.7311056e+01   4.9748044e+00   1.9345597e+01
   1.0370000e+01   9.4979380e-01   9.8011752e-01   9.5155069e-01   9.9226064e-01  -1.7647218e+00   1.7322801e+01   4.9821963e+00   1.9355931e+01
   1.0375000e+01   9.5004341e-01   9.8032386e-01   9.5185214e-01   9.9206145e-01  -1.7598737e+00   1.7334545e+01   4.9895883e+00   1.9366265e+01
   1.0380000e+01   9.5029349e-01   9.8051593e-01   9.5215839e-01   9.9187772e-01  -1.7550255e+00   1.7346289e+01   4.9969803e+00   1.9376599e+01
   1.0385000e+01   9.5051692e-01   9.8073019e-01   9.5244334e-01   9.9176607e-01  -1.7501774e+00   1.7358033e+01   5.0043723e+00   1.9386934e+01
   1.0390000e+01   9.5065657e-01   9.8099994e-01   9.5267917e-01   9.9159509e-01  -1.7453293e+00   1.7369778e+01   5.0117643e+00   1.9397268e+01
   1.0395000e+01   9.5086727e-01   9.8126406e-01   9.5295512e-01   9.9150442e-01  -1.7404811e+00   1.7381522e+01   5.0191563e+00   1.9407602e+01
   1.0400000e+01   9.5109861e-01   9.8148385e-01   9.5327308e-01   9.9135045e-01  -1.7356330e+00   1.7393266e+01   5.0265482e+00   1.9417936e+01
   1.0405000e+01   9.5131311e-01   9.8168551e-01   9.5357089e-01   9.9115544e-01  -1.7307848e+00   1.7405011e+01   5.0339402e+00   1.9428270e+01
   1.0410000e+01   9.5158516e-01   9.8187841e-01   9.5384569e-01   9.9101601e-01  -1.7259367e+00   1.7416755e+01   5.0413322e+00   1.9438605e+01
   1.0415000e+01   9.5186365e-01   9.8212041e-01   9.5416661e-01   9.9089563e-01  -1.7210886e+00   1.7428499e+01   5.0487242e+00   1.9448939e+01
   1.0420000e+01   9.5207410e-01   9.8237187e-01   9.5442592e-01   9.9070194e-01  -1.7162404e+00   1.7440243e+01   5.0561162e+00   1.9459273e+01
   1.0425000e+01   9.5226913e-01   9.8257815e-01   9.5470584e-01   9.9051641e-01  -1.7113923e+00   1.7451988e+01   5.0635082e+00   1.9469607e+01
   1.0430000e+01   9.5252181e-01   9.8280569e-01   9.5493234e-01   9.9039240e-01  -1.7065442e+00   1.7463732e+01   5.0709001e+00   1.9479941e+01
   1.0435000e+01   9.5277434e-01   9.8299680e-01   9.5524271e-01   9.9027237e-01  -1.7016960e+00   1.7475476e+01   5.0782921e+00   1.9490275e+01
   1.0440000e+01   9.5298196e-01   9.8315806e-01   9.5551875e-01   9.9006293e-01  -1.6968479e+00   1.7487220e+01   5.0856841e+00   1.9500610e+01
   1.0445000e+01   9.5323073e-01   9.8334962e-01   9.5579980e-01   9.8991488e-01  -1.6919997e+00   1.7498965e+01   5.0930761e+00   1.9510944e+01
   1.0450000e+01   9.5349497e-01   9.8356794e-01   9.5612071e-01   9.8977703e-01  -1.6871516e+00   1.7510709e+01   5.1004681e+00   1.9521278e+01
   1.0455000e+01   9.5370628e-01   9.8383567e-01   9.5639453e-01   9.8963869e-01  -1.6823035e+00   1.7522453e+01   5.1078601e+00   1.9531612e+01
   1.0460000e+01   9.5402216e-01   9.8400962e-01   9.5661623e-01   9.8948731e-01  -1.6774553e+00   1.7534198e+01   5.1152520e+00   1.9541946e+01
   1.0465000e+01   9.5428829e-01   9.8428359e-01   9.5689668e-01   9.8930500e-01  -1.6726072e+00   1.7545942e+01   5.1226440e+00   1.9552281e+01
   1.0470000e+01   9.5455503e-01   9.8451397e-01   9.5721940e-01   9.8915203e-01  -1.6677591e+00   1.7557686e+01   5.1300360e+00   1.9562615e+01
   1.0475000e+01   9.5484241e-01   9.8469021e-01   9.5747900e-01   9.8903440e-01  -1.6629109e+00   1.7569430e+01   5.1374280e+00   1.9572949e+01
   1.0480000e+01   9.5512569e-01   9.8489417e-01   9.5775932e-01   9.8883412e-01  -1.6580628e+00   1.7581175e+01   5.1448200e+00   1.9583283e+01
   1.0485000e+01   9.5536819e-01   9.8509902e-01   9.5808622e-01   9.8859391e-01  -1.6532147e+00   1.7592919e+01   5.1522120e+00   1.9593617e+01
   1.0490000e+01   9.5565374e-01   9.8524287e-01   9.5837067e-01   9.8836413e-01  -1.6483665e+00   1.7604663e+01   5.1596039e+00   1.9603952e+01
   1.0495000e+01   9.5592061e-01   9.8544180e-01   9.5864669e-01   9.8820059e-01  -1.6435184e+00   1.7616407e+01   5.1669959e+00   1.9614286e+01
   1.0500000e+01   9.5621195e-01   9.8559151e-01   9.5899022e-01   9.8799816e-01  -1.6386702e+00   1.7628152e+01   5.1743879e+00   1.9624620e+01
   1.0505000e+01   9.5646438e-01   9.8581078e-01   9.5931069e-01   9.8781970e-01  -1.6338221e+00   1.7639896e+01   5.1817799e+00   1.9634954e+01
   1.0510000e+01   9.5674293e-01   9.8595103e-01   9.5960212e-01   9.8758982e-01  -1.6289740e+00   1.7651640e+01   5.1891719e+00   1.9645288e+01
   1.0515000e+01   9.5697854e-01   9.8612725e-01   9.5989597e-01   9.8737287e-01  -1.6241258e+00   1.7663384e+01   5.1965638e+00   1.9655622e+01
   1.0520000e+01   9.5717290e-01   9.8631968e-01   9.6012632e-01   9.8715661e-01  -1.6192777e+00   1.7675129e+01   5.2039558e+00   1.9665957e+01
   1.0525000e+01   9.5741533e-01   9.8649241e-01   9.6037066e-01   9.8700450e-01  -1.6144296e+00   1.7686873e+01   5.2113478e+00   1.9676291e+01
   1.0530000e+01   9.5773633e-01   9.8661648e-01   9.6066057e-01   9.8681767e-01  -1.6095814e+00   1.7698617e+01   5.2187398e+00   1.9686625e+01
   1.0535000e+01   9.5800993e-01   9.8677827e-01   9.6095820e-01   9.8659284e-01  -1.6047333e+00   1.7710362e+01   5.2261318e+00   1.9696959e+01
   1.0540000e+01   9.5824407e-01   9.8691849e-01   9.6120566e-01   9.8636256e-01  -1.5998851e+00   1.7722106e+01   5.2335238e+00   1.9707293e+01
   1.0545000e+01   9.5849691e-01   9.8706285e-01   9.6144317e-01   9.8617761e-01  -1.5950370e+00   1.7733850e+01   5.2409157e+00   1.9717628e+01
   1.0550000e+01   9.5876527e-01   9.8721937e-01   9.6171559e-01   9.8599441e-01  -1.5901889e+00   1.7745594e+01   5.2483077e+00   1.9727962e+01
   1.0555000e+01   9.5903671e-01   9.8737310e-01   9.6196991e-01   9.8579227e-01  -1.5853407e+00   1.7757339e+01   5.2556997e+00   1.9738296e+01
   1.0560000e+01   9.5927423e-01   9.8752120e-01   9.6218821e-01   9.8560838e-01  -1.5804926e+00   1.7769083e+01   5.2630917e+00   1.9748630e+01
   1.0565000e+01   9.5954868e-01   9.8763463e-01   9.6254423e-01   9.8546209e-01  -1.5756445e+00   1.7780827e+01   5.2704837e+00   1.9758964e+01
   1.0570000e+01   9.5974796e-01   9.8777325e-01   9.6274996e-01   9.8527839e-01  -1.5707963e+00   1.7792571e+01   5.2778757e+00   1.9769299e+01
   1.0575000e+01   9.6000991e-01   9.8784274e-01   9.6299575e-01   9.8498862e-01  -1.5659482e+00   1.7804316e+01   5.2852676e+00   1.9779633e+01
   1.0580000e+01   9.6023983e-01   9.8798149e-01   9.6325832e-01   9.8480948e-01  -1.5611001e+00   1.7816060e+01   5.2926596e+00   1.9789967e+01
   1.0585000e+01   9.6051162e-01   9.8807440e-01   9.6344066e-01   9.8459861e-01  -1.5562519e+00   1.7827804e+01   5.3000516e+00   1.9800301e+01
   1.0590000e+01   9.6071868e-01   9.8824760e-01   9.6360379e-01   9.8435931e-01  -1.5514038e+00   1.7839549e+01   5.3074436e+00   1.9810635e+01
   1.0595000e+01   9.6095997e-01   9.8840987e-01   9.6386883e-01   9.8407869e-01  -1.5465556e+00   1.7851293e+01   5.3148356e+00   1.9820969e+01
   1.0600000e+01   9.6122396e-01   9.8850869e-01   9.6408645e-01   9.8387132e-01  -1.5417075e+00   1.7863037e+01   5.3222276e+00   1.9831304e+01
   1.0605000e+01   9.6145033e-01   9.8860586e-01   9.6431030e-01   9.8360261e-01  -1.5368594e+00   1.7874781e+01   5.3296195e+00   1.9841638e+01
   1.0610000e+01   9.6167261e-01   9.8880568e-01   9.6456247e-01   9.8330274e-01  -1.5320112e+00   1.7886526e+01   5.3370115e+00   1.9851972e+01
   1.0615000e+01   9.6191203e-01   9.8893114e-01   9.6485994e-01   9.8306188e-01  -1.5271631e+00   1.7898270e+01   5.3444035e+00   1.9862306e+01
   1.0620000e+01   9.6221554e-01   9.8909119e-01   9.6505245e-01   9.8282456e-01  -1.5223150e+00   1.7910014e+01   5.3517955e+00   1.9872640e+01
   1.0625000e+01   9.6246125e-01   9.8925303e-01   9.6531255e-01   9.8253936e-01  -1.5174668e+00   1.7921758e+01   5.3591875e+00   1.9882975e+01
   1.0630000e+01   9.6278051e-01   9.8938838e-01   9.6559574e-01   9.8220186e-01  -1.5126187e+00   1.7933503e+01   5.3665795e+00   1.9893309e+01
   1.0635000e+01   9.6305028e-01   9.8949773e-01   9.6586496e-01   9.8190683e-01  -1.5077705e+00   1.7945247e+01   5.3739714e+00   1.9903643e+01
   1.0640000e+01   9.6328271e-01   9.8955207e-01   9.6613059e-01   9.8157456e-01  -1.5029224e+00   1.7956991e+01   5.3813634e+00   1.9913977e+01
   1.0645000e+01   9.6350017e-01   9.8973042e-01   9.6632823e-01   9.8133689e-01  -1.4980743e+00   1.7968736e+01   5.3887554e+00   1.9924311e+01
   1.0650000e+01   9.6372899e-01   9.8988138e-01   9.6656985e-01   9.8106279e-01  -1.4932261e+00   1.7980480e+01   5.3961474e+00   1.9934645e+01
   1.0655000e+01   9.6394748e-01   9.8995078e-01   9.6680237e-01   9.8073900e-01  -1.4883780e+00   1.7992224e+01   5.4035394e+00   1.9944980e+01
   1.0660000e+01   9.6417259e-01   9.9005508e-01   9.6702145e-01   9.8046180e-01  -1.4835299e+00   1.8003968e+01   5.4109313e+00   1.9955314e+01
   1.0665000e+01   9.6446444e-01   9.9013894e-01   9.6732462e-01   9.8014167e-01  -1.4786817e+00   1.8015713e+01   5.4183233e+00   1.9965648e+01
   1.0670000e+01   9.6470836e-01   9.9019125e-01   9.6749379e-01   9.7981757e-01  -1.4738336e+00   1.8027457e+01   5.4257153e+00   1.9975982e+01
   1.0675000e+01   9.6492701e-01   9.9028917e-01   9.6774870e-01   9.7945128e-01  -1.4689855e+00   1.8039201e+01   5.4331073e+00   1.9986316e+01
   1.0680000e+01   9.6517330e-01   9.9037885e-01   9.6793014e-01   9.7924083e-01  -1.4641373e+00   1.8050945e+01   5.4404993e+00   1.9996651e+01
   1.0685000e+01   9.6539742e-01   9.9050431e-01   9.6813780e-01   9.7897830e-01  -1.4592892e+00   1.8062690e+01   5.4478913e+00   2.0006985e+01
   1.0690000e+01   9.6566069e-01   9.9061657e-01   9.6837518e-01   9.7871300e-01  -1.4544410e+00   1.8074434e+01   5.4552832e+00   2.0017319e+01
   1.0695000e+01   9.6590634e-01   9.9077248e-01   9.6858232e-01   9.7844307e-01  -1.4495929e+00   1.8086178e+01   5.4626752e+00   2.0027653e+01
   1.0700000e+01   9.6621096e-01   9.9082726e-01   9.6882463e-01   9.7816088e-01  -1.4447448e+00   1.8097923e+01   5.4700672e+00   2.0037987e+01
   1.0705000e+01   9.6648321e-01   9.9091489e-01   9.6906765e-01   9.7777108e-01  -1.4398966e+00   1.8109667e+01   5.4774592e+00   2.0048322e+01
   1.0710000e+01   9.6670588e-01   9.9099538e-01   9.6931859e-01   9.7748362e-01  -1.4350485e+00   1.8121411e+01   5.4848512e+00   2.0058656e+01
   1.0715000e+01   9.6697232e-01   9.9106499e-01   9.6957254e-01   9.7716373e-01  -1.4302004e+00   1.8133155e+01   5.4922432e+00   2.0068990e+01
   1.0720000e+01   9.6717196e-01   9.9120914e-01   9.6971027e-01   9.7683011e-01  -1.4253522e+00   1.8144900e+01   5.4996351e+00   2.0079324e+01
   1.0725000e+01   9.6739003e-01   9.9123216e-01   9.6991822e-01   9.7649039e-01  -1.4205041e+00   1.8156644e+01   5.5070271e+00   2.0089658e+01
   1.0730000e+01   9.6756327e-01   9.9136775e-01   9.7009081e-01   9.7621689e-01  -1.4156559e+00   1.8168388e+01   5.5144191e+00   2.0099992e+01
   1.0735000e+01   9.6777443e-01   9.9143344e-01   9.7033146e-01   9.7587736e-01  -1.4108078e+00   1.8180132e+01   5.5218111e+00   2.0110327e+01
   1.0740000e+01   9.6802266e-01   9.9148731e-01   9.7050091e-01   9.7555230e-01  -1.4059597e+00   1.8191877e+01   5.5292031e+00   2.0120661e+01
   1.0745000e+01   9.6821815e-01   9.9158475e-01   9.7075862e-01   9.7517519e-01  -1.4011115e+00   1.8203621e+01   5.5365951e+00   2.0130995e+01
   1.0750000e+01   9.6836203e-01   9.9171036e-01   9.7100045e-01   9.7486664e-01  -1.3962634e+00   1.8215365e+01   5.5439870e+00   2.0141329e+01
   1.0755000e+01   9.6862384e-01   9.9179972e-01   9.7120516e-01   9.7444777e-01  -1.3914153e+00   1.8227110e+01   5.5513790e+00   2.0151663e+01
   1.0760000e+01   9.6881577e-01   9.9183290e-01   9.7146223e-01   9.7407776e-01  -1.3865671e+00   1.8238854e+01   5.5587710e+00   2.0161998e+01
   1.0765000e+01   9.6904124e-01   9.9191380e-01   9.7166909e-01   9.7371323e-01  -1.3817190e+00   1.8250598e+01   5.5661630e+00   2.0172332e+01
   1.0770000e+01   9.6927818e-01   9.9192920e-01   9.7194256e-01   9.7327561e-01  -1.3768709e+00   1.8262342e+01   5.5735550e+00   2.0182666e+01
   1.0775000e+01   9.6945471e-01   9.9193926e-01   9.7217224e-01   9.7294297e-01  -1.3720227e+00   1.8274087e+01   5.5809469e+00   2.0193000e+01
   1.0780000e+01   9.6962039e-01   9.9200006e-01   9.7239907e-01   9.7256526e-01  -1.3671746e+00   1.8285831e+01   5.5883389e+00   2.0203334e+01
   1.0785000e+01   9.6982267e-01   9.9207429e-01   9.7261065e-01   9.7219585e-01  -1.3623264e+00   1.8297575e+01   5.5957309e+00   2.0213669e+01
   1.0790000e+01   9.7002699e-01   9.9210721e-01   9.7281425e-01   9.7178126e-01  -1.3574783e+00   1.8309319e+01   5.6031229e+00   2.0224003e+01
   1.0795000e+01   9.7020701e-01   9.9215059e-01   9.7305975e-01   9.7142502e-01  -1.3526302e+00   1.8321064e+01   5.6105149e+00   2.0234337e+01
   1.0800000e+01   9.7041626e-01   9.9216669e-01   9.7329565e-01   9.7104338e-01  -1.3477820e+00   1.8332808e+01   5.6179069e+00   2.0244671e+01
   1.0805000e+01   9.7055750e-01   9.9222809e-01   9.7346636e-01   9.7058397e-01  -1.3429339e+00   1.8344552e+01   5.6252988e+00   2.0255005e+01
   1.0810000e+01   9.7070685e-01   9.9224723e-01   9.7364894e-01   9.7017850e-01  -1.3380858e+00   1.8356297e+01   5.6326908e+00   2.0265339e+01
   1.0815000e+01   9.7088091e-01   9.9232158e-01   9.7381628e-01   9.6977666e-01  -1.3332376e+00   1.8368041e+01   5.6400828e+00   2.0275674e+01
   1.0820000e+01   9.7102270e-01   9.9236103e-01   9.7398537e-01   9.6934069e-01  -1.3283895e+00   1.8379785e+01   5.6474748e+00   2.0286008e+01
   1.0825000e+01   9.7117750e-01   9.9242901e-01   9.7415831e-01   9.6888890e-01  -1.3235413e+00   1.8391529e+01   5.6548668e+00   2.0296342e+01
   1.0830000e+01   9.7134480e-01   9.9244087e-01   9.7432708e-01   9.6844660e-01  -1.3186932e+00   1.8403274e+01   5.6622588e+00   2.0306676e+01
   1.0835000e+01   9.7147984e-01   9.9249591e-01   9.7449667e-01   9.6800754e-01  -1.3138451e+00   1.8415018e+01   5.6696507e+00   2.0317010e+01
   1.0840000e+01   9.7164895e-01   9.9246543e-01   9.7471056e-01   9.6760853e-01  -1.3089969e+00   1.8426762e+01   5.6770427e+00   2.0327345e+01
   1.0845000e+01   9.7184211e-01   9.9249130e-01   9.7493833e-01   9.6722951e-01  -1.3041488e+00   1.8438506e+01   5.6844347e+00   2.0337679e+01
   1.0850000e+01   9.7200049e-01   9.9258184e-01   9.7512003e-01   9.6687495e-01  -1.2993007e+00   1.8450251e+01   5.6918267e+00   2.0348013e+01
   1.0855000e+01   9.7221227e-01   9.9261386e-01   9.7538648e-01   9.6643457e-01  -1.2944525e+00   1.8461995e+01   5.6992187e+00   2.0358347e+01
   1.0860000e+01   9.7234874e-01   9.9262470e-01   9.7557494e-01   9.6595463e-01  -1.2896044e+00   1.8473739e+01   5.7066107e+00   2.0368681e+01
   1.0865000e+01   9.7256689e-01   9.9258893e-01   9.7579473e-01   9.6550102e-01  -1.2847563e+00   1.8485484e+01   5.7140026e+00   2.0379016e+01
   1.0870000e+01   9.7273150e-01   9.9265345e-01   9.7600404e-01   9.6504267e-01  -1.2799081e+00   1.8497228e+01   5.7213946e+00   2.0389350e+01
   1.0875000e+01   9.7291186e-01   9.9265921e-01   9.7616404e-01   9.6460626e-01  -1.2750600e+00   1.8508972e+01   5.7287866e+00   2.0399684e+01
   1.0880000e+01   9.7305720e-01   9.9270355e-01   9.7630284e-01   9.6424408e-01  -1.2702118e+00   1.8520716e+01   5.7361786e+00   2.0410018e+01
   1.0885000e+01   9.7320068e-01   9.9276904e-01   9.7646271e-01   9.6387544e-01  -1.2653637e+00   1.8532461e+01   5.7435706e+00   2.0420352e+01
   1.0890000e+01   9.7333722e-01   9.9278728e-01   9.7665835e-01   9.6340307e-01  -1.2605156e+00   1.8544205e+01   5.7509626e+00   2.0430686e+01
   1.0895000e+01   9.7351556e-01   9.9276295e-01   9.7685832e-01   9.6301223e-01  -1.2556674e+00   1.8555949e+01   5.7583545e+00   2.0441021e+01
   1.0900000e+01   9.7368388e-01   9.9275742e-01   9.7705642e-01   9.6252164e-01  -1.2508193e+00   1.8567693e+01   5.7657465e+00   2.0451355e+01
   1.0905000e+01   9.7378198e-01   9.9284813e-01   9.7722566e-01   9.6206282e-01  -1.2459712e+00   1.8579438e+01   5.7731385e+00   2.0461689e+01
   1.0910000e+01   9.7397268e-01   9.9282810e-01   9.7742465e-01   9.6161092e-01  -1.2411230e+00   1.8591182e+01   5.7805305e+00   2.0472023e+01
   1.0915000e+01   9.7411191e-01   9.9287316e-01   9.7759717e-01   9.6118820e-01  -1.2362749e+00   1.8602926e+01   5.7879225e+00   2.0482357e+01
   1.0920000e+01   9.7423101e-01   9.9293254e-01   9.7776925e-01   9.6076041e-01  -1.2314268e+00   1.8614670e+01   5.7953144e+00   2.0492692e+01
   1.0925000e+01   9.7438251e-01   9.9298488e-01   9.7795507e-01   9.6028624e-01  -1.2265786e+00   1.8626415e+01   5.8027064e+00   2.0503026e+01
   1.0930000e+01   9.7456714e-01   9.9301423e-01   9.7812136e-01   9.5987166e-01  -1.2217305e+00   1.8638159e+01   5.8100984e+00   2.0513360e+01
   1.0935000e+01   9.7472181e-01   9.9297474e-01   9.7830969e-01   9.5939689e-01  -1.2168823e+00   1.8649903e+01   5.8174904e+00   2.0523694e+01
   1.0940000e+01   9.7480095e-01   9.9303208e-01   9.7842560e-01   9.5895584e-01  -1.2120342e+00   1.8661648e+01   5.8248824e+00   2.0534028e+01
   1.0945000e+01   9.7488532e-01   9.9303120e-01   9.7855411e-01   9.5859062e-01  -1.2071861e+00   1.8673392e+01   5.8322744e+00   2.0544362e+01
   1.0950000e+01   9.7497716e-01   9.9313786e-01   9.7868432e-01   9.5817699e-01  -1.2023379e+00   1.8685136e+01   5.8396663e+00   2.0554697e+01
   1.0955000e+01   9.7512689e-01   9.9319493e-01   9.7882829e-01   9.5777222e-01  -1.1974898e+00   1.8696880e+01   5.8470583e+00   2.0565031e+01
   1.0960000e+01   9.7526400e-01   9.9316606e-01   9.7895391e-01   9.5729866e-01  -1.1926417e+00   1.8708625e+01   5.8544503e+00   2.0575365e+01
   1.0965000e+01   9.7541911e-01   9.9320364e-01   9.7913984e-01   9.5682423e-01  -1.1877935e+00   1.8720369e+01   5.8618423e+00   2.0585699e+01
   1.0970000e+01   9.7552077e-01   9.9320790e-01   9.7927817e-01   9.5638179e-01  -1.1829454e+00   1.8732113e+01   5.8692343e+00   2.0596033e+01
   1.0975000e+01   9.7565376e-01   9.9322437e-01   9.7941884e-01   9.5593001e-01  -1.1780972e+00   1.8743857e+01   5.8766263e+00   2.0606368e+01
   1.0980000e+01   9.7578294e-01   9.9326586e-01   9.7950306e-01   9.5542435e-01  -1.1732491e+00   1.8755602e+01   5.8840182e+00   2.0616702e+01
   1.0985000e+01   9.7596203e-01   9.9323031e-01   9.7967041e-01   9.5496008e-01  -1.1684010e+00   1.8767346e+01   5.8914102e+00   2.0627036e+01
   1.0990000e+01   9.7609448e-01   9.9321742e-01   9.7976110e-01   9.5453401e-01  -1.1635528e+00   1.8779090e+01   5.8988022e+00   2.0637370e+01
   1.0995000e+01   9.7615075e-01   9.9322464e-01   9.7989047e-01   9.5408032e-01  -1.1587047e+00   1.8790835e+01   5.9061942e+00   2.0647704e+01
   1.1000000e+01   9.7631783e-01   9.9320541e-01   9.7999338e-01   9.5364002e-01  -1.1538566e+00   1.8802579e+01   5.9135862e+00   2.0658039e+01
   1.1005000e+01   9.7638225e-01   9.9321737e-01   9.8010982e-01   9.5322951e-01  -1.1490084e+00   1.8814323e+01   5.9209782e+00   2.0668373e+01
   1.1010000e+01   9.7646763e-01   9.9319832e-01   9.8015207e-01   9.5283875e-01  -1.1441603e+00   1.8826067e+01   5.9283701e+00   2.0678707e+01
   1.1015000e+01   9.7661886e-01   9.9326300e-01   9.8026022e-01   9.5243932e-01  -1.1393122e+00   1.8837812e+01   5.9357621e+00   2.0689041e+01
   1.1020000e+01   9.7679683e-01   9.9326627e-01   9.8036296e-01   9.5200473e-01  -1.1344640e+00   1.8849556e+01   5.9431541e+00   2.0699375e+01
   1.1025000e+01   9.7695667e-01   9.9323073e-01   9.8048954e-01   9.5157948e-01  -1.1296159e+00   1.8861804e+01   5.9505461e+00   2.0709709e+01
   1.1030000e+01   9.7713467e-01   9.9319789e-01   9.8059947e-01   9.5115242e-01  -1.1247677e+00   1.8874052e+01   5.9579381e+00   2.0720044e+01
   1.1035000e+01   9.7728157e-01   9.9317604e-01   9.8071632e-01   9.5071720e-01  -1.1199196e+00   1.8886300e+01   5.9653301e+00   2.0730378e+01
   1.1040000e+01   9.7740452e-01   9.9311355e-01   9.8075891e-01   9.5030208e-01  -1.1150715e+00   1.8898548e+01   5.9727220e+00   2.0740712e+01
   1.1045000e+01   9.7760950e-01   9.9303353e-01   9.8080985e-01   9.4986773e-01  -1.1102233e+00   1.8910796e+01   5.9801140e+00   2.0751046e+01
   1.1050000e+01   9.7774098e-01   9.9298289e-01   9.8085833e-01   9.4942179e-01  -1.1053752e+00   1.8923043e+01   5.9875060e+00   2.0761380e+01
   1.1055000e+01   9.7786539e-01   9.9294496e-01   9.8096888e-01   9.4897207e-01  -1.1005271e+00   1.8935291e+01   5.9948980e+00   2.0771715e+01
   1.1060000e+01   9.7798887e-01   9.9286950e-01   9.8105014e-01   9.4855037e-01  -1.0956789e+00   1.8947539e+01   6.0022900e+00   2.0782049e+01
   1.1065000e+01   9.7816484e-01   9.9287882e-01   9.8117439e-01   9.4813062e-01  -1.0908308e+00   1.8959787e+01   6.0096819e+00   2.0792383e+01
   1.1070000e+01   9.7829228e-01   9.9289580e-01   9.8120141e-01   9.4766696e-01  -1.0859826e+00   1.8972035e+01   6.0170739e+00   2.0802717e+01
   1.1075000e+01   9.7847411e-01   9.9283996e-01   9.8128549e-01   9.4722385e-01  -1.0811345e+00   1.8984283e+01   6.0244659e+00   2.0813051e+01
   1.1080000e+01   9.7860678e-01   9.9287638e-01   9.8137453e-01   9.4678805e-01  -1.0762864e+00   1.8996531e+01   6.0318579e+00   2.0823386e+01
   1.1085000e+01   9.7878813e-01   9.9285459e-01   9.8143368e-01   9.4630965e-01  -1.0714382e+00   1.9008779e+01   6.0392499e+00   2.0833720e+01
   1.1090000e+01   9.7896777e-01   9.9283820e-01   9.8157875e-01   9.4589974e-01  -1.0665901e+00   1.9021027e+01   6.0466419e+00   2.0844054e+01
   1.1095000e+01   9.7912334e-01   9.9278368e-01   9.8167033e-01   9.4547592e-01  -1.0617420e+00   1.9033275e+01   6.0540338e+00   2.0854388e+01
   1.1100000e+01   9.7932804e-01   9.9269130e-01   9.8168351e-01   9.4513361e-01  -1.0568938e+00   1.9045523e+01   6.0614258e+00   2.0864722e+01
   1.1105000e+01   9.7948432e-01   9.9263175e-01   9.8173616e-01   9.4472460e-01  -1.0520457e+00   1.9057771e+01   6.0688178e+00   2.0875056e+01
   1.1110000e+01   9.7967055e-01   9.9259484e-01   9.8181866e-01   9.4438648e-01  -1.0471976e+00   1.9070019e+01   6.0762098e+00   2.0885391e+01
   1.1115000e+01   9.7990447e-01   9.9250582e-01   9.8188431e-01   9.4402536e-01  -1.0423494e+00   1.9082266e+01   6.0836018e+00   2.0895725e+01
   1.1120000e+01   9.8010137e-01   9.9244501e-01   9.8190894e-01   9.4365111e-01  -1.0375013e+00   1.9094514e+01   6.0909938e+00   2.0906059e+01
   1.1125000e+01   9.8022638e-01   9.9242549e-01   9.8198405e-01   9.4328699e-01  -1.0326531e+00   1.9106762e+01   6.0983857e+00   2.0916393e+01
   1.1130000e+01   9.8042807e-01   9.9237316e-01   9.8198563e-01   9.4292229e-01  -1.0278050e+00   1.9119010e+01   6.1057777e+00   2.0926727e+01
   1.1135000e+01   9.8060049e-01   9.9232639e-01   9.8203252e-01   9.4259235e-01  -1.0229569e+00   1.9131258e+01   6.1131697e+00   2.0937062e+01
   1.1140000e+01   9.8076501e-01   9.9230084e-01   9.8203311e-01   9.4226640e-01  -1.0181087e+00   1.9143506e+01   6.1205617e+00   2.0947396e+01
   1.1145000e+01   9.8097479e-01   9.9227736e-01   9.8201723e-01   9.4192295e-01  -1.0132606e+00   1.9155754e+01   6.1279537e+00   2.0957730e+01
   1.1150000e+01   9.8122025e-01   9.9217457e-01   9.8204189e-01   9.4157063e-01  -1.0084125e+00   1.9168002e+01   6.1353457e+00   2.0968064e+01
   1.1155000e+01   9.8140515e-01   9.9204666e-01   9.8209462e-01   9.4117177e-01  -1.0035643e+00   1.9180250e+01   6.1427376e+00   2.0978398e+01
   1.1160000e+01   9.8164033e-01   9.9194655e-01   9.8208846e-01   9.4084997e-01  -9.9871618e-01   1.9192498e+01   6.1501296e+00   2.0988732e+01
   1.1165000e+01   9.8184217e-01   9.9188576e-01   9.8211257e-01   9.4050595e-01  -9.9386805e-01   1.9204746e+01   6.1575216e+00   2.0999067e+01
   1.1170000e+01   9.8204082e-01   9.9183173e-01   9.8209363e-01   9.4018755e-01  -9.8901991e-01   1.9216994e+01   6.1649136e+00   2.1009401e+01
   1.1175000e+01   9.8223587e-01   9.9175492e-01   9.8213691e-01   9.3990048e-01  -9.8417177e-01   1.9229242e+01   6.1723056e+00   2.1019735e+01
   1.1180000e+01   9.8247090e-01   9.9172325e-01   9.8212082e-01   9.3964677e-01  -9.7932364e-01   1.9241490e+01   6.1796975e+00   2.1030069e+01
   1.1185000e+01   9.8265584e-01   9.9169040e-01   9.8213325e-01   9.3931058e-01  -9.7447550e-01   1.9253737e+01   6.1870895e+00   2.1040403e+01
   1.1190000e+01   9.8284794e-01   9.9156406e-01   9.8215938e-01   9.3894982e-01  -9.6962736e-01   1.9265985e+01   6.1944815e+00   2.1050738e+01
   1.1195000e+01   9.8301465e-01   9.9142306e-01   9.8214881e-01   9.3861871e-01  -9.6477923e-01   1.9278233e+01   6.2018735e+00   2.1061072e+01
   1.1200000e+01   9.8320763e-01   9.9125484e-01   9.8216925e-01   9.3827931e-01  -9.5993109e-01   1.9290481e+01   6.2092655e+00   2.1071406e+01
   1.1205000e+01   9.8337204e-01   9.9117030e-01   9.8216612e-01   9.3795846e-01  -9.5508295e-01   1.9302729e+01   6.2166575e+00   2.1081740e+01
   1.1210000e+01   9.8349717e-01   9.9106392e-01   9.8211377e-01   9.3765856e-01  -9.5023481e-01   1.9314977e+01   6.2240494e+00   2.1092074e+01
   1.1215000e+01   9.8376514e-01   9.9092292e-01   9.8210295e-01   9.3739147e-01  -9.4538668e-01   1.9327225e+01   6.2314414e+00   2.1102409e+01
   1.1220000e+01   9.8396389e-01   9.9083819e-01   9.8212886e-01   9.3708893e-01  -9.4053854e-01   1.9339473e+01   6.2388334e+00   2.1112743e+01
   1.1225000e+01   9.8411649e-01   9.9073129e-01   9.8219794e-01   9.3684054e-01  -9.3569040e-01   1.9351721e+01   6.2462254e+00   2.1123077e+01
   1.1230000e+01   9.8431507e-01   9.9068859e-01   9.8219139e-01   9.3660650e-01  -9.3084227e-01   1.9363969e+01   6.2536174e+00   2.1133411e+01
   1.1235000e+01   9.8452094e-01   9.9065096e-01   9.8221235e-01   9.3635621e-01  -9.2599413e-01   1.9376217e+01   6.2610094e+00   2.1143745e+01
   1.1240000e+01   9.8473044e-01   9.9053964e-01   9.8223647e-01   9.3607023e-01  -9.2114599e-01   1.9388465e+01   6.2684013e+00   2.1154079e+01
   1.1245000e+01   9.8491165e-01   9.9046116e-01   9.8225405e-01   9.3579693e-01  -9.1629786e-01   1.9400713e+01   6.2757933e+00   2.1164414e+01
   1.1250000e+01   9.8510968e-01   9.9035132e-01   9.8227093e-01   9.3556949e-01  -9.1144972e-01   1.9412960e+01   6.2831853e+00   2.1174748e+01
   1.1255000e+01   9.8536743e-01   9.9021259e-01   9.8223696e-01   9.3533567e-01  -9.0660158e-01   1.9425208e+01   6.2905773e+00   2.1185082e+01
   1.1260000e+01   9.8557553e-01   9.9002946e-01   9.8222765e-01   9.3510305e-01  -9.0175345e-01   1.9437456e+01   6.2979693e+00   2.1195416e+01
   1.1265000e+01   9.8577160e-01   9.8995060e-01   9.8217169e-01   9.3485528e-01  -8.9690531e-01   1.9449704e+01   6.3053613e+00   2.1205750e+01
   1.1270000e+01   9.8598130e-01   9.8978415e-01   9.8215770e-01   9.3462074e-01  -8.9205717e-01   1.9461952e+01   6.3127532e+00   2.1216085e+01
   1.1275000e+01   9.8616158e-01   9.8969496e-01   9.8213232e-01   9.3444032e-01  -8.8720904e-01   1.9474200e+01   6.3201452e+00   2.1226419e+01
   1.1280000e+01   9.8642219e-01   9.8955338e-01   9.8214021e-01   9.3421054e-01  -8.8236090e-01   1.9486448e+01   6.3275372e+00   2.1236753e+01
   1.1285000e+01   9.8666908e-01   9.8942438e-01   9.8214581e-01   9.3400074e-01  -8.7751276e-01   1.9498696e+01   6.3349292e+00   2.1247087e+01
   1.1290000e+01   9.8686264e-01   9.8922451e-01   9.8213542e-01   9.3380065e-01  -8.7266463e-01   1.9510944e+01   6.3423212e+00   2.1257421e+01
   1.1295000e+01   9.8708176e-01   9.8905745e-01   9.8210692e-01   9.3362894e-01  -8.6781649e-01   1.9523192e+01   6.3497132e+00   2.1267756e+01
   1.1300000e+01   9.8735168e-01   9.8892006e-01   9.8203989e-01   9.3341920e-01  -8.6296835e-01   1.9535440e+01   6.3571051e+00   2.1278090e+01
   1.1305000e+01   9.8755196e-01   9.8880804e-01   9.8196283e-01   9.3321902e-01  -8.5812022e-01   1.9547688e+01   6.3644971e+00   2.1288424e+01
   1.1310000e+01   9.8781340e-01   9.8861371e-01   9.8196151e-01   9.3303931e-01  -8.5327208e-01   1.9559936e+01   6.3718891e+00   2.1298758e+01
   1.1315000e+01   9.8809885e-01   9.8847997e-01   9.8193073e-01   9.3294311e-01  -8.4842394e-01   1.9572183e+01   6.3792811e+00   2.1309092e+01
   1.1320000e+01   9.8835223e-01   9.8832885e-01   9.8189468e-01   9.3277635e-01  -8.4357581e-01   1.9584431e+01   6.3866731e+00   2.1319426e+01
   1.1325000e+01   9.8860519e-01   9.8814067e-01   9.8184700e-01   9.3263253e-01  -8.3872767e-01   1.9596679e+01   6.3940650e+00   2.1329761e+01
   1.1330000e+01   9.8886748e-01   9.8793984e-01   9.8182844e-01   9.3250472e-01  -8.3387953e-01   1.9608927e+01   6.4014570e+00   2.1340095e+01
   1.1335000e+01   9.8909733e-01   9.8777269e-01   9.8176842e-01   9.3243937e-01  -8.2903139e-01   1.9621175e+01   6.4088490e+00   2.1350429e+01
   1.1340000e+01   9.8937672e-01   9.8755727e-01   9.8172775e-01   9.3235889e-01  -8.2418326e-01   1.9633423e+01   6.4162410e+00   2.1360763e+01
   1.1345000e+01   9.8958805e-01   9.8739605e-01   9.8161597e-01   9.3220963e-01  -8.1933512e-01   1.9645671e+01   6.4236330e+00   2.1371097e+01
   1.1350000e+01   9.8985925e-01   9.8724689e-01   9.8150802e-01   9.3209335e-01  -8.1448698e-01   1.9657919e+01   6.4310250e+00   2.1381432e+01
   1.1355000e+01   9.9004189e-01   9.8703072e-01   9.8142026e-01   9.3197765e-01  -8.0963885e-01   1.9670167e+01   6.4384169e+00   2.1391766e+01
   1.1360000e+01   9.9024297e-01   9.8681809e-01   9.8127443e-01   9.3187175e-01  -8.0479071e-01   1.9682415e+01   6.4458089e+00   2.1402100e+01
   1.1365000e+01   9.9050769e-01   9.8665681e-01   9.8118195e-01   9.3179472e-01  -7.9994257e-01   1.9694663e+01   6.4532009e+00   2.1412434e+01
   1.1370000e+01   9.9066676e-01   9.8648009e-01   9.8110408e-01   9.3178918e-01  -7.9509444e-01   1.9706911e+01   6.4605929e+00   2.1422768e+01
   1.1375000e+01   9.9088477e-01   9.8629494e-01   9.8102093e-01   9.3174042e-01  -7.9024630e-01   1.9719159e+01   6.4679849e+00   2.1433103e+01
   1.1380000e+01   9.9113450e-01   9.8609935e-01   9.8095084e-01   9.3169580e-01  -7.8539816e-01   1.9731406e+01   6.4753769e+00   2.1443437e+01
   1.1385000e+01   9.9134868e-01   9.8592847e-01   9.8092188e-01   9.3165974e-01  -7.8055003e-01   1.9743654e+01   6.4827688e+00   2.1453771e+01
   1.1390000e+01   9.9150127e-01   9.8574605e-01   9.8082844e-01   9.3161536e-01  -7.7570189e-01   1.9755902e+01   6.4901608e+00   2.1464105e+01
   1.1395000e+01   9.9166999e-01   9.8556123e-01   9.8066936e-01   9.3159924e-01  -7.7085375e-01   1.9768150e+01   6.4975528e+00   2.1474439e+01
   1.1400000e+01   9.9191088e-01   9.8539146e-01   9.8055979e-01   9.3154724e-01  -7.6600562e-01   1.9780398e+01   6.5049448e+00   2.1484773e+01
   1.1405000e+01   9.9211776e-01   9.8516683e-01   9.8044290e-01   9.3155107e-01  -7.6115748e-01   1.9792646e+01   6.5123368e+00   2.1495108e+01
   1.1410000e+01   9.9239040e-01   9.8490800e-01   9.8033112e-01   9.3153368e-01  -7.5630934e-01   1.9804894e+01   6.5197288e+00   2.1505442e+01
   1.1415000e+01   9.9262110e-01   9.8470634e-01   9.8019220e-01   9.3154986e-01  -7.5146121e-01   1.9817142e+01   6.5271207e+00   2.1515776e+01
   1.1420000e+01   9.9280003e-01   9.8452542e-01   9.8006536e-01   9.3154575e-01  -7.4661307e-01   1.9829390e+01   6.5345127e+00   2.1526110e+01
   1.1425000e+01   9.9302462e-01   9.8428601e-01   9.7991093e-01   9.3153753e-01  -7.4176493e-01   1.9841638e+01   6.5419047e+00   2.1536444e+01
   1.1430000e+01   9.9320521e-01   9.8403131e-01   9.7975283e-01   9.3161676e-01  -7.3691680e-01   1.9853886e+01   6.5492967e+00   2.1546779e+01
   1.1435000e+01   9.9339308e-01   9.8376848e-01   9.7963417e-01   9.3163461e-01  -7.3206866e-01   1.9866134e+01   6.5566887e+00   2.1557113e+01
   1.1440000e+01   9.9355638e-01   9.8352882e-01   9.7947999e-01   9.3168635e-01  -7.2722052e-01   1.9878382e+01   6.5640807e+00   2.1567447e+01
   1.1445000e+01   9.9380917e-01   9.8324254e-01   9.7931445e-01   9.3169365e-01  -7.2237238e-01   1.9890630e+01   6.5714726e+00   2.1577781e+01
   1.1450000e+01   9.9410035e-01   9.8306290e-01   9.7916476e-01   9.3164606e-01  -7.1752425e-01   1.9902877e+01   6.5788646e+00   2.1588115e+01
   1.1455000e+01   9.9434655e-01   9.8277037e-01   9.7904505e-01   9.3165039e-01  -7.1267611e-01   1.9915125e+01   6.5862566e+00   2.1598449e+01
   1.1460000e+01   9.9455220e-01   9.8249165e-01   9.7882322e-01   9.3170085e-01  -7.0782797e-01   1.9927373e+01   6.5936486e+00   2.1608784e+01
   1.1465000e+01   9.9477769e-01   9.8227186e-01   9.7869167e-01   9.3178316e-01  -7.0297984e-01   1.9939621e+01   6.6010406e+00   2.1619118e+01
   1.1470000e+01   9.9497261e-01   9.8206469e-01   9.7853811e-01   9.3185744e-01  -6.9813170e-01   1.9951869e+01   6.6084325e+00   2.1629452e+01
   1.1475000e+01   9.9523491e-01   9.8177697e-01   9.7833770e-01   9.3194998e-01  -6.9328356e-01   1.9964117e+01   6.6158245e+00   2.1639786e+01
   1.1480000e+01   9.9544802e-01   9.8147372e-01   9.7813440e-01   9.3205984e-01  -6.8843543e-01   1.9976365e+01   6.6232165e+00   2.1650120e+01
   1.1485000e+01   9.9569997e-01   9.8112010e-01   9.7803374e-01   9.3215275e-01  -6.8358729e-01   1.9988613e+01   6.6306085e+00   2.1660455e+01
   1.1490000e+01   9.9585311e-01   9.8082586e-01   9.7780598e-01   9.3223758e-01  -6.7873915e-01   2.0000861e+01   6.6380005e+00   2.1670789e+01
   1.1495000e+01   9.9612265e-01   9.8052915e-01   9.7757652e-01   9.3232017e-01  -6.7389102e-01   2.0013109e+01   6.6453925e+00   2.1681123e+01
   1.1500000e+01   9.9643860e-01   9.8026793e-01   9.7735805e-01   9.3245881e-01  -6.6904288e-01   2.0025357e+01   6.6527844e+00   2.1691457e+01
   1.1505000e+01   9.9659238e-01   9.7995091e-01   9.7721346e-01   9.3253340e-01  -6.6419474e-01   2.0037605e+01   6.6601764e+00   2.1701791e+01
   1.1510000e+01   9.9687682e-01   9.7962859e-01   9.7693635e-01   9.3263937e-01  -6.5934661e-01   2.0049853e+01   6.6675684e+00   2.1712126e+01
   1.1515000e+01   9.9719177e-01   9.7933754e-01   9.7681109e-01   9.3273022e-01  -6.5449847e-01   2.0062100e+01   6.6749604e+00   2.1722460e+01
   1.1520000e+01   9.9739779e-01   9.7898483e-01   9.7659133e-01   9.3284361e-01  -6.4965033e-01   2.0074348e+01   6.6823524e+00   2.1732794e+01
   1.1525000e+01   9.9757493e-01   9.7861164e-01   9.7636223e-01   9.3301853e-01  -6.4480220e-01   2.0086596e+01   6.6897444e+00   2.1743128e+01
   1.1530000e+01   9.9781206e-01   9.7826581e-01   9.7614584e-01   9.3321613e-01  -6.3995406e-01   2.0098844e+01   6.6971363e+00   2.1753462e+01
   1.1535000e+01   9.9802096e-01   9.7790071e-01   9.7584615e-01   9.3338745e-01  -6.3510592e-01   2.0111092e+01   6.7045283e+00   2.1763796e+01
   1.1540000e+01   9.9822541e-01   9.7751311e-01   9.7556081e-01   9.3352484e-01  -6.3025779e-01   2.0123340e+01   6.7119203e+00   2.1774131e+01
   1.1545000e+01   9.9850287e-01   9.7715926e-01   9.7531981e-01   9.3370340e-01  -6.2540965e-01   2.0135588e+01   6.7193123e+00   2.1784465e+01
   1.1550000e+01   9.9872769e-01   9.7687396e-01   9.7503952e-01   9.3387291e-01  -6.2056151e-01   2.0147836e+01   6.7267043e+00   2.1794799e+01
   1.1555000e+01   9.9893176e-01   9.7653974e-01   9.7477352e-01   9.3408932e-01  -6.1571338e-01   2.0160084e+01   6.7340963e+00   2.1805133e+01
   1.1560000e+01   9.9914284e-01   9.7620490e-01   9.7443505e-01   9.3424079e-01  -6.1086524e-01   2.0172332e+01   6.7414882e+00   2.1815467e+01
   1.1565000e+01   9.9933903e-01   9.7595951e-01   9.7412169e-01   9.3445227e-01  -6.0601710e-01   2.0184580e+01   6.7488802e+00   2.1825802e+01
   1.1570000e+01   9.9956807e-01   9.7557187e-01   9.7380213e-01   9.3465592e-01  -6.0116896e-01   2.0196828e+01   6.7562722e+00   2.1836136e+01
   1.1575000e+01   9.9977855e-01   9.7518688e-01   9.7346757e-01   9.3489319e-01  -5.9632083e-01   2.0209076e+01   6.7636642e+00   2.1846470e+01
   1.1580000e+01   1.0000038e+00   9.7484835e-01   9.7314588e-01   9.3509564e-01  -5.9147269e-01   2.0221323e+01   6.7710562e+00   2.1856804e+01
   1.1585000e+01   1.0002184e+00   9.7443626e-01   9.7281133e-01   9.3531191e-01  -5.8662455e-01   2.0233571e+01   6.7784481e+00   2.1867138e+01
   1.1590000e+01   1.0004182e+00   9.7402205e-01   9.7245654e-01   9.3553671e-01  -5.8177642e-01   2.0245819e+01   6.7858401e+00   2.1877473e+01
   1.1595000e+01   1.0005978e+00   9.7369853e-01   9.7200459e-01   9.3574954e-01  -5.7692828e-01   2.0258067e+01   6.7932321e+00   2.1887807e+01
   1.1600000e+01   1.0008321e+00   9.7340579e-01   9.7163638e-01   9.3602834e-01  -5.7208014e-01   2.0270315e+01   6.8006241e+00   2.1898141e+01
   1.1605000e+01   1.0010383e+00   9.7306050e-01   9.7127512e-01   9.3622943e-01  -5.6723201e-01   2.0282563e+01   6.8080161e+00   2.1908475e+01
   1.1610000e+01   1.0012514e+00   9.7272171e-01   9.7091496e-01   9.3644646e-01  -5.6238387e-01   2.0294811e+01   6.8154081e+00   2.1918809e+01
   1.1615000e+01   1.0014116e+00   9.7234918e-01   9.7056547e-01   9.3668562e-01  -5.5753573e-01   2.0307059e+01   6.8228000e+00   2.1929143e+01
   1.1620000e+01   1.0015620e+00   9.7197862e-01   9.7022070e-01   9.3693988e-01  -5.5268760e-01   2.0319307e+01   6.8301920e+00   2.1939478e+01
   1.1625000e+01   1.0017019e+00   9.7161177e-01   9.6984279e-01   9.3715074e-01  -5.4783946e-01   2.0331555e+01   6.8375840e+00   2.1949812e+01
   1.1630000e+01   1.0018820e+00   9.7117914e-01   9.6942924e-01   9.3738366e-01  -5.4299132e-01   2.0343803e+01   6.8449760e+00   2.1960146e+01
   1.1635000e+01   1.0020580e+00   9.7078823e-01   9.6901347e-01   9.3768100e-01  -5.3814319e-01   2.0356051e+01   6.8523680e+00   2.1970480e+01
   1.1640000e+01   1.0022274e+00   9.7036723e-01   9.6856494e-01   9.3789595e-01  -5.3329505e-01   2.0368299e+01   6.8597600e+00   2.1980814e+01
   1.1645000e+01   1.0023969e+00   9.6996614e-01   9.6809544e-01   9.3816947e-01  -5.2844691e-01   2.0380546e+01   6.8671519e+00   2.1991149e+01
   1.1650000e+01   1.0025745e+00   9.6956764e-01   9.6771397e-01   9.3846938e-01  -5.2359878e-01   2.0392794e+01   6.8745439e+00   2.2001483e+01
   1.1655000e+01   1.0027191e+00   9.6913862e-01   9.6725425e-01   9.3873210e-01  -5.1875064e-01   2.0405042e+01   6.8819359e+00   2.2011817e+01
   1.1660000e+01   1.0028961e+00   9.6875902e-01   9.6678496e-01   9.3903062e-01  -5.1390250e-01   2.0417290e+01   6.8893279e+00   2.2022151e+01
   1.1665000e+01   1.0030763e+00   9.6835799e-01   9.6635647e-01   9.3935510e-01  -5.0905437e-01   2.0429538e+01   6.8967199e+00   2.2032485e+01
   1.1670000e+01   1.0033068e+00   9.6793388e-01   9.6590408e-01   9.3971147e-01  -5.0420623e-01   2.0441786e+01   6.9041119e+00   2.2042820e+01
   1.1675000e+01   1.0034560e+00   9.6751470e-01   9.6540961e-01   9.4004257e-01  -4.9935809e-01   2.0454034e+01   6.9115038e+00   2.2053154e+01
   1.1680000e+01   1.0036363e+00   9.6714307e-01   9.6490109e-01   9.4032209e-01  -4.9450995e-01   2.0466282e+01   6.9188958e+00   2.2063488e+01
   1.1685000e+01   1.0037797e+00   9.6670681e-01   9.6439820e-01   9.4063354e-01  -4.8966182e-01   2.0478530e+01   6.9262878e+00   2.2073822e+01
   1.1690000e+01   1.0039867e+00   9.6623123e-01   9.6385630e-01   9.4094084e-01  -4.8481368e-01   2.0490778e+01   6.9336798e+00   2.2084156e+01
   1.1695000e+01   1.0041712e+00   9.6578159e-01   9.6333036e-01   9.4125658e-01  -4.7996554e-01   2.0503026e+01   6.9410718e+00   2.2094490e+01
   1.1700000e+01   1.0043596e+00   9.6539664e-01   9.6286209e-01   9.4157695e-01  -4.7511741e-01   2.0515274e+01   6.9484638e+00   2.2104825e+01
   1.1705000e+01   1.0045323e+00   9.6504253e-01   9.6232267e-01   9.4186761e-01  -4.7026927e-01   2.0527522e+01   6.9558557e+00   2.2115159e+01
   1.1710000e+01   1.0047161e+00   9.6459630e-01   9.6179075e-01   9.4216218e-01  -4.6542113e-01   2.0539770e+01   6.9632477e+00   2.2125493e+01
   1.1715000e+01   1.0049055e+00   9.6421182e-01   9.6124560e-01   9.4255980e-01  -4.6057300e-01   2.0552017e+01   6.9706397e+00   2.2135827e+01
   1.1720000e+01   1.0049835e+00   9.6380762e-01   9.6070809e-01   9.4289382e-01  -4.5572486e-01   2.0564265e+01   6.9780317e+00   2.2146161e+01
   1.1725000e+01   1.0050967e+00   9.6331820e-01   9.6008119e-01   9.4322210e-01  -4.5087672e-01   2.0576513e+01   6.9854237e+00   2.2156496e+01
   1.1730000e+01   1.0052719e+00   9.6286185e-01   9.5943053e-01   9.4350015e-01  -4.4602859e-01   2.0588761e+01   6.9928156e+00   2.2166830e+01
   1.1735000e+01   1.0054431e+00   9.6243078e-01   9.5877933e-01   9.4383117e-01  -4.4118045e-01   2.0601009e+01   7.0002076e+00   2.2177164e+01
   1.1740000e+01   1.0056013e+00   9.6185950e-01   9.5814454e-01   9.4413576e-01  -4.3633231e-01   2.0613257e+01   7.0075996e+00   2.2187498e+01
   1.1745000e+01   1.0057874e+00   9.6138947e-01   9.5746877e-01   9.4443711e-01  -4.3148418e-01   2.0625505e+01   7.0149916e+00   2.2197832e+01
   1.1750000e+01   1.0059494e+00   9.6090631e-01   9.5684079e-01   9.4477204e-01  -4.2663604e-01   2.0637753e+01   7.0223836e+00   2.2208166e+01
   1.1755000e+01   1.0060990e+00   9.6039043e-01   9.5609385e-01   9.4509189e-01  -4.2178790e-01   2.0650001e+01   7.0297756e+00   2.2218501e+01
   1.1760000e+01   1.0062222e+00   9.5994973e-01   9.5539306e-01   9.4537870e-01  -4.1693977e-01   2.0662249e+01   7.0371675e+00   2.2228835e+01
   1.1765000e+01   1.0063862e+00   9.5951991e-01   9.5467792e-01   9.4573893e-01  -4.1209163e-01   2.0674497e+01   7.0445595e+00   2.2239169e+01
   1.1770000e+01   1.0065436e+00   9.5897414e-01   9.5397016e-01   9.4613092e-01  -4.0724349e-01   2.0686745e+01   7.0519515e+00   2.2249503e+01
   1.1775000e+01   1.0066762e+00   9.5849730e-01   9.5322240e-01   9.4645181e-01  -4.0239536e-01   2.0698993e+01   7.0593435e+00   2.2259837e+01
   1.1780000e+01   1.0068398e+00   9.5800711e-01   9.5243715e-01   9.4679230e-01  -3.9754722e-01   2.0711240e+01   7.0667355e+00   2.2270172e+01
   1.1785000e+01   1.0069332e+00   9.5752788e-01   9.5162333e-01   9.4718227e-01  -3.9269908e-01   2.0723488e+01   7.0741275e+00   2.2280506e+01
   1.1790000e+01   1.0070914e+00   9.5700356e-01   9.5075279e-01   9.4754172e-01  -3.8785094e-01   2.0735736e+01   7.0815194e+00   2.2290840e+01
   1.1795000e+01   1.0072211e+00   9.5656925e-01   9.4992595e-01   9.4792491e-01  -3.8300281e-01   2.0747984e+01   7.0889114e+00   2.2301174e+01
   1.1800000e+01   1.0073552e+00   9.5609382e-01   9.4915692e-01   9.4823700e-01  -3.7815467e-01   2.0760232e+01   7.0963034e+00   2.2311508e+01
   1.1805000e+01   1.0075061e+00   9.5557529e-01   9.4840397e-01   9.4857778e-01  -3.7330653e-01   2.0772480e+01   7.1036954e+00   2.2321843e+01
   1.1810000e+01   1.0077039e+00   9.5510645e-01   9.4756639e-01   9.4894188e-01  -3.6845840e-01   2.0784728e+01   7.1110874e+00   2.2332177e+01
   1.1815000e+01   1.0078166e+00   9.5465083e-01   9.4671356e-01   9.4935737e-01  -3.6361026e-01   2.0796976e+01   7.1184794e+00   2.2342511e+01
   1.1820000e+01   1.0079428e+00   9.5412094e-01   9.4580658e-01   9.4969704e-01  -3.5876212e-01   2.0809224e+01   7.1258713e+00   2.2352845e+01
   1.1825000e+01   1.0080670e+00   9.5355253e-01   9.4495524e-01   9.5006029e-01  -3.5391399e-01   2.0821472e+01   7.1332633e+00   2.2363179e+01
   1.1830000e+01   1.0081939e+00   9.5303789e-01   9.4404903e-01   9.5048222e-01  -3.4906585e-01   2.0833720e+01   7.1406553e+00   2.2373513e+01
   1.1835000e+01   1.0083320e+00   9.5255858e-01   9.4309029e-01   9.5085853e-01  -3.4421771e-01   2.0845968e+01   7.1480473e+00   2.2383848e+01
   1.1840000e+01   1.0084593e+00   9.5205385e-01   9.4211790e-01   9.5120766e-01  -3.3936958e-01   2.0858216e+01   7.1554393e+00   2.2394182e+01
   1.1845000e+01   1.0085355e+00   9.5158544e-01   9.4116554e-01   9.5155495e-01  -3.3452144e-01   2.0870463e+01   7.1628313e+00   2.2404516e+01
   1.1850000e+01   1.0086638e+00   9.5107880e-01   9.4023542e-01   9.5201179e-01  -3.2967330e-01   2.0882711e+01   7.1702232e+00   2.2414850e+01
   1.1855000e+01   1.0087512e+00   9.5059252e-01   9.3923484e-01   9.5241472e-01  -3.2482517e-01   2.0894959e+01   7.1776152e+00   2.2425184e+01
   1.1860000e+01   1.0089027e+00   9.5012915e-01   9.3827752e-01   9.5277865e-01  -3.1997703e-01   2.0907207e+01   7.1850072e+00   2.2435519e+01
   1.1865000e+01   1.0089987e+00   9.4963797e-01   9.3730368e-01   9.5320493e-01  -3.1512889e-01   2.0919455e+01   7.1923992e+00   2.2445853e+01
   1.1870000e+01   1.0091113e+00   9.4908734e-01   9.3628313e-01   9.5365194e-01  -3.1028076e-01   2.0931703e+01   7.1997912e+00   2.2456187e+01
   1.1875000e+01   1.0092577e+00   9.4862576e-01   9.3522890e-01   9.5398077e-01  -3.0543262e-01   2.0943951e+01   7.2071831e+00   2.2466521e+01
   1.1880000e+01   1.0093662e+00   9.4812110e-01   9.3420535e-01   9.5438175e-01  -3.0058448e-01   2.0956199e+01   7.2145751e+00   2.2476855e+01
   1.1885000e+01   1.0094443e+00   9.4765919e-01   9.3309750e-01   9.5483836e-01  -2.9573635e-01   2.0968447e+01   7.2219671e+00   2.2487190e+01
   1.1890000e+01   1.0095287e+00   9.4711855e-01   9.3198808e-01   9.5515333e-01  -2.9088821e-01   2.0980695e+01   7.2293591e+00   2.2497524e+01
   1.1895000e+01   1.0096915e+00   9.4656912e-01   9.3093090e-01   9.5549516e-01  -2.8604007e-01   2.0992943e+01   7.2367511e+00   2.2507858e+01
   1.1900000e+01   1.0098466e+00   9.4604562e-01   9.2987235e-01   9.5588190e-01  -2.8119194e-01   2.1005191e+01   7.2441431e+00   2.2518192e+01
   1.1905000e+01   1.0099844e+00   9.4550206e-01   9.2876695e-01   9.5629257e-01  -2.7634380e-01   2.1017439e+01   7.2515350e+00   2.2528526e+01
   1.1910000e+01   1.0100805e+00   9.4502404e-01   9.2760761e-01   9.5664761e-01  -2.7149566e-01   2.1029686e+01   7.2589270e+00   2.2538860e+01
   1.1915000e+01   1.0101794e+00   9.4455669e-01   9.2642405e-01   9.5711059e-01  -2.6664752e-01   2.1041934e+01   7.2663190e+00   2.2549195e+01
   1.1920000e+01   1.0102357e+00   9.4408274e-01   9.2524487e-01   9.5753216e-01  -2.6179939e-01   2.1054182e+01   7.2737110e+00   2.2559529e+01
   1.1925000e+01   1.0103648e+00   9.4359909e-01   9.2404513e-01   9.5790814e-01  -2.5695125e-01   2.1066430e+01   7.2811030e+00   2.2569863e+01
   1.1930000e+01   1.0104754e+00   9.4306952e-01   9.2287562e-01   9.5831228e-01  -2.5210311e-01   2.1078678e+01   7.2884950e+00   2.2580197e+01
   1.1935000e+01   1.0105775e+00   9.4253834e-01   9.2167502e-01   9.5867076e-01  -2.4725498e-01   2.1090926e+01   7.2958869e+00   2.2590531e+01
   1.1940000e+01   1.0107108e+00   9.4203889e-01   9.2042314e-01   9.5907590e-01  -2.4240684e-01   2.1103174e+01   7.3032789e+00   2.2600866e+01
   1.1945000e+01   1.0108315e+00   9.4158866e-01   9.1920445e-01   9.5945410e-01  -2.3755870e-01   2.1115422e+01   7.3106709e+00   2.2611200e+01
   1.1950000e+01   1.0109212e+00   9.4115457e-01   9.1799433e-01   9.5990126e-01  -2.3271057e-01   2.1127670e+01   7.3180629e+00   2.2621534e+01
   1.1955000e+01   1.0110261e+00   9.4063000e-01   9.1675326e-01   9.6036832e-01  -2.2786243e-01   2.1139918e+01   7.3254549e+00   2.2631868e+01
   1.1960000e+01   1.0111640e+00   9.4014330e-01   9.1547875e-01   9.6077881e-01  -2.2301429e-01   2.1152166e+01   7.3328469e+00   2.2642202e+01
   1.1965000e+01   1.0112264e+00   9.3963176e-01   9.1419204e-01   9.6118801e-01  -2.1816616e-01   2.1164414e+01   7.3402388e+00   2.2652537e+01
   1.1970000e+01   1.0113416e+00   9.3915825e-01   9.1284955e-01   9.6159719e-01  -2.1331802e-01   2.1176662e+01   7.3476308e+00   2.2662871e+01
   1.1975000e+01   1.0114419e+00   9.3864031e-01   9.1146176e-01   9.6199490e-01  -2.0846988e-01   2.1188910e+01   7.3550228e+00   2.2673205e+01
   1.1980000e+01   1.0114903e+00   9.3819549e-01   9.1010752e-01   9.6238232e-01  -2.0362175e-01   2.1201157e+01   7.3624148e+00   2.2683539e+01
   1.1985000e+01   1.0116306e+00   9.3771724e-01   9.0875688e-01   9.6276726e-01  -1.9877361e-01   2.1213405e+01   7.3698068e+00   2.2693873e+01
   1.1990000e+01   1.0117126e+00   9.3733890e-01   9.0732484e-01   9.6316758e-01  -1.9392547e-01   2.1225653e+01   7.3771987e+00   2.2704207e+01
   1.1995000e+01   1.0118367e+00   9.3689154e-01   9.0599094e-01   9.6358755e-01  -1.8907734e-01   2.1237901e+01   7.3845907e+00   2.2714542e+01
   1.2000000e+01   1.0119155e+00   9.3639826e-01   9.0465010e-01   9.6398917e-01  -1.8422920e-01   2.1250149e+01   7.3919827e+00   2.2724876e+01
   1.2005000e+01   1.0120039e+00   9.3597341e-01   9.0323720e-01   9.6433916e-01  -1.7938106e-01   2.1262397e+01   7.3993747e+00   2.2735210e+01
   1.2010000e+01   1.0121466e+00   9.3561817e-01   9.0178064e-01   9.6477574e-01  -1.7453293e-01   2.1274645e+01   7.4067667e+00   2.2745544e+01
   1.2015000e+01   1.0121861e+00   9.3526114e-01   9.0040990e-01   9.6524978e-01  -1.6968479e-01   2.1286893e+01   7.4141587e+00   2.2755878e+01
   1.2020000e+01   1.0122276e+00   9.3481113e-01   8.9893094e-01   9.6567465e-01  -1.6483665e-01   2.1299141e+01   7.4215506e+00   2.2766213e+01
   1.2025000e+01   1.0123585e+00   9.3437500e-01   8.9747899e-01   9.6609564e-01  -1.5998851e-01   2.1311389e+01   7.4289426e+00   2.2776547e+01
   1.2030000e+01   1.0125067e+00   9.3400201e-01   8.9604149e-01   9.6650368e-01  -1.5514038e-01   2.1323637e+01   7.4363346e+00   2.2786881e+01
   1.2035000e+01   1.0125596e+00   9.3362749e-01   8.9461267e-01   9.6685066e-01  -1.5029224e-01   2.1335885e+01   7.4437266e+00   2.2797215e+01
   1.2040000e+01   1.0126314e+00   9.3324868e-01   8.9321286e-01   9.6721036e-01  -1.4544410e-01   2.1348133e+01   7.4511186e+00   2.2807549e+01
   1.2045000e+01   1.0127049e+00   9.3293200e-01   8.9183075e-01   9.6762075e-01  -1.4059597e-01   2.1360380e+01   7.4585106e+00   2.2817883e+01
   1.2050000e+01   1.0127193e+00   9.3260726e-01   8.9035356e-01   9.6807099e-01  -1.3574783e-01   2.1372628e+01   7.4659025e+00   2.2828218e+01
   1.2055000e+01   1.0127867e+00   9.3222694e-01   8.8891088e-01   9.6848776e-01  -1.3089969e-01   2.1384876e+01   7.4732945e+00   2.2838552e+01
   1.2060000e+01   1.0128370e+00   9.3188729e-01   8.8754978e-01   9.6887625e-01  -1.2605156e-01   2.1397124e+01   7.4806865e+00   2.2848886e+01
   1.2065000e+01   1.0128733e+00   9.3152664e-01   8.8617680e-01   9.6928488e-01  -1.2120342e-01   2.1409372e+01   7.4880785e+00   2.2859220e+01
   1.2070000e+01   1.0129858e+00   9.3114273e-01   8.8479799e-01   9.6971365e-01  -1.1635528e-01   2.1421620e+01   7.4954705e+00   2.2869554e+01
   1.2075000e+01   1.0130453e+00   9.3086209e-01   8.8337680e-01   9.7008542e-01  -1.1150715e-01   2.1433868e+01   7.5028625e+00   2.2879889e+01
   1.2080000e+01   1.0131299e+00   9.3054192e-01   8.8192858e-01   9.7048310e-01  -1.0665901e-01   2.1446116e+01   7.5102544e+00   2.2890223e+01
   1.2085000e+01   1.0131499e+00   9.3020081e-01   8.8046964e-01   9.7085075e-01  -1.0181087e-01   2.1458364e+01   7.5176464e+00   2.2900557e+01
   1.2090000e+01   1.0131750e+00   9.2995188e-01   8.7904781e-01   9.7126420e-01  -9.6962736e-02   2.1470612e+01   7.5250384e+00   2.2910891e+01
   1.2095000e+01   1.0132013e+00   9.2970637e-01   8.7764990e-01   9.7174859e-01  -9.2114599e-02   2.1482860e+01   7.5324304e+00   2.2921225e+01
   1.2100000e+01   1.0131837e+00   9.2939203e-01   8.7623155e-01   9.7214937e-01  -8.7266463e-02   2.1495108e+01   7.5398224e+00   2.2931560e+01
   1.2105000e+01   1.0131639e+00   9.2910366e-01   8.7482741e-01   9.7257454e-01  -8.2418326e-02   2.1507356e+01   7.5472144e+00   2.2941894e+01
   1.2110000e+01   1.0131387e+00   9.2880866e-01   8.7344659e-01   9.7299562e-01  -7.7570189e-02   2.1519603e+01   7.5546063e+00   2.2952228e+01
   1.2115000e+01   1.0131623e+00   9.2854878e-01   8.7200476e-01   9.7345572e-01  -7.2722052e-02   2.1531851e+01   7.5619983e+00   2.2962562e+01
   1.2120000e+01   1.0132045e+00   9.2832108e-01   8.7053370e-01   9.7385998e-01  -6.7873915e-02   2.1544099e+01   7.5693903e+00   2.2972896e+01
   1.2125000e+01   1.0131817e+00   9.2811767e-01   8.6906291e-01   9.7426276e-01  -6.3025779e-02   2.1556347e+01   7.5767823e+00   2.2983230e+01
   1.2130000e+01   1.0132071e+00   9.2785163e-01   8.6765203e-01   9.7467667e-01  -5.8177642e-02   2.1568595e+01   7.5841743e+00   2.2993565e+01
   1.2135000e+01   1.0132755e+00   9.2765550e-01   8.6629739e-01   9.7511270e-01  -5.3329505e-02   2.1580843e+01   7.5915662e+00   2.3003899e+01
   1.2140000e+01   1.0133073e+00   9.2746020e-01   8.6492614e-01   9.7552171e-01  -4.8481368e-02   2.1593091e+01   7.5989582e+00   2.3014233e+01
   1.2145000e+01   1.0132608e+00   9.2728153e-01   8.6356378e-01   9.7598233e-01  -4.3633231e-02   2.1605339e+01   7.6063502e+00   2.3024567e+01
   1.2150000e+01   1.0132662e+00   9.2705933e-01   8.6223112e-01   9.7638852e-01  -3.8785094e-02   2.1617587e+01   7.6137422e+00   2.3034901e+01
   1.2155000e+01   1.0132735e+00   9.2693097e-01   8.6081737e-01   9.7679537e-01  -3.3936958e-02   2.1629835e+01   7.6211342e+00   2.3045236e+01
   1.2160000e+01   1.0133219e+00   9.2678285e-01   8.5953743e-01   9.7719083e-01  -2.9088821e-02   2.1642083e+01   7.6285262e+00   2.3055570e+01
   1.2165000e+01   1.0133212e+00   9.2659972e-01   8.5821460e-01   9.7766417e-01  -2.4240684e-02   2.1654331e+01   7.6359181e+00   2.3065904e+01
   1.2170000e+01   1.0133009e+00   9.2648356e-01   8.5688005e-01   9.7802502e-01  -1.9392547e-02   2.1666579e+01   7.6433101e+00   2.3076238e+01
   1.2175000e+01   1.0132613e+00   9.2636561e-01   8.5553064e-01   9.7841693e-01  -1.4544410e-02   2.1678826e+01   7.6507021e+00   2.3086572e+01
   1.2180000e+01   1.0132871e+00   9.2628337e-01   8.5415487e-01   9.7880715e-01  -9.6962736e-03   2.1691074e+01   7.6580941e+00   2.3096907e+01
   1.2185000e+01   1.0133188e+00   9.2612385e-01   8.5279688e-01   9.7920163e-01  -4.8481368e-03   2.1703322e+01   7.6654861e+00   2.3107241e+01
   1.2190000e+01   1.0133224e+00   9.2603024e-01   8.5147948e-01   9.7955240e-01   0.0000000e+00   2.1715570e+01   7.6728781e+00   2.3117575e+01
   1.2195000e+01   1.0132738e+00   9.2591369e-01   8.5022760e-01   9.7994822e-01   4.8481368e-03   2.1727818e+01   7.6802700e+00   2.3127909e+01
   1.2200000e+01   1.0132163e+00   9.2586026e-01   8.4893987e-01   9.8036418e-01   9.6962736e-03   2.1740066e+01   7.6876620e+00   2.3138243e+01
   1.2205000e+01   1.0131690e+00   9.2578353e-01   8.4763228e-01   9.8076437e-01   1.4544410e-02   2.1752314e+01   7.6950540e+00   2.3148577e+01
   1.2210000e+01   1.0131211e+00   9.2568863e-01   8.4635445e-01   9.8121737e-01   1.9392547e-02   2.1764562e+01   7.7024460e+00   2.3158912e+01
   1.2215000e+01   1.0131206e+00   9.2566665e-01   8.4508461e-01   9.8156109e-01   2.4240684e-02   2.1776810e+01   7.7098380e+00   2.3169246e+01
   1.2220000e+01   1.0130901e+00   9.2561760e-01   8.4384495e-01   9.8190549e-01   2.9088821e-02   2.1789058e+01   7.7172300e+00   2.3179580e+01
   1.2225000e+01   1.0130736e+00   9.2559465e-01   8.4264052e-01   9.8222020e-01   3.3936958e-02   2.1801306e+01   7.7246219e+00   2.3189914e+01
   1.2230000e+01   1.0130875e+00   9.2558171e-01   8.4142155e-01   9.8258930e-01   3.8785094e-02   2.1813554e+01   7.7320139e+00   2.3200248e+01
   1.2235000e+01   1.0130996e+00   9.2560712e-01   8.4027636e-01   9.8304374e-01   4.3633231e-02   2.1825802e+01   7.7394059e+00   2.3210583e+01
   1.2240000e+01   1.0130310e+00   9.2559802e-01   8.3914256e-01   9.8341886e-01   4.8481368e-02   2.1838050e+01   7.7467979e+00   2.3220917e+01
   1.2245000e+01   1.0129766e+00   9.2565176e-01   8.3802219e-01   9.8383928e-01   5.3329505e-02   2.1850297e+01   7.7541899e+00   2.3231251e+01
   1.2250000e+01   1.0128796e+00   9.2566410e-01   8.3687532e-01   9.8432671e-01   5.8177642e-02   2.1862545e+01   7.7615819e+00   2.3241585e+01
   1.2255000e+01   1.0127515e+00   9.2573610e-01   8.3578719e-01   9.8474273e-01   6.3025779e-02   2.1874793e+01   7.7689738e+00   2.3251919e+01
   1.2260000e+01   1.0127127e+00   9.2575704e-01   8.3473206e-01   9.8515261e-01   6.7873915e-02   2.1887041e+01   7.7763658e+00   2.3262253e+01
   1.2265000e+01   1.0126843e+00   9.2577133e-01   8.3366149e-01   9.8559964e-01   7.2722052e-02   2.1899289e+01   7.7837578e+00   2.3272588e+01
   1.2270000e+01   1.0125872e+00   9.2584688e-01   8.3255358e-01   9.8601817e-01   7.7570189e-02   2.1911537e+01   7.7911498e+00   2.3282922e+01
   1.2275000e+01   1.0125246e+00   9.2593075e-01   8.3153000e-01   9.8637791e-01   8.2418326e-02   2.1923785e+01   7.7985418e+00   2.3293256e+01
   1.2280000e+01   1.0125183e+00   9.2599804e-01   8.3052686e-01   9.8679377e-01   8.7266463e-02   2.1936033e+01   7.8059337e+00   2.3303590e+01
   1.2285000e+01   1.0124561e+00   9.2603348e-01   8.2956577e-01   9.8723764e-01   9.2114599e-02   2.1948281e+01   7.8133257e+00   2.3313924e+01
   1.2290000e+01   1.0124498e+00   9.2611820e-01   8.2861902e-01   9.8762043e-01   9.6962736e-02   2.1960529e+01   7.8207177e+00   2.3324259e+01
   1.2295000e+01   1.0123652e+00   9.2628498e-01   8.2771374e-01   9.8803526e-01   1.0181087e-01   2.1972777e+01   7.8281097e+00   2.3334593e+01
   1.2300000e+01   1.0123465e+00   9.2638177e-01   8.2677485e-01   9.8841056e-01   1.0665901e-01   2.1985025e+01   7.8355017e+00   2.3344927e+01
   1.2305000e+01   1.0122190e+00   9.2653686e-01   8.2583119e-01   9.8888591e-01   1.1150715e-01   2.1997273e+01   7.8428937e+00   2.3355261e+01
   1.2310000e+01   1.0120418e+00   9.2664449e-01   8.2495456e-01   9.8936272e-01   1.1635528e-01   2.2009520e+01   7.8502856e+00   2.3365595e+01
   1.2315000e+01   1.0119791e+00   9.2678588e-01   8.2410798e-01   9.8980666e-01   1.2120342e-01   2.2021768e+01   7.8576776e+00   2.3375930e+01
   1.2320000e+01   1.0119729e+00   9.2689471e-01   8.2328252e-01   9.9011921e-01   1.2605156e-01   2.2034016e+01   7.8650696e+00   2.3386264e+01
   1.2325000e+01   1.0118435e+00   9.2704651e-01   8.2245868e-01   9.9050518e-01   1.3089969e-01   2.2046264e+01   7.8724616e+00   2.3396598e+01
   1.2330000e+01   1.0118304e+00   9.2727974e-01   8.2159507e-01   9.9096365e-01   1.3574783e-01   2.2058512e+01   7.8798536e+00   2.3406932e+01
   1.2335000e+01   1.0117194e+00   9.2750845e-01   8.2079077e-01   9.9131914e-01   1.4059597e-01   2.2070760e+01   7.8872456e+00   2.3417266e+01
   1.2340000e+01   1.0116177e+00   9.2772754e-01   8.2004044e-01   9.9175285e-01   1.4544410e-01   2.2083008e+01   7.8946375e+00   2.3427600e+01
   1.2345000e+01   1.0115391e+00   9.2789539e-01   8.1931771e-01   9.9216465e-01   1.5029224e-01   2.2095256e+01   7.9020295e+00   2.3437935e+01
   1.2350000e+01   1.0114747e+00   9.2810939e-01   8.1855653e-01   9.9261689e-01   1.5514038e-01   2.2107504e+01   7.9094215e+00   2.3448269e+01
   1.2355000e+01   1.0113594e+00   9.2831279e-01   8.1786148e-01   9.9300423e-01   1.5998851e-01   2.2119752e+01   7.9168135e+00   2.3458603e+01
   1.2360000e+01   1.0112266e+00   9.2847676e-01   8.1718415e-01   9.9338705e-01   1.6483665e-01   2.2132000e+01   7.9242055e+00   2.3468937e+01
   1.2365000e+01   1.0111216e+00   9.2864846e-01   8.1651224e-01   9.9382148e-01   1.6968479e-01   2.2144248e+01   7.9315975e+00   2.3479271e+01
   1.2370000e+01   1.0110047e+00   9.2889949e-01   8.1580779e-01   9.9417956e-01   1.7453293e-01   2.2156496e+01   7.9389894e+00   2.3489606e+01
   1.2375000e+01   1.0109111e+00   9.2919661e-01   8.1514627e-01   9.9453876e-01   1.7938106e-01   2.2168743e+01   7.9463814e+00   2.3499940e+01
   1.2380000e+01   1.0108318e+00   9.2944351e-01   8.1450810e-01   9.9493063e-01   1.8422920e-01   2.2180991e+01   7.9537734e+00   2.3510274e+01
   1.2385000e+01   1.0107360e+00   9.2969747e-01   8.1390232e-01   9.9530755e-01   1.8907734e-01   2.2193239e+01   7.9611654e+00   2.3520608e+01
   1.2390000e+01   1.0105809e+00   9.2996467e-01   8.1335305e-01   9.9566253e-01   1.9392547e-01   2.2205487e+01   7.9685574e+00   2.3530942e+01
   1.2395000e+01   1.0104606e+00   9.3020983e-01   8.1272286e-01   9.9612127e-01   1.9877361e-01   2.2217735e+01   7.9759493e+00   2.3541277e+01
   1.2400000e+01   1.0103085e+00   9.3051732e-01   8.1209488e-01   9.9655498e-01   2.0362175e-01   2.2229983e+01   7.9833413e+00   2.3551611e+01
   1.2405000e+01   1.0101265e+00   9.3081773e-01   8.1152875e-01   9.9700979e-01   2.0846988e-01   2.2242231e+01   7.9907333e+00   2.3561945e+01
   1.2410000e+01   1.0099453e+00   9.3110888e-01   8.1096992e-01   9.9739205e-01   2.1331802e-01   2.2254479e+01   7.9981253e+00   2.3572279e+01
   1.2415000e+01   1.0098229e+00   9.3141441e-01   8.1046753e-01   9.9777568e-01   2.1816616e-01   2.2266727e+01   8.0055173e+00   2.3582613e+01
   1.2420000e+01   1.0096466e+00   9.3172065e-01   8.0997966e-01   9.9811786e-01   2.2301429e-01   2.2278975e+01   8.0129093e+00   2.3592947e+01
   1.2425000e+01   1.0094596e+00   9.3200404e-01   8.0955790e-01   9.9844784e-01   2.2786243e-01   2.2291223e+01   8.0203012e+00   2.3603282e+01
   1.2430000e+01   1.0093073e+00   9.3232364e-01   8.0911557e-01   9.9882113e-01   2.3271057e-01   2.2303471e+01   8.0276932e+00   2.3613616e+01
   1.2435000e+01   1.0091930e+00   9.3271230e-01   8.0865652e-01   9.9922018e-01   2.3755870e-01   2.2315719e+01   8.0350852e+00   2.3623950e+01
   1.2440000e+01   1.0090390e+00   9.3306436e-01   8.0825573e-01   9.9962095e-01   2.4240684e-01   2.2327967e+01   8.0424772e+00   2.3634284e+01
   1.2445000e+01   1.0088241e+00   9.3341879e-01   8.0784360e-01   9.9996979e-01   2.4725498e-01   2.2340214e+01   8.0498692e+00   2.3644618e+01
   1.2450000e+01   1.0087160e+00   9.3373177e-01   8.0743511e-01   1.0003671e+00   2.5210311e-01   2.2352462e+01   8.0572612e+00   2.3654953e+01
   1.2455000e+01   1.0085360e+00   9.3401826e-01   8.0705771e-01   1.0007199e+00   2.5695125e-01   2.2364710e+01   8.0646531e+00   2.3665287e+01
   1.2460000e+01   1.0083424e+00   9.3434011e-01   8.0660450e-01   1.0011048e+00   2.6179939e-01   2.2376958e+01   8.0720451e+00   2.3675621e+01
   1.2465000e+01   1.0081684e+00   9.3476216e-01   8.0619610e-01   1.0015367e+00   2.6664752e-01   2.2389206e+01   8.0794371e+00   2.3685955e+01
   1.2470000e+01   1.0080409e+00   9.3523547e-01   8.0588600e-01   1.0018862e+00   2.7149566e-01   2.2401454e+01   8.0868291e+00   2.3696289e+01
   1.2475000e+01   1.0078538e+00   9.3560956e-01   8.0557324e-01   1.0022576e+00   2.7634380e-01   2.2413702e+01   8.0942211e+00   2.3706624e+01
   1.2480000e+01   1.0077109e+00   9.3603268e-01   8.0532215e-01   1.0025992e+00   2.8119194e-01   2.2425950e+01   8.1016131e+00   2.3716958e+01
   1.2485000e+01   1.0076040e+00   9.3642428e-01   8.0503326e-01   1.0029500e+00   2.8604007e-01   2.2438198e+01   8.1090050e+00   2.3727292e+01
   1.2490000e+01   1.0074139e+00   9.3682354e-01   8.0477533e-01   1.0032831e+00   2.9088821e-01   2.2450446e+01   8.1163970e+00   2.3737626e+01
   1.2495000e+01   1.0072585e+00   9.3722417e-01   8.0450663e-01   1.0036796e+00   2.9573635e-01   2.2462694e+01   8.1237890e+00   2.3747960e+01
   1.2500000e+01   1.0071188e+00   9.3765792e-01   8.0423606e-01   1.0040310e+00   3.0058448e-01   2.2474942e+01   8.1311810e+00   2.3758294e+01
   1.2505000e+01   1.0069532e+00   9.3807903e-01   8.0399108e-01   1.0044373e+00   3.0543262e-01   2.2487190e+01   8.1385730e+00   2.3768629e+01
   1.2510000e+01   1.0067397e+00   9.3843769e-01   8.0379248e-01   1.0048720e+00   3.1028076e-01   2.2499437e+01   8.1459650e+00   2.3778963e+01
   1.2515000e+01   1.0065490e+00   9.3883941e-01   8.0365666e-01   1.0052368e+00   3.1512889e-01   2.2511685e+01   8.1533569e+00   2.3789297e+01
   1.2520000e+01   1.0064177e+00   9.3922654e-01   8.0347986e-01   1.0055518e+00   3.1997703e-01   2.2523933e+01   8.1607489e+00   2.3799631e+01
   1.2525000e+01   1.0062293e+00   9.3964759e-01   8.0331908e-01   1.0058760e+00   3.2482517e-01   2.2536181e+01   8.1681409e+00   2.3809965e+01
   1.2530000e+01   1.0059994e+00   9.4014607e-01   8.0318675e-01   1.0062217e+00   3.2967330e-01   2.2548429e+01   8.1755329e+00   2.3820300e+01
   1.2535000e+01   1.0057443e+00   9.4060132e-01   8.0305691e-01   1.0065900e+00   3.3452144e-01   2.2560677e+01   8.1829249e+00   2.3830634e+01
   1.2540000e+01   1.0055513e+00   9.4102645e-01   8.0292900e-01   1.0069660e+00   3.3936958e-01   2.2572925e+01   8.1903168e+00   2.3840968e+01
   1.2545000e+01   1.0053530e+00   9.4146822e-01   8.0279680e-01   1.0073214e+00   3.4421771e-01   2.2585173e+01   8.1977088e+00   2.3851302e+01
   1.2550000e+01   1.0051429e+00   9.4189740e-01   8.0265805e-01   1.0076343e+00   3.4906585e-01   2.2597421e+01   8.2051008e+00   2.3861636e+01
   1.2555000e+01   1.0049690e+00   9.4228745e-01   8.0257034e-01   1.0079418e+00   3.5391399e-01   2.2609669e+01   8.2124928e+00   2.3871970e+01
   1.2560000e+01   1.0047627e+00   9.4278050e-01   8.0244679e-01   1.0082620e+00   3.5876212e-01   2.2621917e+01   8.2198848e+00   2.3882305e+01
   1.2565000e+01   1.0045626e+00   9.4324997e-01   8.0232950e-01   1.0085692e+00   3.6361026e-01   2.2634165e+01   8.2272768e+00   2.3892639e+01
   1.2570000e+01   1.0043377e+00   9.4376240e-01   8.0223400e-01   1.0089613e+00   3.6845840e-01   2.2646413e+01   8.2346687e+00   2.3902973e+01
   1.2575000e+01   1.0040728e+00   9.4423685e-01   8.0209068e-01   1.0092576e+00   3.7330653e-01   2.2658660e+01   8.2420607e+00   2.3913307e+01
   1.2580000e+01   1.0038473e+00   9.4470309e-01   8.0203205e-01   1.0096073e+00   3.7815467e-01   2.2670908e+01   8.2494527e+00   2.3923641e+01
   1.2585000e+01   1.0036090e+00   9.4519874e-01   8.0200315e-01   1.0099216e+00   3.8300281e-01   2.2683156e+01   8.2568447e+00   2.3933976e+01
   1.2590000e+01   1.0033174e+00   9.4567148e-01   8.0196798e-01   1.0102645e+00   3.8785094e-01   2.2695404e+01   8.2642367e+00   2.3944310e+01
   1.2595000e+01   1.0030529e+00   9.4610572e-01   8.0190259e-01   1.0105589e+00   3.9269908e-01   2.2707652e+01   8.2716287e+00   2.3954644e+01
   1.2600000e+01   1.0028513e+00   9.4662220e-01   8.0184357e-01   1.0108418e+00   3.9754722e-01   2.2719900e+01   8.2790206e+00   2.3964978e+01
   1.2605000e+01   1.0026473e+00   9.4707091e-01   8.0181084e-01   1.0111935e+00   4.0239536e-01   2.2732148e+01   8.2864126e+00   2.3975312e+01
   1.2610000e+01   1.0023941e+00   9.4753553e-01   8.0173023e-01   1.0114873e+00   4.0724349e-01   2.2744396e+01   8.2938046e+00   2.3985647e+01
   1.2615000e+01   1.0021618e+00   9.4808604e-01   8.0167690e-01   1.0118236e+00   4.1209163e-01   2.2756644e+01   8.3011966e+00   2.3995981e+01
   1.2620000e+01   1.0019041e+00   9.4860330e-01   8.0175190e-01   1.0120824e+00   4.1693977e-01   2.2768892e+01   8.3085886e+00   2.4006315e+01
   1.2625000e+01   1.0016111e+00   9.4909008e-01   8.0181826e-01   1.0123886e+00   4.2178790e-01   2.2781140e+01   8.3159806e+00   2.4016649e+01
   1.2630000e+01   1.0013744e+00   9.4962397e-01   8.0188397e-01   1.0126917e+00   4.2663604e-01   2.2793388e+01   8.3233725e+00   2.4026983e+01
   1.2635000e+01   1.0011038e+00   9.5016569e-01   8.0194862e-01   1.0130404e+00   4.3148418e-01   2.2805636e+01   8.3307645e+00   2.4037317e+01
   1.2640000e+01   1.0008207e+00   9.5065660e-01   8.0197140e-01   1.0133735e+00   4.3633231e-01   2.2817883e+01   8.3381565e+00   2.4047652e+01
   1.2645000e+01   1.0005818e+00   9.5113355e-01   8.0201253e-01   1.0136872e+00   4.4118045e-01   2.2830131e+01   8.3455485e+00   2.4057986e+01
   1.2650000e+01   1.0003893e+00   9.5166991e-01   8.0202638e-01   1.0139751e+00   4.4602859e-01   2.2842379e+01   8.3529405e+00   2.4068320e+01
   1.2655000e+01   1.0001680e+00   9.5217970e-01   8.0205161e-01   1.0142800e+00   4.5087672e-01   2.2854627e+01   8.3603324e+00   2.4078654e+01
   1.2660000e+01   9.9990704e-01   9.5265789e-01   8.0214606e-01   1.0145456e+00   4.5572486e-01   2.2866875e+01   8.3677244e+00   2.4088988e+01
   1.2665000e+01   9.9958154e-01   9.5324270e-01   8.0214974e-01   1.0148948e+00   4.6057300e-01   2.2879123e+01   8.3751164e+00   2.4099323e+01
   1.2670000e+01   9.9928712e-01   9.5383316e-01   8.0221535e-01   1.0151664e+00   4.6542113e-01   2.2891371e+01   8.3825084e+00   2.4109657e+01
   1.2675000e+01   9.9901778e-01   9.5433162e-01   8.0223902e-01   1.0154702e+00   4.7026927e-01   2.2903619e+01   8.3899004e+00   2.4119991e+01
   1.2680000e+01   9.9875941e-01   9.5480696e-01   8.0239406e-01   1.0157679e+00   4.7511741e-01   2.2915867e+01   8.3972924e+00   2.4130325e+01
   1.2685000e+01   9.9846122e-01   9.5535330e-01   8.0254788e-01   1.0160363e+00   4.7996554e-01   2.2928115e+01   8.4046843e+00   2.4140659e+01
   1.2690000e+01   9.9809319e-01   9.5592033e-01   8.0265715e-01   1.0163128e+00   4.8481368e-01   2.2940363e+01   8.4120763e+00   2.4150994e+01
   1.2695000e+01   9.9780725e-01   9.5644747e-01   8.0276184e-01   1.0165892e+00   4.8966182e-01   2.2952611e+01   8.4194683e+00   2.4161328e+01
   1.2700000e+01   9.9751197e-01   9.5701906e-01   8.0287537e-01   1.0168652e+00   4.9450995e-01   2.2964859e+01   8.4268603e+00   2.4171662e+01
   1.2705000e+01   9.9721528e-01   9.5754326e-01   8.0299584e-01   1.0170653e+00   4.9935809e-01   2.2977107e+01   8.4342523e+00   2.4181996e+01
   1.2710000e+01   9.9695307e-01   9.5805791e-01   8.0313707e-01   1.0173030e+00   5.0420623e-01   2.2989354e+01   8.4416443e+00   2.4192330e+01
   1.2715000e+01   9.9664671e-01   9.5865173e-01   8.0334042e-01   1.0175901e+00   5.0905437e-01   2.3001602e+01   8.4490362e+00   2.4202664e+01
   1.2720000e+01   9.9626337e-01   9.5918576e-01   8.0352172e-01   1.0179641e+00   5.1390250e-01   2.3013850e+01   8.4564282e+00   2.4212999e+01
   1.2725000e+01   9.9590343e-01   9.5971260e-01   8.0371514e-01   1.0183290e+00   5.1875064e-01   2.3026098e+01   8.4638202e+00   2.4223333e+01
   1.2730000e+01   9.9557684e-01   9.6025896e-01   8.0392933e-01   1.0186628e+00   5.2359878e-01   2.3038346e+01   8.4712122e+00   2.4233667e+01
   1.2735000e+01   9.9524995e-01   9.6080663e-01   8.0416727e-01   1.0190090e+00   5.2844691e-01   2.3050594e+01   8.4786042e+00   2.4244001e+01
   1.2740000e+01   9.9492170e-01   9.6127193e-01   8.0435138e-01   1.0192437e+00   5.3329505e-01   2.3062842e+01   8.4859962e+00   2.4254335e+01
   1.2745000e+01   9.9461534e-01   9.6177171e-01   8.0455655e-01   1.0195033e+00   5.3814319e-01   2.3075090e+01   8.4933881e+00   2.4264670e+01
   1.2750000e+01   9.9433693e-01   9.6236498e-01   8.0473014e-01   1.0197985e+00   5.4299132e-01   2.3087338e+01   8.5007801e+00   2.4275004e+01
   1.2755000e+01   9.9405546e-01   9.6289781e-01   8.0494611e-01   1.0200449e+00   5.4783946e-01   2.3099586e+01   8.5081721e+00   2.4285338e+01
   1.2760000e+01   9.9376267e-01   9.6341294e-01   8.0505326e-01   1.0203360e+00   5.5268760e-01   2.3111834e+01   8.5155641e+00   2.4295672e+01
   1.2765000e+01   9.9342375e-01   9.6397568e-01   8.0526435e-01   1.0206669e+00   5.5753573e-01   2.3124082e+01   8.5229561e+00   2.4306006e+01
   1.2770000e+01   9.9306792e-01   9.6454566e-01   8.0547862e-01   1.0209478e+00   5.6238387e-01   2.3136330e+01   8.5303481e+00   2.4316341e+01
   1.2775000e+01   9.9269471e-01   9.6507137e-01   8.0574350e-01   1.0212087e+00   5.6723201e-01   2.3148577e+01   8.5377400e+00   2.4326675e+01
   1.2780000e+01   9.9236019e-01   9.6565000e-01   8.0596954e-01   1.0214877e+00   5.7208014e-01   2.3160825e+01   8.5451320e+00   2.4337009e+01
   1.2785000e+01   9.9198542e-01   9.6619259e-01   8.0628370e-01   1.0217352e+00   5.7692828e-01   2.3173073e+01   8.5525240e+00   2.4347343e+01
   1.2790000e+01   9.9164022e-01   9.6678280e-01   8.0649874e-01   1.0219368e+00   5.8177642e-01   2.3185321e+01   8.5599160e+00   2.4357677e+01
   1.2795000e+01   9.9128391e-01   9.6733434e-01   8.0676769e-01   1.0221634e+00   5.8662455e-01   2.3197569e+01   8.5673080e+00   2.4368011e+01
   1.2800000e+01   9.9098168e-01   9.6786793e-01   8.0700792e-01   1.0224293e+00   5.9147269e-01   2.3209817e+01   8.5746999e+00   2.4378346e+01
   1.2805000e+01   9.9060075e-01   9.6836615e-01   8.0729620e-01   1.0226695e+00   5.9632083e-01   2.3222065e+01   8.5820919e+00   2.4388680e+01
   1.2810000e+01   9.9029105e-01   9.6886941e-01   8.0758447e-01   1.0228637e+00   6.0116896e-01   2.3234313e+01   8.5894839e+00   2.4399014e+01
   1.2815000e+01   9.9001605e-01   9.6945722e-01   8.0782156e-01   1.0230719e+00   6.0601710e-01   2.3246561e+01   8.5968759e+00   2.4409348e+01
   1.2820000e+01   9.8959724e-01   9.7001577e-01   8.0811546e-01   1.0232633e+00   6.1086524e-01   2.3258809e+01   8.6042679e+00   2.4419682e+01
   1.2825000e+01   9.8910036e-01   9.7055818e-01   8.0838283e-01   1.0235492e+00   6.1571338e-01   2.3271057e+01   8.6116599e+00   2.4430017e+01
   1.2830000e+01   9.8876966e-01   9.7118132e-01   8.0869682e-01   1.0237651e+00   6.2056151e-01   2.3283305e+01   8.6190518e+00   2.4440351e+01
   1.2835000e+01   9.8835187e-01   9.7173206e-01   8.0901009e-01   1.0239670e+00   6.2540965e-01   2.3295553e+01   8.6264438e+00   2.4450685e+01
   1.2840000e+01   9.8802066e-01   9.7225140e-01   8.0933811e-01   1.0241725e+00   6.3025779e-01   2.3307800e+01   8.6338358e+00   2.4461019e+01
   1.2845000e+01   9.8762219e-01   9.7274774e-01   8.0959303e-01   1.0243585e+00   6.3510592e-01   2.3320048e+01   8.6412278e+00   2.4471353e+01
   1.2850000e+01   9.8720259e-01   9.7332147e-01   8.0991381e-01   1.0245952e+00   6.3995406e-01   2.3332296e+01   8.6486198e+00   2.4481687e+01
   1.2855000e+01   9.8674122e-01   9.7385843e-01   8.1022232e-01   1.0247716e+00   6.4480220e-01   2.3344544e+01   8.6560118e+00   2.4492022e+01
   1.2860000e+01   9.8633789e-01   9.7443051e-01   8.1050159e-01   1.0249560e+00   6.4965033e-01   2.3356792e+01   8.6634037e+00   2.4502356e+01
   1.2865000e+01   9.8593930e-01   9.7500593e-01   8.1086127e-01   1.0252468e+00   6.5449847e-01   2.3369040e+01   8.6707957e+00   2.4512690e+01
   1.2870000e+01   9.8548856e-01   9.7560910e-01   8.1115287e-01   1.0254777e+00   6.5934661e-01   2.3381288e+01   8.6781877e+00   2.4523024e+01
   1.2875000e+01   9.8505860e-01   9.7608811e-01   8.1150948e-01   1.0256929e+00   6.6419474e-01   2.3393536e+01   8.6855797e+00   2.4533358e+01
   1.2880000e+01   9.8458424e-01   9.7666423e-01   8.1185723e-01   1.0259368e+00   6.6904288e-01   2.3405784e+01   8.6929717e+00   2.4543693e+01
   1.2885000e+01   9.8410184e-01   9.7720790e-01   8.1225518e-01   1.0261731e+00   6.7389102e-01   2.3418032e+01   8.7003637e+00   2.4554027e+01
   1.2890000e+01   9.8364543e-01   9.7776151e-01   8.1255389e-01   1.0263633e+00   6.7873915e-01   2.3430280e+01   8.7077556e+00   2.4564361e+01
   1.2895000e+01   9.8328876e-01   9.7830953e-01   8.1286076e-01   1.0265590e+00   6.8358729e-01   2.3442528e+01   8.7151476e+00   2.4574695e+01
   1.2900000e+01   9.8285697e-01   9.7890239e-01   8.1326585e-01   1.0267449e+00   6.8843543e-01   2.3454776e+01   8.7225396e+00   2.4585029e+01
   1.2905000e+01   9.8238917e-01   9.7945578e-01   8.1363516e-01   1.0268793e+00   6.9328356e-01   2.3467023e+01   8.7299316e+00   2.4595364e+01
   1.2910000e+01   9.8197722e-01   9.8001501e-01   8.1396447e-01   1.0270062e+00   6.9813170e-01   2.3479271e+01   8.7373236e+00   2.4605698e+01
   1.2915000e+01   9.8147495e-01   9.8062922e-01   8.1432526e-01   1.0271936e+00   7.0297984e-01   2.3491519e+01   8.7447156e+00   2.4616032e+01
   1.2920000e+01   9.8099509e-01   9.8117065e-01   8.1473300e-01   1.0274178e+00   7.0782797e-01   2.3503767e+01   8.7521075e+00   2.4626366e+01
   1.2925000e+01   9.8055206e-01   9.8171546e-01   8.1508290e-01   1.0275951e+00   7.1267611e-01   2.3516015e+01   8.7594995e+00   2.4636700e+01
   1.2930000e+01   9.8012216e-01   9.8228375e-01   8.1541181e-01   1.0277650e+00   7.1752425e-01   2.3528263e+01   8.7668915e+00   2.4647034e+01
   1.2935000e+01   9.7969639e-01   9.8280903e-01   8.1574588e-01   1.0279952e+00   7.2237238e-01   2.3540511e+01   8.7742835e+00   2.4657369e+01
   1.2940000e+01   9.7918450e-01   9.8328563e-01   8.1613297e-01   1.0281071e+00   7.2722052e-01   2.3552759e+01   8.7816755e+00   2.4667703e+01
   1.2945000e+01   9.7871353e-01   9.8384440e-01   8.1648679e-01   1.0282515e+00   7.3206866e-01   2.3565007e+01   8.7890674e+00   2.4678037e+01
   1.2950000e+01   9.7827682e-01   9.8445796e-01   8.1687347e-01   1.0284287e+00   7.3691680e-01   2.3577255e+01   8.7964594e+00   2.4688371e+01
   1.2955000e+01   9.7775674e-01   9.8501605e-01   8.1722821e-01   1.0285536e+00   7.4176493e-01   2.3589503e+01   8.8038514e+00   2.4698705e+01
   1.2960000e+01   9.7725280e-01   9.8561074e-01   8.1757735e-01   1.0287295e+00   7.4661307e-01   2.3601751e+01   8.8112434e+00   2.4709040e+01
   1.2965000e+01   9.7675154e-01   9.8623921e-01   8.1800780e-01   1.0289155e+00   7.5146121e-01   2.3613999e+01   8.8186354e+00   2.4719374e+01
   1.2970000e+01   9.7625382e-01   9.8674756e-01   8.1840903e-01   1.0290108e+00   7.5630934e-01   2.3626247e+01   8.8260274e+00   2.4729708e+01
   1.2975000e+01   9.7577190e-01   9.8719871e-01   8.1876377e-01   1.0291113e+00   7.6115748e-01   2.3638494e+01   8.8334193e+00   2.4740042e+01
   1.2980000e+01   9.7526510e-01   9.8779458e-01   8.1908899e-01   1.0292405e+00   7.6600562e-01   2.3650742e+01   8.8408113e+00   2.4750376e+01
   1.2985000e+01   9.7475812e-01   9.8836917e-01   8.1943366e-01   1.0294442e+00   7.7085375e-01   2.3662990e+01   8.8482033e+00   2.4760711e+01
   1.2990000e+01   9.7421592e-01   9.8897059e-01   8.1980426e-01   1.0296212e+00   7.7570189e-01   2.3675238e+01   8.8555953e+00   2.4771045e+01
   1.2995000e+01   9.7371884e-01   9.8956229e-01   8.2019994e-01   1.0297576e+00   7.8055003e-01   2.3687486e+01   8.8629873e+00   2.4781379e+01
   1.3000000e+01   9.7316430e-01   9.9013024e-01   8.2066608e-01   1.0298682e+00   7.8539816e-01   2.3699734e+01   8.8703793e+00   2.4791713e+01
   1.3005000e+01   9.7262951e-01   9.9066237e-01   8.2105205e-01   1.0299781e+00   7.9024630e-01   2.3711982e+01   8.8777712e+00   2.4802047e+01
   1.3010000e+01   9.7206743e-01   9.9125961e-01   8.2142433e-01   1.0300654e+00   7.9509444e-01   2.3724230e+01   8.8851632e+00   2.4812381e+01
   1.3015000e+01   9.7149140e-01   9.9188218e-01   8.2179577e-01   1.0301839e+00   7.9994257e-01   2.3736478e+01   8.8925552e+00   2.4822716e+01
   1.3020000e+01   9.7087013e-01   9.9240655e-01   8.2214462e-01   1.0303112e+00   8.0479071e-01   2.3748726e+01   8.8999472e+00   2.4833050e+01
   1.3025000e+01   9.7026127e-01   9.9297287e-01   8.2255946e-01   1.0304247e+00   8.0963885e-01   2.3760974e+01   8.9073392e+00   2.4843384e+01
   1.3030000e+01   9.6974585e-01   9.9353815e-01   8.2300913e-01   1.0305416e+00   8.1448698e-01   2.3773222e+01   8.9147312e+00   2.4853718e+01
   1.3035000e+01   9.6917463e-01   9.9405024e-01   8.2339255e-01   1.0306370e+00   8.1933512e-01   2.3785470e+01   8.9221231e+00   2.4864052e+01
   1.3040000e+01   9.6863487e-01   9.9454624e-01   8.2375568e-01   1.0306542e+00   8.2418326e-01   2.3797717e+01   8.9295151e+00   2.4874387e+01
   1.3045000e+01   9.6799222e-01   9.9516016e-01   8.2416541e-01   1.0307690e+00   8.2903139e-01   2.3809965e+01   8.9369071e+00   2.4884721e+01
   1.3050000e+01   9.6741244e-01   9.9573953e-01   8.2458337e-01   1.0309061e+00   8.3387953e-01   2.3822213e+01   8.9442991e+00   2.4895055e+01
   1.3055000e+01   9.6680814e-01   9.9631713e-01   8.2501067e-01   1.0310134e+00   8.3872767e-01   2.3834461e+01   8.9516911e+00   2.4905389e+01
   1.3060000e+01   9.6615875e-01   9.9696898e-01   8.2541587e-01   1.0310984e+00   8.4357581e-01   2.3846709e+01   8.9590830e+00   2.4915723e+01
   1.3065000e+01   9.6550215e-01   9.9749023e-01   8.2587640e-01   1.0311745e+00   8.4842394e-01   2.3858957e+01   8.9664750e+00   2.4926058e+01
   1.3070000e+01   9.6490513e-01   9.9802237e-01   8.2632294e-01   1.0312559e+00   8.5327208e-01   2.3871205e+01   8.9738670e+00   2.4936392e+01
   1.3075000e+01   9.6428681e-01   9.9857699e-01   8.2668945e-01   1.0312788e+00   8.5812022e-01   2.3883453e+01   8.9812590e+00   2.4946726e+01
   1.3080000e+01   9.6366436e-01   9.9913177e-01   8.2712032e-01   1.0313545e+00   8.6296835e-01   2.3895701e+01   8.9886510e+00   2.4957060e+01
   1.3085000e+01   9.6299232e-01   9.9969682e-01   8.2750710e-01   1.0314161e+00   8.6781649e-01   2.3907949e+01   8.9960430e+00   2.4967394e+01
   1.3090000e+01   9.6232544e-01   1.0002625e+00   8.2795905e-01   1.0314518e+00   8.7266463e-01   2.3920197e+01   9.0034349e+00   2.4977728e+01
   1.3095000e+01   9.6171779e-01   1.0008583e+00   8.2836044e-01   1.0314927e+00   8.7751276e-01   2.3932445e+01   9.0108269e+00   2.4988063e+01
   1.3100000e+01   9.6110359e-01   1.0014266e+00   8.2880794e-01   1.0315771e+00   8.8236090e-01   2.3944693e+01   9.0182189e+00   2.4998397e+01
   1.3105000e+01   9.6040324e-01   1.0019741e+00   8.2917909e-01   1.0315909e+00   8.8720904e-01   2.3956940e+01   9.0256109e+00   2.5008731e+01
   1.3110000e+01   9.5974533e-01   1.0025876e+00   8.2966149e-01   1.0316142e+00   8.9205717e-01   2.3969188e+01   9.0330029e+00   2.5019065e+01
   1.3115000e+01   9.5905784e-01   1.0031727e+00   8.3015379e-01   1.0316838e+00   8.9690531e-01   2.3981436e+01   9.0403949e+00   2.5029399e+01
   1.3120000e+01   9.5836342e-01   1.0037260e+00   8.3058591e-01   1.0317424e+00   9.0175345e-01   2.3993684e+01   9.0477868e+00   2.5039734e+01
   1.3125000e+01   9.5763177e-01   1.0042445e+00   8.3097867e-01   1.0317868e+00   9.0660158e-01   2.4005932e+01   9.0551788e+00   2.5050068e+01
   1.3130000e+01   9.5696599e-01   1.0047988e+00   8.3141961e-01   1.0318242e+00   9.1144972e-01   2.4018180e+01   9.0625708e+00   2.5060402e+01
   1.3135000e+01   9.5624952e-01   1.0052833e+00   8.3183580e-01   1.0318270e+00   9.1629786e-01   2.4030428e+01   9.0699628e+00   2.5070736e+01
   1.3140000e+01   9.5558673e-01   1.0058557e+00   8.3226677e-01   1.0317994e+00   9.2114599e-01   2.4042676e+01   9.0773548e+00   2.5081070e+01
   1.3145000e+01   9.5488771e-01   1.0064173e+00   8.3275024e-01   1.0318118e+00   9.2599413e-01   2.4054924e+01   9.0847468e+00   2.5091404e+01
   1.3150000e+01   9.5413927e-01   1.0069962e+00   8.3320350e-01   1.0318347e+00   9.3084227e-01   2.4067172e+01   9.0921387e+00   2.5101739e+01
   1.3155000e+01   9.5336295e-01   1.0075469e+00   8.3364424e-01   1.0318189e+00   9.3569040e-01   2.4079420e+01   9.0995307e+00   2.5112073e+01
   1.3160000e+01   9.5259980e-01   1.0081096e+00   8.3409647e-01   1.0318361e+00   9.4053854e-01   2.4091668e+01   9.1069227e+00   2.5122407e+01
   1.3165000e+01   9.5184766e-01   1.0086197e+00   8.3448858e-01   1.0318596e+00   9.4538668e-01   2.4103916e+01   9.1143147e+00   2.5132741e+01
   1.3170000e+01   9.5111343e-01   1.0090941e+00   8.3497248e-01   1.0318140e+00   9.5023481e-01   2.4116163e+01   9.1217067e+00   2.5146704e+01
   1.3175000e+01   9.5041036e-01   1.0096007e+00   8.3538167e-01   1.0317473e+00   9.5508295e-01   2.4128411e+01   9.1290987e+00   2.5160666e+01
   1.3180000e+01   9.4969742e-01   1.0101427e+00   8.3583635e-01   1.0317264e+00   9.5993109e-01   2.4140659e+01   9.1364906e+00   2.5174629e+01
   1.3185000e+01   9.4899186e-01   1.0107173e+00   8.3625470e-01   1.0317198e+00   9.6477923e-01   2.4152907e+01   9.1438826e+00   2.5188592e+01
   1.3190000e+01   9.4821311e-01   1.0111856e+00   8.3668386e-01   1.0316844e+00   9.6962736e-01   2.4165155e+01   9.1512746e+00   2.5202554e+01
   1.3195000e+01   9.4746017e-01   1.0116556e+00   8.3714347e-01   1.0316454e+00   9.7447550e-01   2.4177403e+01   9.1586666e+00   2.5216517e+01
   1.3200000e+01   9.4667590e-01   1.0121929e+00   8.3759009e-01   1.0316560e+00   9.7932364e-01   2.4189651e+01   9.1660586e+00   2.5230480e+01
   1.3205000e+01   9.4586358e-01   1.0126631e+00   8.3808453e-01   1.0315763e+00   9.8417177e-01   2.4201899e+01   9.1734505e+00   2.5244442e+01
   1.3210000e+01   9.4505435e-01   1.0131901e+00   8.3852992e-01   1.0315966e+00   9.8901991e-01   2.4214147e+01   9.1808425e+00   2.5258405e+01
   1.3215000e+01   9.4421642e-01   1.0137162e+00   8.3899897e-01   1.0315710e+00   9.9386805e-01   2.4226395e+01   9.1882345e+00   2.5272368e+01
   1.3220000e+01   9.4344621e-01   1.0141585e+00   8.3943042e-01   1.0315035e+00   9.9871618e-01   2.4238643e+01   9.1956265e+00   2.5286330e+01
   1.3225000e+01   9.4267032e-01   1.0146787e+00   8.3984015e-01   1.0314337e+00   1.0035643e+00   2.4250891e+01   9.2030185e+00   2.5300293e+01
   1.3230000e+01   9.4192590e-01   1.0151714e+00   8.4025072e-01   1.0313198e+00   1.0084125e+00   2.4263139e+01   9.2104105e+00   2.5314255e+01
   1.3235000e+01   9.4114377e-01   1.0156475e+00   8.4064933e-01   1.0312735e+00   1.0132606e+00   2.4275387e+01   9.2178024e+00   2.5328218e+01
   1.3240000e+01   9.4036640e-01   1.0161259e+00   8.4107677e-01   1.0311585e+00   1.0181087e+00   2.4287634e+01   9.2251944e+00   2.5342181e+01
   1.3245000e+01   9.3951619e-01   1.0166606e+00   8.4150335e-01   1.0311588e+00   1.0229569e+00   2.4299882e+01   9.2325864e+00   2.5356143e+01
   1.3250000e+01   9.3865418e-01   1.0171502e+00   8.4191788e-01   1.0311322e+00   1.0278050e+00   2.4312130e+01   9.2399784e+00   2.5370106e+01
   1.3255000e+01   9.3776083e-01   1.0175939e+00   8.4235218e-01   1.0309878e+00   1.0326531e+00   2.4324378e+01   9.2473704e+00   2.5384069e+01
   1.3260000e+01   9.3694398e-01   1.0180410e+00   8.4280888e-01   1.0308881e+00   1.0375013e+00   2.4336626e+01   9.2547624e+00   2.5398031e+01
   1.3265000e+01   9.3613141e-01   1.0185030e+00   8.4326224e-01   1.0307410e+00   1.0423494e+00   2.4348874e+01   9.2621543e+00   2.5411994e+01
   1.3270000e+01   9.3527835e-01   1.0189817e+00   8.4373209e-01   1.0305297e+00   1.0471976e+00   2.4361122e+01   9.2695463e+00   2.5425957e+01
   1.3275000e+01   9.3444663e-01   1.0194387e+00   8.4418315e-01   1.0303284e+00   1.0520457e+00   2.4373370e+01   9.2769383e+00   2.5439919e+01
   1.3280000e+01   9.3369269e-01   1.0198940e+00   8.4463843e-01   1.0301317e+00   1.0568938e+00   2.4385618e+01   9.2843303e+00   2.5453882e+01
   1.3285000e+01   9.3284538e-01   1.0203114e+00   8.4503614e-01   1.0299653e+00   1.0617420e+00   2.4397866e+01   9.2917223e+00   2.5467844e+01
   1.3290000e+01   9.3200709e-01   1.0207291e+00   8.4546960e-01   1.0297695e+00   1.0665901e+00   2.4410114e+01   9.2991143e+00   2.5481807e+01
   1.3295000e+01   9.3118221e-01   1.0211663e+00   8.4594288e-01   1.0295839e+00   1.0714382e+00   2.4422362e+01   9.3065062e+00   2.5495770e+01
   1.3300000e+01   9.3035001e-01   1.0215906e+00   8.4639552e-01   1.0294456e+00   1.0762864e+00   2.4434610e+01   9.3138982e+00   2.5509732e+01
   1.3305000e+01   9.2942682e-01   1.0220092e+00   8.4691902e-01   1.0292409e+00   1.0811345e+00   2.4446857e+01   9.3212902e+00   2.5523695e+01
   1.3310000e+01   9.2854560e-01   1.0224922e+00   8.4738825e-01   1.0290402e+00   1.0859826e+00   2.4459105e+01   9.3286822e+00   2.5537658e+01
   1.3315000e+01   9.2763943e-01   1.0229504e+00   8.4787316e-01   1.0288693e+00   1.0908308e+00   2.4471353e+01   9.3360742e+00   2.5551620e+01
   1.3320000e+01   9.2675026e-01   1.0233048e+00   8.4834974e-01   1.0286166e+00   1.0956789e+00   2.4483601e+01   9.3434662e+00   2.5565583e+01
   1.3325000e+01   9.2588232e-01   1.0237088e+00   8.4883085e-01   1.0283845e+00   1.1005271e+00   2.4495849e+01   9.3508581e+00   2.5579546e+01
   1.3330000e+01   9.2508633e-01   1.0241007e+00   8.4926758e-01   1.0281858e+00   1.1053752e+00   2.4508097e+01   9.3582501e+00   2.5593508e+01
   1.3335000e+01   9.2416934e-01   1.0244473e+00   8.4976252e-01   1.0279818e+00   1.1102233e+00   2.4520345e+01   9.3656421e+00   2.5607471e+01
   1.3340000e+01   9.2328288e-01   1.0248659e+00   8.5021509e-01   1.0277608e+00   1.1150715e+00   2.4532593e+01   9.3730341e+00   2.5621433e+01
   1.3345000e+01   9.2234928e-01   1.0252193e+00   8.5061158e-01   1.0275359e+00   1.1199196e+00   2.4544841e+01   9.3804261e+00   2.5635396e+01
   1.3350000e+01   9.2140233e-01   1.0256102e+00   8.5107044e-01   1.0273172e+00   1.1247677e+00   2.4557089e+01   9.3878180e+00   2.5649359e+01
   1.3355000e+01   9.2050191e-01   1.0259906e+00   8.5153628e-01   1.0270316e+00   1.1296159e+00   2.4569337e+01   9.3952100e+00   2.5663321e+01
   1.3360000e+01   9.1961519e-01   1.0263345e+00   8.5198648e-01   1.0267935e+00   1.1344640e+00   2.4581585e+01   9.4026020e+00   2.5677284e+01
   1.3365000e+01   9.1867326e-01   1.0266472e+00   8.5245229e-01   1.0265436e+00   1.1393122e+00   2.4593833e+01   9.4099940e+00   2.5691247e+01
   1.3370000e+01   9.1773451e-01   1.0270154e+00   8.5286147e-01   1.0262290e+00   1.1441603e+00   2.4606080e+01   9.4173860e+00   2.5705209e+01
   1.3375000e+01   9.1681480e-01   1.0273522e+00   8.5327139e-01   1.0258689e+00   1.1490084e+00   2.4618328e+01   9.4247780e+00   2.5719172e+01
   1.3380000e+01   9.1595831e-01   1.0277545e+00   8.5373181e-01   1.0255800e+00   1.1538566e+00   2.4630576e+01   9.4321699e+00   2.5733134e+01
   1.3385000e+01   9.1509383e-01   1.0280584e+00   8.5415868e-01   1.0251924e+00   1.1587047e+00   2.4642824e+01   9.4395619e+00   2.5747097e+01
   1.3390000e+01   9.1416578e-01   1.0283943e+00   8.5452110e-01   1.0248679e+00   1.1635528e+00   2.4655072e+01   9.4469539e+00   2.5761060e+01
   1.3395000e+01   9.1327557e-01   1.0287156e+00   8.5498641e-01   1.0245144e+00   1.1684010e+00   2.4667320e+01   9.4543459e+00   2.5775022e+01
   1.3400000e+01   9.1230119e-01   1.0289854e+00   8.5541707e-01   1.0241323e+00   1.1732491e+00   2.4679568e+01   9.4617379e+00   2.5788985e+01
   1.3405000e+01   9.1130121e-01   1.0292954e+00   8.5580169e-01   1.0237474e+00   1.1780972e+00   2.4691816e+01   9.4691299e+00   2.5802948e+01
   1.3410000e+01   9.1041625e-01   1.0295947e+00   8.5626981e-01   1.0234013e+00   1.1829454e+00   2.4704064e+01   9.4765218e+00   2.5816910e+01
   1.3415000e+01   9.0949879e-01   1.0298554e+00   8.5673862e-01   1.0230518e+00   1.1877935e+00   2.4716312e+01   9.4839138e+00   2.5830873e+01
   1.3420000e+01   9.0864024e-01   1.0300988e+00   8.5719296e-01   1.0226233e+00   1.1926417e+00   2.4728560e+01   9.4913058e+00   2.5844836e+01
   1.3425000e+01   9.0773142e-01   1.0303896e+00   8.5759323e-01   1.0222196e+00   1.1974898e+00   2.4740808e+01   9.4986978e+00   2.5858798e+01
   1.3430000e+01   9.0680162e-01   1.0306527e+00   8.5801212e-01   1.0218122e+00   1.2023379e+00   2.4753056e+01   9.5060898e+00   2.5872761e+01
   1.3435000e+01   9.0587571e-01   1.0309628e+00   8.5847137e-01   1.0214378e+00   1.2071861e+00   2.4765303e+01   9.5134818e+00   2.5886723e+01
   1.3440000e+01   9.0492148e-01   1.0312387e+00   8.5894550e-01   1.0210332e+00   1.2120342e+00   2.4777551e+01   9.5208737e+00   2.5900686e+01
   1.3445000e+01   9.0402830e-01   1.0315028e+00   8.5935130e-01   1.0206299e+00   1.2168823e+00   2.4789799e+01   9.5282657e+00   2.5914649e+01
   1.3450000e+01   9.0309645e-01   1.0317286e+00   8.5981577e-01   1.0202168e+00   1.2217305e+00   2.4802047e+01   9.5356577e+00   2.5928611e+01
   1.3455000e+01   9.0217874e-01   1.0318868e+00   8.6028246e-01   1.0197407e+00   1.2265786e+00   2.4814295e+01   9.5430497e+00   2.5942574e+01
   1.3460000e+01   9.0124361e-01   1.0321312e+00   8.6071875e-01   1.0193089e+00   1.2314268e+00   2.4826543e+01   9.5504417e+00   2.5956537e+01
   1.3465000e+01   9.0034490e-01   1.0323592e+00   8.6112693e-01   1.0188596e+00   1.2362749e+00   2.4838791e+01   9.5578336e+00   2.5970499e+01
   1.3470000e+01   8.9943152e-01   1.0325731e+00   8.6158453e-01   1.0183373e+00   1.2411230e+00   2.4851039e+01   9.5652256e+00   2.5984462e+01
   1.3475000e+01   8.9850786e-01   1.0328161e+00   8.6202051e-01   1.0178146e+00   1.2459712e+00   2.4863287e+01   9.5726176e+00   2.5998425e+01
   1.3480000e+01   8.9760817e-01   1.0331056e+00   8.6247216e-01   1.0173284e+00   1.2508193e+00   2.4875535e+01   9.5800096e+00   2.6012387e+01
   1.3485000e+01   8.9672840e-01   1.0333260e+00   8.6294452e-01   1.0167743e+00   1.2556674e+00   2.4887783e+01   9.5874016e+00   2.6026350e+01
   1.3490000e+01   8.9580971e-01   1.0334788e+00   8.6343539e-01   1.0162304e+00   1.2605156e+00   2.4900031e+01   9.5947936e+00   2.6040312e+01
   1.3495000e+01   8.9489941e-01   1.0336284e+00   8.6390419e-01   1.0157091e+00   1.2653637e+00   2.4912279e+01   9.6021855e+00   2.6054275e+01
   1.3500000e+01   8.9396087e-01   1.0337748e+00   8.6433646e-01   1.0151416e+00   1.2702118e+00   2.4924527e+01   9.6095775e+00   2.6068238e+01
   1.3505000e+01   8.9302479e-01   1.0339145e+00   8.6474470e-01   1.0145617e+00   1.2750600e+00   2.4936774e+01   9.6169695e+00   2.6082200e+01
   1.3510000e+01   8.9205660e-01   1.0340501e+00   8.6519765e-01   1.0140170e+00   1.2799081e+00   2.4949022e+01   9.6243615e+00   2.6096163e+01
   1.3515000e+01   8.9114900e-01   1.0341989e+00   8.6568398e-01   1.0134102e+00   1.2847563e+00   2.4961270e+01   9.6317535e+00   2.6110126e+01
   1.3520000e+01   8.9025133e-01   1.0343260e+00   8.6611622e-01   1.0127919e+00   1.2896044e+00   2.4973518e+01   9.6391455e+00   2.6124088e+01
   1.3525000e+01   8.8937030e-01   1.0344853e+00   8.6659029e-01   1.0121396e+00   1.2944525e+00   2.4985766e+01   9.6465374e+00   2.6138051e+01
   1.3530000e+01   8.8857323e-01   1.0346060e+00   8.6697992e-01   1.0114765e+00   1.2993007e+00   2.4998014e+01   9.6539294e+00   2.6152014e+01
   1.3535000e+01   8.8764671e-01   1.0347691e+00   8.6743211e-01   1.0108483e+00   1.3041488e+00   2.5010262e+01   9.6613214e+00   2.6165976e+01
   1.3540000e+01   8.8676231e-01   1.0348955e+00   8.6790547e-01   1.0102153e+00   1.3089969e+00   2.5022510e+01   9.6687134e+00   2.6179939e+01
   1.3545000e+01   8.8586129e-01   1.0350066e+00   8.6839857e-01   1.0096022e+00   1.3138451e+00   2.5034758e+01   9.6761054e+00   2.6193901e+01
   1.3550000e+01   8.8501047e-01   1.0350760e+00   8.6882472e-01   1.0088915e+00   1.3186932e+00   2.5047006e+01   9.6834974e+00   2.6207864e+01
   1.3555000e+01   8.8416035e-01   1.0351449e+00   8.6929059e-01   1.0081476e+00   1.3235413e+00   2.5059254e+01   9.6908893e+00   2.6221827e+01
   1.3560000e+01   8.8326714e-01   1.0352043e+00   8.6969688e-01   1.0074381e+00   1.3283895e+00   2.5071502e+01   9.6982813e+00   2.6235789e+01
   1.3565000e+01   8.8241898e-01   1.0352414e+00   8.7017248e-01   1.0066234e+00   1.3332376e+00   2.5083750e+01   9.7056733e+00   2.6249752e+01
   1.3570000e+01   8.8161176e-01   1.0353271e+00   8.7061429e-01   1.0058555e+00   1.3380858e+00   2.5095997e+01   9.7130653e+00   2.6263715e+01
   1.3575000e+01   8.8074076e-01   1.0354415e+00   8.7101438e-01   1.0050984e+00   1.3429339e+00   2.5108245e+01   9.7204573e+00   2.6277677e+01
   1.3580000e+01   8.7992891e-01   1.0354540e+00   8.7153255e-01   1.0042865e+00   1.3477820e+00   2.5120493e+01   9.7278493e+00   2.6291640e+01
   1.3585000e+01   8.7911065e-01   1.0354882e+00   8.7198169e-01   1.0034497e+00   1.3526302e+00   2.5132741e+01   9.7352412e+00   2.6305602e+01
   1.3590000e+01   8.7822550e-01   1.0354390e+00   8.7246292e-01   1.0026371e+00   1.3574783e+00   2.5144778e+01   9.7426332e+00   2.6319565e+01
   1.3595000e+01   8.7734578e-01   1.0353834e+00   8.7288920e-01   1.0018101e+00   1.3623264e+00   2.5156815e+01   9.7500252e+00   2.6333528e+01
   1.3600000e+01   8.7647174e-01   1.0353637e+00   8.7330961e-01   1.0009711e+00   1.3671746e+00   2.5168851e+01   9.7574172e+00   2.6347490e+01
   1.3605000e+01   8.7558109e-01   1.0353939e+00   8.7370542e-01   1.0001242e+00   1.3720227e+00   2.5180888e+01   9.7648092e+00   2.6361453e+01
   1.3610000e+01   8.7475435e-01   1.0353769e+00   8.7416927e-01   9.9925460e-01   1.3768709e+00   2.5192925e+01   9.7722011e+00   2.6375416e+01
   1.3615000e+01   8.7392726e-01   1.0353470e+00   8.7457793e-01   9.9832882e-01   1.3817190e+00   2.5204962e+01   9.7795931e+00   2.6389378e+01
   1.3620000e+01   8.7316040e-01   1.0352634e+00   8.7501918e-01   9.9735794e-01   1.3865671e+00   2.5216999e+01   9.7869851e+00   2.6403341e+01
   1.3625000e+01   8.7237355e-01   1.0352305e+00   8.7545995e-01   9.9637899e-01   1.3914153e+00   2.5229035e+01   9.7943771e+00   2.6417304e+01
   1.3630000e+01   8.7161270e-01   1.0352044e+00   8.7593214e-01   9.9540231e-01   1.3962634e+00   2.5241072e+01   9.8017691e+00   2.6431266e+01
   1.3635000e+01   8.7082644e-01   1.0351971e+00   8.7634034e-01   9.9442878e-01   1.4011115e+00   2.5253109e+01   9.8091611e+00   2.6445229e+01
   1.3640000e+01   8.7005825e-01   1.0351598e+00   8.7679780e-01   9.9346660e-01   1.4059597e+00   2.5265146e+01   9.8165530e+00   2.6459191e+01
   1.3645000e+01   8.6926226e-01   1.0350594e+00   8.7721022e-01   9.9254302e-01   1.4108078e+00   2.5277182e+01   9.8239450e+00   2.6473154e+01
   1.3650000e+01   8.6851663e-01   1.0349679e+00   8.7757308e-01   9.9149853e-01   1.4156559e+00   2.5289219e+01   9.8313370e+00   2.6487117e+01
   1.3655000e+01   8.6775301e-01   1.0348648e+00   8.7795191e-01   9.9043077e-01   1.4205041e+00   2.5301256e+01   9.8387290e+00   2.6501079e+01
   1.3660000e+01   8.6702882e-01   1.0347444e+00   8.7837282e-01   9.8941987e-01   1.4253522e+00   2.5313293e+01   9.8461210e+00   2.6515042e+01
   1.3665000e+01   8.6631389e-01   1.0346808e+00   8.7876832e-01   9.8829258e-01   1.4302004e+00   2.5325329e+01   9.8535130e+00   2.6529005e+01
   1.3670000e+01   8.6559735e-01   1.0346426e+00   8.7923042e-01   9.8720223e-01   1.4350485e+00   2.5337366e+01   9.8609049e+00   2.6542967e+01
   1.3675000e+01   8.6486865e-01   1.0345749e+00   8.7961605e-01   9.8605452e-01   1.4398966e+00   2.5349403e+01   9.8682969e+00   2.6556930e+01
   1.3680000e+01   8.6417591e-01   1.0344400e+00   8.8009918e-01   9.8492680e-01   1.4447448e+00   2.5361440e+01   9.8756889e+00   2.6570893e+01
   1.3685000e+01   8.6342741e-01   1.0343665e+00   8.8051300e-01   9.8375573e-01   1.4495929e+00   2.5373476e+01   9.8830809e+00   2.6584855e+01
   1.3690000e+01   8.6259631e-01   1.0342511e+00   8.8094794e-01   9.8253004e-01   1.4544410e+00   2.5385513e+01   9.8904729e+00   2.6598818e+01
   1.3695000e+01   8.6186907e-01   1.0341217e+00   8.8133152e-01   9.8138891e-01   1.4592892e+00   2.5397550e+01   9.8978649e+00   2.6612780e+01
   1.3700000e+01   8.6116570e-01   1.0340143e+00   8.8172141e-01   9.8023033e-01   1.4641373e+00   2.5409587e+01   9.9052568e+00   2.6626743e+01
   1.3705000e+01   8.6039577e-01   1.0338239e+00   8.8218424e-01   9.7896921e-01   1.4689855e+00   2.5421623e+01   9.9126488e+00   2.6640706e+01
   1.3710000e+01   8.5973850e-01   1.0336810e+00   8.8257329e-01   9.7775889e-01   1.4738336e+00   2.5433660e+01   9.9200408e+00   2.6654668e+01
   1.3715000e+01   8.5911900e-01   1.0335534e+00   8.8303577e-01   9.7649213e-01   1.4786817e+00   2.5445697e+01   9.9274328e+00   2.6668631e+01
   1.3720000e+01   8.5845957e-01   1.0334569e+00   8.8347571e-01   9.7522584e-01   1.4835299e+00   2.5457734e+01   9.9348248e+00   2.6682594e+01
   1.3725000e+01   8.5774929e-01   1.0333159e+00   8.8393990e-01   9.7392469e-01   1.4883780e+00   2.5469770e+01   9.9422168e+00   2.6696556e+01
   1.3730000e+01   8.5712777e-01   1.0331836e+00   8.8436635e-01   9.7264026e-01   1.4932261e+00   2.5481807e+01   9.9496087e+00   2.6710519e+01
   1.3735000e+01   8.5647039e-01   1.0330583e+00   8.8483864e-01   9.7129632e-01   1.4980743e+00   2.5493844e+01   9.9570007e+00   2.6724482e+01
   1.3740000e+01   8.5576738e-01   1.0328664e+00   8.8528897e-01   9.6996159e-01   1.5029224e+00   2.5505881e+01   9.9643927e+00   2.6738444e+01
   1.3745000e+01   8.5509448e-01   1.0326987e+00   8.8568437e-01   9.6859794e-01   1.5077705e+00   2.5517917e+01   9.9717847e+00   2.6752407e+01
   1.3750000e+01   8.5446651e-01   1.0325148e+00   8.8611826e-01   9.6720279e-01   1.5126187e+00   2.5529954e+01   9.9791767e+00   2.6766369e+01
   1.3755000e+01   8.5380648e-01   1.0323422e+00   8.8652414e-01   9.6581191e-01   1.5174668e+00   2.5541991e+01   9.9865686e+00   2.6780332e+01
   1.3760000e+01   8.5316017e-01   1.0321150e+00   8.8692554e-01   9.6445591e-01   1.5223150e+00   2.5554028e+01   9.9939606e+00   2.6794295e+01
   1.3765000e+01   8.5247164e-01   1.0320029e+00   8.8730753e-01   9.6304090e-01   1.5271631e+00   2.5566064e+01   1.0001353e+01   2.6808257e+01
   1.3770000e+01   8.5181991e-01   1.0318274e+00   8.8771073e-01   9.6160554e-01   1.5320112e+00   2.5578101e+01   1.0008745e+01   2.6822220e+01
   1.3775000e+01   8.5119887e-01   1.0316260e+00   8.8813135e-01   9.6020053e-01   1.5368594e+00   2.5590138e+01   1.0016137e+01   2.6836183e+01
   1.3780000e+01   8.5061061e-01   1.0314464e+00   8.8853694e-01   9.5879182e-01   1.5417075e+00   2.5602175e+01   1.0023529e+01   2.6850145e+01
   1.3785000e+01   8.4998460e-01   1.0312534e+00   8.8896560e-01   9.5739288e-01   1.5465556e+00   2.5614211e+01   1.0030921e+01   2.6864108e+01
   1.3790000e+01   8.4935783e-01   1.0310127e+00   8.8948053e-01   9.5597157e-01   1.5514038e+00   2.5626248e+01   1.0038313e+01   2.6878070e+01
[truncated: 12,650,236 more chars]
