# Supplementary material for: Emergent hypernetworks in weakly coupled oscillators
Source: Nat Commun. 2022 Aug 17;13:4849. doi: 10.1038/s41467-022-32282-4 (PMC9385626; doi:10.1038/s41467-022-32282-4)
Supplement: Supplementary file 5 — Source Data [file 41467_2022_32282_MOESM5_ESM.zip › Hypernetwork_data-main/uncoupled.txt]

   5.0000000e-03   8.8123530e-01   9.6071727e-01   9.9555710e-01   9.7724303e-01  -8.9983174e+00  -8.6866562e+00  -6.7768642e+00  -7.9253815e+00
   1.0000000e-02   8.8156635e-01   9.6128274e-01   9.9575140e-01   9.7768910e-01  -8.9935790e+00  -8.6744558e+00  -6.7693842e+00  -7.9134815e+00
   1.5000000e-02   8.8189688e-01   9.6184505e-01   9.9594200e-01   9.7813185e-01  -8.9888405e+00  -8.6622555e+00  -6.7619042e+00  -7.9015815e+00
   2.0000000e-02   8.8222688e-01   9.6240421e-01   9.9612890e-01   9.7857128e-01  -8.9841021e+00  -8.6500551e+00  -6.7544242e+00  -7.8896816e+00
   2.5000000e-02   8.8255635e-01   9.6296021e-01   9.9631211e-01   9.7900740e-01  -8.9793636e+00  -8.6378548e+00  -6.7469442e+00  -7.8777816e+00
   3.0000000e-02   8.8288529e-01   9.6351307e-01   9.9649162e-01   9.7944021e-01  -8.9746252e+00  -8.6256544e+00  -6.7394642e+00  -7.8658816e+00
   3.5000000e-02   8.8321371e-01   9.6406276e-01   9.9666743e-01   9.7986970e-01  -8.9698867e+00  -8.6134540e+00  -6.7319843e+00  -7.8539816e+00
   4.0000000e-02   8.8354160e-01   9.6460930e-01   9.9683955e-01   9.8029588e-01  -8.9651483e+00  -8.6012537e+00  -6.7245043e+00  -7.8420817e+00
   4.5000000e-02   8.8386896e-01   9.6515269e-01   9.9700797e-01   9.8071874e-01  -8.9604098e+00  -8.5890533e+00  -6.7170243e+00  -7.8301817e+00
   5.0000000e-02   8.8419579e-01   9.6569293e-01   9.9717269e-01   9.8113829e-01  -8.9556714e+00  -8.5768530e+00  -6.7095443e+00  -7.8182817e+00
   5.5000000e-02   8.8452210e-01   9.6623000e-01   9.9733372e-01   9.8155453e-01  -8.9509329e+00  -8.5646526e+00  -6.7020643e+00  -7.8063817e+00
   6.0000000e-02   8.8484787e-01   9.6676393e-01   9.9749104e-01   9.8196745e-01  -8.9461945e+00  -8.5524522e+00  -6.6945843e+00  -7.7944818e+00
   6.5000000e-02   8.8517312e-01   9.6729470e-01   9.9764468e-01   9.8237706e-01  -8.9414560e+00  -8.5402519e+00  -6.6871044e+00  -7.7825818e+00
   7.0000000e-02   8.8549785e-01   9.6782232e-01   9.9779461e-01   9.8278335e-01  -8.9367176e+00  -8.5280515e+00  -6.6796244e+00  -7.7706818e+00
   7.5000000e-02   8.8582204e-01   9.6834678e-01   9.9794085e-01   9.8318633e-01  -8.9319791e+00  -8.5158512e+00  -6.6721444e+00  -7.7587819e+00
   8.0000000e-02   8.8614571e-01   9.6886809e-01   9.9808339e-01   9.8358600e-01  -8.9272407e+00  -8.5036508e+00  -6.6646644e+00  -7.7468819e+00
   8.5000000e-02   8.8646885e-01   9.6938624e-01   9.9822224e-01   9.8398235e-01  -8.9225022e+00  -8.4914504e+00  -6.6571844e+00  -7.7349819e+00
   9.0000000e-02   8.8679146e-01   9.6990124e-01   9.9835739e-01   9.8437539e-01  -8.9177638e+00  -8.4792501e+00  -6.6497045e+00  -7.7230819e+00
   9.5000000e-02   8.8711354e-01   9.7041308e-01   9.9848884e-01   9.8476511e-01  -8.9130253e+00  -8.4670497e+00  -6.6422245e+00  -7.7111820e+00
   1.0000000e-01   8.8743510e-01   9.7092177e-01   9.9861659e-01   9.8515152e-01  -8.9082869e+00  -8.4548494e+00  -6.6347445e+00  -7.6992820e+00
   1.0500000e-01   8.8775613e-01   9.7142731e-01   9.9874065e-01   9.8553462e-01  -8.9035484e+00  -8.4426490e+00  -6.6272645e+00  -7.6873820e+00
   1.1000000e-01   8.8807663e-01   9.7192969e-01   9.9886101e-01   9.8591440e-01  -8.8988100e+00  -8.4304486e+00  -6.6197845e+00  -7.6754821e+00
   1.1500000e-01   8.8839660e-01   9.7242892e-01   9.9897767e-01   9.8629087e-01  -8.8940715e+00  -8.4182483e+00  -6.6123045e+00  -7.6635821e+00
   1.2000000e-01   8.8871605e-01   9.7292499e-01   9.9909064e-01   9.8666402e-01  -8.8893331e+00  -8.4060479e+00  -6.6048246e+00  -7.6516821e+00
   1.2500000e-01   8.8903497e-01   9.7341791e-01   9.9919991e-01   9.8703386e-01  -8.8845946e+00  -8.3938476e+00  -6.5973446e+00  -7.6397821e+00
   1.3000000e-01   8.8935336e-01   9.7390767e-01   9.9930548e-01   9.8740039e-01  -8.8798562e+00  -8.3816472e+00  -6.5898646e+00  -7.6278822e+00
   1.3500000e-01   8.8967122e-01   9.7439428e-01   9.9940736e-01   9.8776360e-01  -8.8751177e+00  -8.3694468e+00  -6.5823846e+00  -7.6159822e+00
   1.4000000e-01   8.8998856e-01   9.7487774e-01   9.9950554e-01   9.8812350e-01  -8.8703793e+00  -8.3572465e+00  -6.5749046e+00  -7.6040822e+00
   1.4500000e-01   8.9030536e-01   9.7535804e-01   9.9960002e-01   9.8848008e-01  -8.8656408e+00  -8.3450461e+00  -6.5674246e+00  -7.5921822e+00
   1.5000000e-01   8.9062164e-01   9.7583519e-01   9.9969081e-01   9.8883335e-01  -8.8609024e+00  -8.3328458e+00  -6.5599447e+00  -7.5802823e+00
   1.5500000e-01   8.9093740e-01   9.7630918e-01   9.9977789e-01   9.8918331e-01  -8.8561639e+00  -8.3206454e+00  -6.5524647e+00  -7.5683823e+00
   1.6000000e-01   8.9125262e-01   9.7678002e-01   9.9986129e-01   9.8952995e-01  -8.8514255e+00  -8.3084450e+00  -6.5449847e+00  -7.5564823e+00
   1.6500000e-01   8.9156732e-01   9.7724770e-01   9.9994098e-01   9.8987328e-01  -8.8466870e+00  -8.2962447e+00  -6.5375047e+00  -7.5445824e+00
   1.7000000e-01   8.9188149e-01   9.7771223e-01   1.0000170e+00   9.9021329e-01  -8.8419486e+00  -8.2840443e+00  -6.5300247e+00  -7.5326824e+00
   1.7500000e-01   8.9219513e-01   9.7817361e-01   1.0000893e+00   9.9054999e-01  -8.8372101e+00  -8.2718440e+00  -6.5225447e+00  -7.5207824e+00
   1.8000000e-01   8.9250824e-01   9.7863183e-01   1.0001579e+00   9.9088338e-01  -8.8324717e+00  -8.2596436e+00  -6.5150648e+00  -7.5088824e+00
   1.8500000e-01   8.9282083e-01   9.7908690e-01   1.0002228e+00   9.9121345e-01  -8.8277332e+00  -8.2474432e+00  -6.5075848e+00  -7.4969825e+00
   1.9000000e-01   8.9313289e-01   9.7953881e-01   1.0002840e+00   9.9154021e-01  -8.8229948e+00  -8.2352429e+00  -6.5001048e+00  -7.4850825e+00
   1.9500000e-01   8.9344442e-01   9.7998757e-01   1.0003415e+00   9.9186365e-01  -8.8182563e+00  -8.2230425e+00  -6.4926248e+00  -7.4731825e+00
   2.0000000e-01   8.9375542e-01   9.8043317e-01   1.0003953e+00   9.9218378e-01  -8.8135179e+00  -8.2108422e+00  -6.4851448e+00  -7.4612826e+00
   2.0500000e-01   8.9406590e-01   9.8087562e-01   1.0004455e+00   9.9250060e-01  -8.8087794e+00  -8.1986418e+00  -6.4776649e+00  -7.4493826e+00
   2.1000000e-01   8.9437585e-01   9.8131492e-01   1.0004919e+00   9.9281410e-01  -8.8040410e+00  -8.1864414e+00  -6.4701849e+00  -7.4374826e+00
   2.1500000e-01   8.9468527e-01   9.8175106e-01   1.0005346e+00   9.9312429e-01  -8.7993025e+00  -8.1742411e+00  -6.4627049e+00  -7.4255826e+00
   2.2000000e-01   8.9499416e-01   9.8218404e-01   1.0005736e+00   9.9343116e-01  -8.7945640e+00  -8.1620407e+00  -6.4552249e+00  -7.4136827e+00
   2.2500000e-01   8.9530253e-01   9.8261388e-01   1.0006090e+00   9.9373472e-01  -8.7898256e+00  -8.1498404e+00  -6.4477449e+00  -7.4017827e+00
   2.3000000e-01   8.9561036e-01   9.8304055e-01   1.0006406e+00   9.9403497e-01  -8.7850871e+00  -8.1376400e+00  -6.4402649e+00  -7.3898827e+00
   2.3500000e-01   8.9591767e-01   9.8346408e-01   1.0006685e+00   9.9433190e-01  -8.7803487e+00  -8.1254396e+00  -6.4327850e+00  -7.3779827e+00
   2.4000000e-01   8.9622446e-01   9.8388445e-01   1.0006928e+00   9.9462552e-01  -8.7756102e+00  -8.1132393e+00  -6.4253050e+00  -7.3660828e+00
   2.4500000e-01   8.9653071e-01   9.8430166e-01   1.0007133e+00   9.9491582e-01  -8.7708718e+00  -8.1010389e+00  -6.4178250e+00  -7.3541828e+00
   2.5000000e-01   8.9683644e-01   9.8471572e-01   1.0007302e+00   9.9520281e-01  -8.7661333e+00  -8.0888386e+00  -6.4103450e+00  -7.3422828e+00
   2.5500000e-01   8.9714164e-01   9.8512663e-01   1.0007433e+00   9.9548649e-01  -8.7613949e+00  -8.0766382e+00  -6.4028650e+00  -7.3303829e+00
   2.6000000e-01   8.9736011e-01   9.8553767e-01   1.0007256e+00   9.9577281e-01  -8.7566564e+00  -8.0644378e+00  -6.3953850e+00  -7.3184829e+00
   2.6500000e-01   8.9764445e-01   9.8593311e-01   1.0007250e+00   9.9608112e-01  -8.7519180e+00  -8.0522375e+00  -6.3879051e+00  -7.3065829e+00
   2.7000000e-01   8.9793074e-01   9.8637565e-01   1.0007389e+00   9.9635189e-01  -8.7471795e+00  -8.0400371e+00  -6.3804251e+00  -7.2946829e+00
   2.7500000e-01   8.9825392e-01   9.8671091e-01   1.0007723e+00   9.9649232e-01  -8.7424411e+00  -8.0278368e+00  -6.3729451e+00  -7.2827830e+00
   2.8000000e-01   8.9855542e-01   9.8703121e-01   1.0007844e+00   9.9671660e-01  -8.7377026e+00  -8.0156364e+00  -6.3654651e+00  -7.2708830e+00
   2.8500000e-01   8.9886298e-01   9.8743744e-01   1.0007510e+00   9.9693226e-01  -8.7329642e+00  -8.0034360e+00  -6.3579851e+00  -7.2589830e+00
   2.9000000e-01   8.9917007e-01   9.8782263e-01   1.0007397e+00   9.9712218e-01  -8.7282257e+00  -7.9912357e+00  -6.3505051e+00  -7.2470831e+00
   2.9500000e-01   8.9946578e-01   9.8820046e-01   1.0006513e+00   9.9733928e-01  -8.7234873e+00  -7.9790353e+00  -6.3430252e+00  -7.2351831e+00
   3.0000000e-01   8.9974393e-01   9.8853582e-01   1.0006784e+00   9.9762595e-01  -8.7187488e+00  -7.9668350e+00  -6.3355452e+00  -7.2232831e+00
   3.0500000e-01   8.9999548e-01   9.8895390e-01   1.0006886e+00   9.9787689e-01  -8.7140104e+00  -7.9546346e+00  -6.3280652e+00  -7.2113831e+00
   3.1000000e-01   9.0029842e-01   9.8932858e-01   1.0006582e+00   9.9812465e-01  -8.7092719e+00  -7.9424342e+00  -6.3205852e+00  -7.1994832e+00
   3.1500000e-01   9.0055331e-01   9.8975609e-01   1.0006281e+00   9.9840967e-01  -8.7045335e+00  -7.9302339e+00  -6.3131052e+00  -7.1875832e+00
   3.2000000e-01   9.0080644e-01   9.9017196e-01   1.0006864e+00   9.9867535e-01  -8.6997950e+00  -7.9180335e+00  -6.3056253e+00  -7.1756832e+00
   3.2500000e-01   9.0112156e-01   9.9052164e-01   1.0006439e+00   9.9891693e-01  -8.6950566e+00  -7.9058332e+00  -6.2981453e+00  -7.1637832e+00
   3.3000000e-01   9.0141827e-01   9.9084632e-01   1.0005852e+00   9.9918980e-01  -8.6903181e+00  -7.8936328e+00  -6.2906653e+00  -7.1518833e+00
   3.3500000e-01   9.0171710e-01   9.9123453e-01   1.0005657e+00   9.9948670e-01  -8.6855797e+00  -7.8814324e+00  -6.2831853e+00  -7.1399833e+00
   3.4000000e-01   9.0205341e-01   9.9157386e-01   1.0005136e+00   9.9965797e-01  -8.6808412e+00  -7.8692321e+00  -6.2757053e+00  -7.1280833e+00
   3.4500000e-01   9.0241836e-01   9.9188185e-01   1.0004517e+00   9.9987407e-01  -8.6761028e+00  -7.8570317e+00  -6.2682253e+00  -7.1161834e+00
   3.5000000e-01   9.0271772e-01   9.9224981e-01   1.0003739e+00   1.0001138e+00  -8.6713643e+00  -7.8448314e+00  -6.2607454e+00  -7.1042834e+00
   3.5500000e-01   9.0302339e-01   9.9256173e-01   1.0003021e+00   1.0003792e+00  -8.6666259e+00  -7.8326310e+00  -6.2532654e+00  -7.0923834e+00
   3.6000000e-01   9.0336585e-01   9.9294124e-01   1.0002282e+00   1.0006041e+00  -8.6618874e+00  -7.8204306e+00  -6.2457854e+00  -7.0804834e+00
   3.6500000e-01   9.0370211e-01   9.9331520e-01   1.0001638e+00   1.0008468e+00  -8.6571490e+00  -7.8082303e+00  -6.2383054e+00  -7.0685835e+00
   3.7000000e-01   9.0395288e-01   9.9362957e-01   1.0000833e+00   1.0011061e+00  -8.6524105e+00  -7.7960299e+00  -6.2308254e+00  -7.0566835e+00
   3.7500000e-01   9.0428325e-01   9.9392315e-01   1.0000569e+00   1.0012982e+00  -8.6476721e+00  -7.7838296e+00  -6.2233454e+00  -7.0447835e+00
   3.8000000e-01   9.0460311e-01   9.9431014e-01   9.9998344e-01   1.0015219e+00  -8.6429336e+00  -7.7716292e+00  -6.2158655e+00  -7.0328836e+00
   3.8500000e-01   9.0491506e-01   9.9467771e-01   9.9993093e-01   1.0017478e+00  -8.6381952e+00  -7.7594288e+00  -6.2083855e+00  -7.0209836e+00
   3.9000000e-01   9.0521788e-01   9.9501869e-01   9.9984868e-01   1.0019447e+00  -8.6334567e+00  -7.7472285e+00  -6.2009055e+00  -7.0090836e+00
   3.9500000e-01   9.0558418e-01   9.9538510e-01   9.9979663e-01   1.0021108e+00  -8.6287183e+00  -7.7350281e+00  -6.1934255e+00  -6.9971836e+00
   4.0000000e-01   9.0594707e-01   9.9567223e-01   9.9971191e-01   1.0022856e+00  -8.6239798e+00  -7.7228278e+00  -6.1859455e+00  -6.9852837e+00
   4.0500000e-01   9.0617215e-01   9.9603498e-01   9.9963764e-01   1.0025459e+00  -8.6192414e+00  -7.7106274e+00  -6.1784656e+00  -6.9733837e+00
   4.1000000e-01   9.0652097e-01   9.9633724e-01   9.9954627e-01   1.0027778e+00  -8.6145029e+00  -7.6984270e+00  -6.1709856e+00  -6.9614837e+00
   4.1500000e-01   9.0680788e-01   9.9665907e-01   9.9941479e-01   1.0029950e+00  -8.6097645e+00  -7.6862267e+00  -6.1635056e+00  -6.9495837e+00
   4.2000000e-01   9.0706275e-01   9.9699952e-01   9.9927456e-01   1.0032186e+00  -8.6050260e+00  -7.6740263e+00  -6.1560256e+00  -6.9376838e+00
   4.2500000e-01   9.0731337e-01   9.9732983e-01   9.9922014e-01   1.0034553e+00  -8.6002876e+00  -7.6618260e+00  -6.1485456e+00  -6.9257838e+00
   4.3000000e-01   9.0762510e-01   9.9767020e-01   9.9916232e-01   1.0036620e+00  -8.5955491e+00  -7.6496256e+00  -6.1410656e+00  -6.9138838e+00
   4.3500000e-01   9.0792273e-01   9.9791493e-01   9.9899845e-01   1.0038763e+00  -8.5908107e+00  -7.6374252e+00  -6.1335857e+00  -6.9019839e+00
   4.4000000e-01   9.0819981e-01   9.9819783e-01   9.9893045e-01   1.0040937e+00  -8.5860722e+00  -7.6252249e+00  -6.1261057e+00  -6.8900839e+00
   4.4500000e-01   9.0849512e-01   9.9853163e-01   9.9883737e-01   1.0042923e+00  -8.5813338e+00  -7.6130245e+00  -6.1186257e+00  -6.8781839e+00
   4.5000000e-01   9.0883298e-01   9.9888906e-01   9.9872735e-01   1.0044380e+00  -8.5765953e+00  -7.6008242e+00  -6.1111457e+00  -6.8662839e+00
   4.5500000e-01   9.0913644e-01   9.9916933e-01   9.9857546e-01   1.0045986e+00  -8.5718569e+00  -7.5886238e+00  -6.1036657e+00  -6.8543840e+00
   4.6000000e-01   9.0946320e-01   9.9947021e-01   9.9843941e-01   1.0047347e+00  -8.5671184e+00  -7.5764234e+00  -6.0961857e+00  -6.8424840e+00
   4.6500000e-01   9.0979659e-01   9.9981709e-01   9.9837123e-01   1.0048634e+00  -8.5623800e+00  -7.5642231e+00  -6.0887058e+00  -6.8305840e+00
   4.7000000e-01   9.1012711e-01   1.0000368e+00   9.9819622e-01   1.0049582e+00  -8.5576415e+00  -7.5520227e+00  -6.0812258e+00  -6.8186841e+00
   4.7500000e-01   9.1040805e-01   1.0002772e+00   9.9805929e-01   1.0051230e+00  -8.5529031e+00  -7.5398224e+00  -6.0737458e+00  -6.8067841e+00
   4.8000000e-01   9.1070455e-01   1.0005870e+00   9.9791646e-01   1.0053288e+00  -8.5481646e+00  -7.5276220e+00  -6.0662658e+00  -6.7948841e+00
   4.8500000e-01   9.1103459e-01   1.0008569e+00   9.9777318e-01   1.0055130e+00  -8.5434262e+00  -7.5154216e+00  -6.0587858e+00  -6.7829841e+00
   4.9000000e-01   9.1125206e-01   1.0011321e+00   9.9763002e-01   1.0056678e+00  -8.5386877e+00  -7.5032213e+00  -6.0513058e+00  -6.7710842e+00
   4.9500000e-01   9.1157429e-01   1.0013689e+00   9.9749654e-01   1.0058944e+00  -8.5339493e+00  -7.4910209e+00  -6.0438259e+00  -6.7591842e+00
   5.0000000e-01   9.1189418e-01   1.0017137e+00   9.9732547e-01   1.0060679e+00  -8.5292108e+00  -7.4788206e+00  -6.0363459e+00  -6.7472842e+00
   5.0500000e-01   9.1221696e-01   1.0019703e+00   9.9707527e-01   1.0061960e+00  -8.5244724e+00  -7.4666202e+00  -6.0288659e+00  -6.7353842e+00
   5.1000000e-01   9.1250479e-01   1.0022156e+00   9.9683324e-01   1.0063459e+00  -8.5197339e+00  -7.4544198e+00  -6.0213859e+00  -6.7234843e+00
   5.1500000e-01   9.1282865e-01   1.0025510e+00   9.9666682e-01   1.0064459e+00  -8.5149955e+00  -7.4422195e+00  -6.0139059e+00  -6.7115843e+00
   5.2000000e-01   9.1317691e-01   1.0028308e+00   9.9645443e-01   1.0065551e+00  -8.5102570e+00  -7.4300191e+00  -6.0064260e+00  -6.6996843e+00
   5.2500000e-01   9.1349834e-01   1.0030422e+00   9.9624678e-01   1.0066692e+00  -8.5055186e+00  -7.4178188e+00  -5.9989460e+00  -6.6877844e+00
   5.3000000e-01   9.1383576e-01   1.0033016e+00   9.9602944e-01   1.0068028e+00  -8.5007801e+00  -7.4056184e+00  -5.9914660e+00  -6.6758844e+00
   5.3500000e-01   9.1412788e-01   1.0035921e+00   9.9574149e-01   1.0069655e+00  -8.4960417e+00  -7.3934181e+00  -5.9839860e+00  -6.6639844e+00
   5.4000000e-01   9.1444752e-01   1.0037965e+00   9.9544485e-01   1.0070377e+00  -8.4913032e+00  -7.3812177e+00  -5.9765060e+00  -6.6520844e+00
   5.4500000e-01   9.1475006e-01   1.0040724e+00   9.9517782e-01   1.0071983e+00  -8.4865648e+00  -7.3690173e+00  -5.9690260e+00  -6.6401845e+00
   5.5000000e-01   9.1503818e-01   1.0042885e+00   9.9495855e-01   1.0073426e+00  -8.4818263e+00  -7.3568170e+00  -5.9615461e+00  -6.6282845e+00
   5.5500000e-01   9.1532679e-01   1.0046199e+00   9.9471489e-01   1.0074445e+00  -8.4770879e+00  -7.3446166e+00  -5.9540661e+00  -6.6163845e+00
   5.6000000e-01   9.1563460e-01   1.0048147e+00   9.9446939e-01   1.0075169e+00  -8.4723494e+00  -7.3324163e+00  -5.9465861e+00  -6.6044846e+00
   5.6500000e-01   9.1597174e-01   1.0050431e+00   9.9426542e-01   1.0076571e+00  -8.4676110e+00  -7.3202159e+00  -5.9391061e+00  -6.5925846e+00
   5.7000000e-01   9.1628311e-01   1.0053415e+00   9.9398944e-01   1.0077876e+00  -8.4628725e+00  -7.3080155e+00  -5.9316261e+00  -6.5806846e+00
   5.7500000e-01   9.1655861e-01   1.0055972e+00   9.9363122e-01   1.0078658e+00  -8.4581341e+00  -7.2958152e+00  -5.9241461e+00  -6.5687846e+00
   5.8000000e-01   9.1685460e-01   1.0057716e+00   9.9334709e-01   1.0079546e+00  -8.4533956e+00  -7.2836148e+00  -5.9166662e+00  -6.5568847e+00
   5.8500000e-01   9.1714256e-01   1.0059984e+00   9.9302989e-01   1.0081328e+00  -8.4486572e+00  -7.2714145e+00  -5.9091862e+00  -6.5449847e+00
   5.9000000e-01   9.1744259e-01   1.0062409e+00   9.9267563e-01   1.0081532e+00  -8.4439187e+00  -7.2592141e+00  -5.9017062e+00  -6.5330847e+00
   5.9500000e-01   9.1778027e-01   1.0064323e+00   9.9233635e-01   1.0081914e+00  -8.4391803e+00  -7.2470137e+00  -5.8942262e+00  -6.5211848e+00
   6.0000000e-01   9.1805194e-01   1.0066506e+00   9.9200992e-01   1.0083410e+00  -8.4344418e+00  -7.2348134e+00  -5.8867462e+00  -6.5092848e+00
   6.0500000e-01   9.1837669e-01   1.0068544e+00   9.9172889e-01   1.0084964e+00  -8.4297034e+00  -7.2226130e+00  -5.8792663e+00  -6.4973848e+00
   6.1000000e-01   9.1866900e-01   1.0070406e+00   9.9139397e-01   1.0086097e+00  -8.4249649e+00  -7.2104127e+00  -5.8717863e+00  -6.4854848e+00
   6.1500000e-01   9.1902279e-01   1.0072297e+00   9.9108005e-01   1.0087436e+00  -8.4202265e+00  -7.1982123e+00  -5.8643063e+00  -6.4735849e+00
   6.2000000e-01   9.1936619e-01   1.0074813e+00   9.9074348e-01   1.0088599e+00  -8.4154880e+00  -7.1860119e+00  -5.8568263e+00  -6.4616849e+00
   6.2500000e-01   9.1970662e-01   1.0076613e+00   9.9039723e-01   1.0088445e+00  -8.4107496e+00  -7.1738116e+00  -5.8493463e+00  -6.4497849e+00
   6.3000000e-01   9.1996855e-01   1.0078595e+00   9.9003797e-01   1.0089004e+00  -8.4060111e+00  -7.1616112e+00  -5.8418663e+00  -6.4378849e+00
   6.3500000e-01   9.2027469e-01   1.0080463e+00   9.8968996e-01   1.0090127e+00  -8.4012727e+00  -7.1494109e+00  -5.8343864e+00  -6.4259850e+00
   6.4000000e-01   9.2058632e-01   1.0082286e+00   9.8928012e-01   1.0090882e+00  -8.3965342e+00  -7.1372105e+00  -5.8269064e+00  -6.4140850e+00
   6.4500000e-01   9.2088626e-01   1.0084059e+00   9.8882348e-01   1.0091632e+00  -8.3917958e+00  -7.1250101e+00  -5.8194264e+00  -6.4021850e+00
   6.5000000e-01   9.2116165e-01   1.0085496e+00   9.8843610e-01   1.0092416e+00  -8.3870573e+00  -7.1128098e+00  -5.8119464e+00  -6.3902851e+00
   6.5500000e-01   9.2145202e-01   1.0086624e+00   9.8805238e-01   1.0093519e+00  -8.3823189e+00  -7.1006094e+00  -5.8044664e+00  -6.3783851e+00
   6.6000000e-01   9.2172155e-01   1.0088109e+00   9.8760581e-01   1.0094027e+00  -8.3775804e+00  -7.0884091e+00  -5.7969864e+00  -6.3664851e+00
   6.6500000e-01   9.2199311e-01   1.0089408e+00   9.8712492e-01   1.0094370e+00  -8.3728420e+00  -7.0762087e+00  -5.7895065e+00  -6.3545851e+00
   6.7000000e-01   9.2229112e-01   1.0090192e+00   9.8668477e-01   1.0095066e+00  -8.3681035e+00  -7.0640083e+00  -5.7820265e+00  -6.3426852e+00
   6.7500000e-01   9.2251715e-01   1.0091980e+00   9.8617594e-01   1.0095766e+00  -8.3633651e+00  -7.0518080e+00  -5.7745465e+00  -6.3307852e+00
   6.8000000e-01   9.2281286e-01   1.0093449e+00   9.8570915e-01   1.0096314e+00  -8.3586266e+00  -7.0396076e+00  -5.7670665e+00  -6.3188852e+00
   6.8500000e-01   9.2312960e-01   1.0094639e+00   9.8517947e-01   1.0096698e+00  -8.3538882e+00  -7.0274073e+00  -5.7595865e+00  -6.3069853e+00
   6.9000000e-01   9.2338437e-01   1.0096368e+00   9.8467336e-01   1.0097134e+00  -8.3491497e+00  -7.0152069e+00  -5.7521065e+00  -6.2950853e+00
   6.9500000e-01   9.2371899e-01   1.0097949e+00   9.8417228e-01   1.0096889e+00  -8.3444113e+00  -7.0030065e+00  -5.7446266e+00  -6.2831853e+00
   7.0000000e-01   9.2406201e-01   1.0098724e+00   9.8358442e-01   1.0096948e+00  -8.3396728e+00  -6.9908062e+00  -5.7371466e+00  -6.2712853e+00
   7.0500000e-01   9.2432101e-01   1.0099894e+00   9.8302412e-01   1.0097685e+00  -8.3349344e+00  -6.9786058e+00  -5.7296666e+00  -6.2593854e+00
   7.1000000e-01   9.2461316e-01   1.0101186e+00   9.8247976e-01   1.0097840e+00  -8.3301959e+00  -6.9664055e+00  -5.7221866e+00  -6.2474854e+00
   7.1500000e-01   9.2493672e-01   1.0102446e+00   9.8187723e-01   1.0098511e+00  -8.3254575e+00  -6.9542051e+00  -5.7147066e+00  -6.2355854e+00
   7.2000000e-01   9.2521567e-01   1.0102983e+00   9.8127256e-01   1.0098505e+00  -8.3207190e+00  -6.9420047e+00  -5.7072267e+00  -6.2236854e+00
   7.2500000e-01   9.2544844e-01   1.0104794e+00   9.8065409e-01   1.0099078e+00  -8.3159806e+00  -6.9298044e+00  -5.6997467e+00  -6.2117855e+00
   7.3000000e-01   9.2580737e-01   1.0106075e+00   9.8004724e-01   1.0099143e+00  -8.3112421e+00  -6.9176040e+00  -5.6922667e+00  -6.1998855e+00
   7.3500000e-01   9.2607857e-01   1.0107206e+00   9.7946004e-01   1.0099759e+00  -8.3065037e+00  -6.9054037e+00  -5.6847867e+00  -6.1879855e+00
   7.4000000e-01   9.2632747e-01   1.0108343e+00   9.7884338e-01   1.0099851e+00  -8.3017652e+00  -6.8932033e+00  -5.6773067e+00  -6.1760856e+00
   7.4500000e-01   9.2662927e-01   1.0109855e+00   9.7817792e-01   1.0099499e+00  -8.2970268e+00  -6.8810029e+00  -5.6698267e+00  -6.1641856e+00
   7.5000000e-01   9.2691608e-01   1.0111349e+00   9.7753321e-01   1.0099170e+00  -8.2922883e+00  -6.8688026e+00  -5.6623468e+00  -6.1522856e+00
   7.5500000e-01   9.2719564e-01   1.0112296e+00   9.7673652e-01   1.0098451e+00  -8.2875499e+00  -6.8566022e+00  -5.6548668e+00  -6.1403856e+00
   7.6000000e-01   9.2750099e-01   1.0112880e+00   9.7600404e-01   1.0098360e+00  -8.2828114e+00  -6.8444019e+00  -5.6473868e+00  -6.1284857e+00
   7.6500000e-01   9.2790599e-01   1.0113619e+00   9.7531089e-01   1.0098046e+00  -8.2780729e+00  -6.8322015e+00  -5.6399068e+00  -6.1165857e+00
   7.7000000e-01   9.2821396e-01   1.0114546e+00   9.7458525e-01   1.0097610e+00  -8.2733345e+00  -6.8200011e+00  -5.6324268e+00  -6.1046857e+00
   7.7500000e-01   9.2849101e-01   1.0115264e+00   9.7384240e-01   1.0097445e+00  -8.2685960e+00  -6.8078008e+00  -5.6249468e+00  -6.0927858e+00
   7.8000000e-01   9.2877850e-01   1.0116468e+00   9.7309197e-01   1.0098190e+00  -8.2638576e+00  -6.7956004e+00  -5.6174669e+00  -6.0808858e+00
   7.8500000e-01   9.2907826e-01   1.0117659e+00   9.7225909e-01   1.0098423e+00  -8.2591191e+00  -6.7834001e+00  -5.6099869e+00  -6.0689858e+00
   7.9000000e-01   9.2932467e-01   1.0118536e+00   9.7144803e-01   1.0098324e+00  -8.2543807e+00  -6.7711997e+00  -5.6025069e+00  -6.0570858e+00
   7.9500000e-01   9.2960468e-01   1.0119539e+00   9.7062399e-01   1.0098441e+00  -8.2496422e+00  -6.7589993e+00  -5.5950269e+00  -6.0451859e+00
   8.0000000e-01   9.2998496e-01   1.0120499e+00   9.6985145e-01   1.0098160e+00  -8.2449038e+00  -6.7467990e+00  -5.5875469e+00  -6.0332859e+00
   8.0500000e-01   9.3027375e-01   1.0121265e+00   9.6894689e-01   1.0098174e+00  -8.2401653e+00  -6.7345986e+00  -5.5800670e+00  -6.0213859e+00
   8.1000000e-01   9.3052791e-01   1.0122369e+00   9.6805845e-01   1.0098504e+00  -8.2354269e+00  -6.7223983e+00  -5.5725870e+00  -6.0094859e+00
   8.1500000e-01   9.3083067e-01   1.0123584e+00   9.6716627e-01   1.0097784e+00  -8.2306884e+00  -6.7101979e+00  -5.5651070e+00  -5.9975860e+00
   8.2000000e-01   9.3114167e-01   1.0124307e+00   9.6624715e-01   1.0097484e+00  -8.2259500e+00  -6.6979975e+00  -5.5576270e+00  -5.9856860e+00
   8.2500000e-01   9.3140833e-01   1.0124672e+00   9.6525298e-01   1.0096944e+00  -8.2212115e+00  -6.6857972e+00  -5.5501470e+00  -5.9737860e+00
   8.3000000e-01   9.3169763e-01   1.0125539e+00   9.6428247e-01   1.0096973e+00  -8.2164731e+00  -6.6735968e+00  -5.5426670e+00  -5.9618861e+00
   8.3500000e-01   9.3201370e-01   1.0126308e+00   9.6327127e-01   1.0096277e+00  -8.2117346e+00  -6.6613965e+00  -5.5351871e+00  -5.9499861e+00
   8.4000000e-01   9.3230174e-01   1.0126005e+00   9.6224265e-01   1.0095506e+00  -8.2069962e+00  -6.6491961e+00  -5.5277071e+00  -5.9380861e+00
   8.4500000e-01   9.3253272e-01   1.0127064e+00   9.6125255e-01   1.0095517e+00  -8.2022577e+00  -6.6369957e+00  -5.5202271e+00  -5.9261861e+00
   8.5000000e-01   9.3276223e-01   1.0128050e+00   9.6020208e-01   1.0095500e+00  -8.1975193e+00  -6.6247954e+00  -5.5127471e+00  -5.9142862e+00
   8.5500000e-01   9.3306894e-01   1.0127993e+00   9.5913298e-01   1.0094651e+00  -8.1927808e+00  -6.6125950e+00  -5.5052671e+00  -5.9023862e+00
   8.6000000e-01   9.3333467e-01   1.0128980e+00   9.5803331e-01   1.0093771e+00  -8.1880424e+00  -6.6003947e+00  -5.4977871e+00  -5.8904862e+00
   8.6500000e-01   9.3358812e-01   1.0129685e+00   9.5692722e-01   1.0093333e+00  -8.1833039e+00  -6.5881943e+00  -5.4903072e+00  -5.8785863e+00
   8.7000000e-01   9.3388802e-01   1.0130088e+00   9.5575476e-01   1.0092880e+00  -8.1785655e+00  -6.5759939e+00  -5.4828272e+00  -5.8666863e+00
   8.7500000e-01   9.3415390e-01   1.0130752e+00   9.5454766e-01   1.0091743e+00  -8.1738270e+00  -6.5637936e+00  -5.4753472e+00  -5.8547863e+00
   8.8000000e-01   9.3443922e-01   1.0131580e+00   9.5327794e-01   1.0091058e+00  -8.1690886e+00  -6.5515932e+00  -5.4678672e+00  -5.8428863e+00
   8.8500000e-01   9.3476470e-01   1.0131648e+00   9.5201376e-01   1.0090709e+00  -8.1643501e+00  -6.5393929e+00  -5.4603872e+00  -5.8309864e+00
   8.9000000e-01   9.3504780e-01   1.0131486e+00   9.5072879e-01   1.0089357e+00  -8.1596117e+00  -6.5271925e+00  -5.4529072e+00  -5.8190864e+00
   8.9500000e-01   9.3529662e-01   1.0131567e+00   9.4943378e-01   1.0088424e+00  -8.1548732e+00  -6.5149921e+00  -5.4454273e+00  -5.8071864e+00
   9.0000000e-01   9.3558751e-01   1.0132366e+00   9.4817291e-01   1.0087797e+00  -8.1501348e+00  -6.5027918e+00  -5.4379473e+00  -5.7952864e+00
   9.0500000e-01   9.3581968e-01   1.0133434e+00   9.4683534e-01   1.0087235e+00  -8.1453963e+00  -6.4905914e+00  -5.4304673e+00  -5.7833865e+00
   9.1000000e-01   9.3611407e-01   1.0133502e+00   9.4545661e-01   1.0085932e+00  -8.1406579e+00  -6.4783911e+00  -5.4229873e+00  -5.7714865e+00
   9.1500000e-01   9.3632426e-01   1.0133978e+00   9.4409699e-01   1.0085552e+00  -8.1359194e+00  -6.4661907e+00  -5.4155073e+00  -5.7595865e+00
   9.2000000e-01   9.3665829e-01   1.0134369e+00   9.4268819e-01   1.0084948e+00  -8.1311810e+00  -6.4539903e+00  -5.4080274e+00  -5.7476866e+00
   9.2500000e-01   9.3698406e-01   1.0134105e+00   9.4121277e-01   1.0083608e+00  -8.1264425e+00  -6.4417900e+00  -5.4005474e+00  -5.7357866e+00
   9.3000000e-01   9.3730095e-01   1.0133965e+00   9.3971589e-01   1.0082123e+00  -8.1217041e+00  -6.4295896e+00  -5.3930674e+00  -5.7238866e+00
   9.3500000e-01   9.3755761e-01   1.0134258e+00   9.3813369e-01   1.0081048e+00  -8.1169656e+00  -6.4173893e+00  -5.3855874e+00  -5.7119866e+00
   9.4000000e-01   9.3782682e-01   1.0134722e+00   9.3659834e-01   1.0079656e+00  -8.1122272e+00  -6.4051889e+00  -5.3781074e+00  -5.7000867e+00
   9.4500000e-01   9.3811637e-01   1.0134634e+00   9.3499304e-01   1.0078605e+00  -8.1074887e+00  -6.3929885e+00  -5.3706274e+00  -5.6881867e+00
   9.5000000e-01   9.3841408e-01   1.0134669e+00   9.3337491e-01   1.0077339e+00  -8.1027503e+00  -6.3807882e+00  -5.3631475e+00  -5.6762867e+00
   9.5500000e-01   9.3872013e-01   1.0134714e+00   9.3177618e-01   1.0076380e+00  -8.0980118e+00  -6.3685878e+00  -5.3556675e+00  -5.6643868e+00
   9.6000000e-01   9.3897922e-01   1.0134871e+00   9.3007704e-01   1.0075419e+00  -8.0932734e+00  -6.3563875e+00  -5.3481875e+00  -5.6524868e+00
   9.6500000e-01   9.3923075e-01   1.0134918e+00   9.2839191e-01   1.0074653e+00  -8.0885349e+00  -6.3441871e+00  -5.3407075e+00  -5.6405868e+00
   9.7000000e-01   9.3945326e-01   1.0134820e+00   9.2662401e-01   1.0074009e+00  -8.0837965e+00  -6.3319867e+00  -5.3332275e+00  -5.6286868e+00
   9.7500000e-01   9.3966762e-01   1.0135069e+00   9.2492907e-01   1.0073148e+00  -8.0790580e+00  -6.3197864e+00  -5.3257475e+00  -5.6167869e+00
   9.8000000e-01   9.3994199e-01   1.0135266e+00   9.2313637e-01   1.0072147e+00  -8.0743196e+00  -6.3075860e+00  -5.3182676e+00  -5.6048869e+00
   9.8500000e-01   9.4021364e-01   1.0135566e+00   9.2137937e-01   1.0070705e+00  -8.0695811e+00  -6.2953857e+00  -5.3107876e+00  -5.5929869e+00
   9.9000000e-01   9.4045914e-01   1.0136023e+00   9.1956136e-01   1.0069732e+00  -8.0648427e+00  -6.2831853e+00  -5.3033076e+00  -5.5810869e+00
   9.9500000e-01   9.4083293e-01   1.0135818e+00   9.1777232e-01   1.0068011e+00  -8.0601042e+00  -6.2709849e+00  -5.2958276e+00  -5.5691870e+00
   1.0000000e+00   9.4110641e-01   1.0136254e+00   9.1591016e-01   1.0065998e+00  -8.0553658e+00  -6.2587846e+00  -5.2883476e+00  -5.5572870e+00
   1.0050000e+00   9.4141057e-01   1.0135646e+00   9.1406041e-01   1.0064475e+00  -8.0506273e+00  -6.2465842e+00  -5.2808677e+00  -5.5453870e+00
   1.0100000e+00   9.4164961e-01   1.0135493e+00   9.1222825e-01   1.0062391e+00  -8.0458889e+00  -6.2343839e+00  -5.2733877e+00  -5.5334871e+00
   1.0150000e+00   9.4195245e-01   1.0135480e+00   9.1037023e-01   1.0060990e+00  -8.0411504e+00  -6.2221835e+00  -5.2659077e+00  -5.5215871e+00
   1.0200000e+00   9.4221870e-01   1.0135128e+00   9.0847753e-01   1.0059849e+00  -8.0364120e+00  -6.2099831e+00  -5.2584277e+00  -5.5096871e+00
   1.0250000e+00   9.4246734e-01   1.0135102e+00   9.0654497e-01   1.0057807e+00  -8.0316735e+00  -6.1977828e+00  -5.2509477e+00  -5.4977871e+00
   1.0300000e+00   9.4271690e-01   1.0134705e+00   9.0464914e-01   1.0055687e+00  -8.0269351e+00  -6.1855824e+00  -5.2434677e+00  -5.4858872e+00
   1.0350000e+00   9.4296712e-01   1.0134558e+00   9.0274808e-01   1.0053951e+00  -8.0221966e+00  -6.1733821e+00  -5.2359878e+00  -5.4739872e+00
   1.0400000e+00   9.4320169e-01   1.0134271e+00   9.0080659e-01   1.0051431e+00  -8.0174582e+00  -6.1611817e+00  -5.2285078e+00  -5.4620872e+00
   1.0450000e+00   9.4347617e-01   1.0134085e+00   8.9887559e-01   1.0049292e+00  -8.0127197e+00  -6.1489813e+00  -5.2210278e+00  -5.4501873e+00
   1.0500000e+00   9.4381464e-01   1.0133601e+00   8.9696984e-01   1.0046593e+00  -8.0079813e+00  -6.1367810e+00  -5.2135478e+00  -5.4382873e+00
   1.0550000e+00   9.4410152e-01   1.0132954e+00   8.9500369e-01   1.0043965e+00  -8.0032428e+00  -6.1245806e+00  -5.2060678e+00  -5.4263873e+00
   1.0600000e+00   9.4437713e-01   1.0131809e+00   8.9303939e-01   1.0041444e+00  -7.9985044e+00  -6.1123803e+00  -5.1985878e+00  -5.4144873e+00
   1.0650000e+00   9.4465003e-01   1.0132078e+00   8.9094957e-01   1.0038968e+00  -7.9937659e+00  -6.1001799e+00  -5.1911079e+00  -5.4025874e+00
   1.0700000e+00   9.4490234e-01   1.0131486e+00   8.8892498e-01   1.0036733e+00  -7.9890275e+00  -6.0879796e+00  -5.1836279e+00  -5.3906874e+00
   1.0750000e+00   9.4512628e-01   1.0130427e+00   8.8689684e-01   1.0034830e+00  -7.9842890e+00  -6.0757792e+00  -5.1761479e+00  -5.3787874e+00
   1.0800000e+00   9.4540441e-01   1.0129830e+00   8.8492140e-01   1.0032390e+00  -7.9795506e+00  -6.0635788e+00  -5.1686679e+00  -5.3668874e+00
   1.0850000e+00   9.4565872e-01   1.0128649e+00   8.8291890e-01   1.0030254e+00  -7.9748121e+00  -6.0513785e+00  -5.1611879e+00  -5.3549875e+00
   1.0900000e+00   9.4589823e-01   1.0127324e+00   8.8093283e-01   1.0027611e+00  -7.9700737e+00  -6.0391781e+00  -5.1537079e+00  -5.3430875e+00
   1.0950000e+00   9.4618007e-01   1.0126612e+00   8.7890328e-01   1.0025511e+00  -7.9653352e+00  -6.0269778e+00  -5.1462280e+00  -5.3311875e+00
   1.1000000e+00   9.4645838e-01   1.0126080e+00   8.7688237e-01   1.0023517e+00  -7.9605968e+00  -6.0147774e+00  -5.1387480e+00  -5.3192876e+00
   1.1050000e+00   9.4671559e-01   1.0125503e+00   8.7484070e-01   1.0021221e+00  -7.9558583e+00  -6.0025770e+00  -5.1312680e+00  -5.3073876e+00
   1.1100000e+00   9.4701306e-01   1.0124527e+00   8.7280596e-01   1.0018246e+00  -7.9511199e+00  -5.9903767e+00  -5.1237880e+00  -5.2954876e+00
   1.1150000e+00   9.4736050e-01   1.0123921e+00   8.7086532e-01   1.0015234e+00  -7.9463814e+00  -5.9781763e+00  -5.1163080e+00  -5.2835876e+00
   1.1200000e+00   9.4760426e-01   1.0122984e+00   8.6885681e-01   1.0012326e+00  -7.9416430e+00  -5.9659760e+00  -5.1088281e+00  -5.2716877e+00
   1.1250000e+00   9.4781061e-01   1.0121546e+00   8.6686356e-01   1.0009433e+00  -7.9369045e+00  -5.9537756e+00  -5.1013481e+00  -5.2597877e+00
   1.1300000e+00   9.4801299e-01   1.0120859e+00   8.6486783e-01   1.0007303e+00  -7.9321661e+00  -5.9415752e+00  -5.0938681e+00  -5.2478877e+00
   1.1350000e+00   9.4826881e-01   1.0119737e+00   8.6288845e-01   1.0004993e+00  -7.9274276e+00  -5.9293749e+00  -5.0863881e+00  -5.2359878e+00
   1.1400000e+00   9.4853874e-01   1.0118218e+00   8.6091346e-01   1.0001946e+00  -7.9226892e+00  -5.9171745e+00  -5.0789081e+00  -5.2240878e+00
   1.1450000e+00   9.4877749e-01   1.0117013e+00   8.5898711e-01   9.9990584e-01  -7.9179507e+00  -5.9049742e+00  -5.0714281e+00  -5.2121878e+00
   1.1500000e+00   9.4908581e-01   1.0115879e+00   8.5710854e-01   9.9957794e-01  -7.9132123e+00  -5.8927738e+00  -5.0639482e+00  -5.2002878e+00
   1.1550000e+00   9.4938280e-01   1.0115001e+00   8.5514856e-01   9.9926514e-01  -7.9084738e+00  -5.8805734e+00  -5.0564682e+00  -5.1883879e+00
   1.1600000e+00   9.4961194e-01   1.0113898e+00   8.5326172e-01   9.9892730e-01  -7.9037354e+00  -5.8683731e+00  -5.0489882e+00  -5.1764879e+00
   1.1650000e+00   9.4983229e-01   1.0113262e+00   8.5136053e-01   9.9862173e-01  -7.8989969e+00  -5.8561727e+00  -5.0415082e+00  -5.1645879e+00
   1.1700000e+00   9.5012645e-01   1.0112455e+00   8.4951280e-01   9.9833660e-01  -7.8942585e+00  -5.8439724e+00  -5.0340282e+00  -5.1526880e+00
   1.1750000e+00   9.5037465e-01   1.0111122e+00   8.4759820e-01   9.9802199e-01  -7.8895200e+00  -5.8317720e+00  -5.0265482e+00  -5.1407880e+00
   1.1800000e+00   9.5066718e-01   1.0109570e+00   8.4578976e-01   9.9765125e-01  -7.8847816e+00  -5.8195716e+00  -5.0190683e+00  -5.1288880e+00
   1.1850000e+00   9.5096169e-01   1.0108296e+00   8.4397945e-01   9.9731284e-01  -7.8800431e+00  -5.8073713e+00  -5.0115883e+00  -5.1169880e+00
   1.1900000e+00   9.5120759e-01   1.0106580e+00   8.4216448e-01   9.9700357e-01  -7.8753047e+00  -5.7951709e+00  -5.0041083e+00  -5.1050881e+00
   1.1950000e+00   9.5145805e-01   1.0104972e+00   8.4040973e-01   9.9667741e-01  -7.8705662e+00  -5.7829706e+00  -4.9966283e+00  -5.0931881e+00
   1.2000000e+00   9.5168287e-01   1.0103993e+00   8.3864387e-01   9.9641631e-01  -7.8658278e+00  -5.7707702e+00  -4.9891483e+00  -5.0812881e+00
   1.2050000e+00   9.5188962e-01   1.0102953e+00   8.3694515e-01   9.9611042e-01  -7.8610893e+00  -5.7585698e+00  -4.9816684e+00  -5.0693881e+00
   1.2100000e+00   9.5217790e-01   1.0101651e+00   8.3525596e-01   9.9576683e-01  -7.8563509e+00  -5.7463695e+00  -4.9741884e+00  -5.0574882e+00
   1.2150000e+00   9.5243493e-01   1.0100008e+00   8.3365003e-01   9.9547310e-01  -7.8516124e+00  -5.7341691e+00  -4.9667084e+00  -5.0455882e+00
   1.2200000e+00   9.5270419e-01   1.0098724e+00   8.3204017e-01   9.9504150e-01  -7.8468740e+00  -5.7219688e+00  -4.9592284e+00  -5.0336882e+00
   1.2250000e+00   9.5294651e-01   1.0097245e+00   8.3037175e-01   9.9464270e-01  -7.8421355e+00  -5.7097684e+00  -4.9517484e+00  -5.0217883e+00
   1.2300000e+00   9.5324216e-01   1.0095157e+00   8.2883688e-01   9.9422159e-01  -7.8373971e+00  -5.6975680e+00  -4.9442684e+00  -5.0098883e+00
   1.2350000e+00   9.5350475e-01   1.0093536e+00   8.2733662e-01   9.9381610e-01  -7.8326586e+00  -5.6853677e+00  -4.9367885e+00  -4.9979883e+00
   1.2400000e+00   9.5376011e-01   1.0091740e+00   8.2580226e-01   9.9339378e-01  -7.8279202e+00  -5.6731673e+00  -4.9293085e+00  -4.9860883e+00
   1.2450000e+00   9.5406330e-01   1.0089586e+00   8.2427154e-01   9.9297258e-01  -7.8231817e+00  -5.6609670e+00  -4.9218285e+00  -4.9741884e+00
   1.2500000e+00   9.5430258e-01   1.0087498e+00   8.2284159e-01   9.9259287e-01  -7.8184433e+00  -5.6487666e+00  -4.9143485e+00  -4.9622884e+00
   1.2550000e+00   9.5452264e-01   1.0085477e+00   8.2142956e-01   9.9221194e-01  -7.8137048e+00  -5.6365662e+00  -4.9068685e+00  -4.9503884e+00
   1.2600000e+00   9.5474986e-01   1.0083278e+00   8.2004249e-01   9.9184157e-01  -7.8089664e+00  -5.6243659e+00  -4.8993885e+00  -4.9384885e+00
   1.2650000e+00   9.5500239e-01   1.0081603e+00   8.1865410e-01   9.9146450e-01  -7.8042279e+00  -5.6121655e+00  -4.8919086e+00  -4.9265885e+00
   1.2700000e+00   9.5520686e-01   1.0080040e+00   8.1730941e-01   9.9103669e-01  -7.7994895e+00  -5.5999652e+00  -4.8844286e+00  -4.9146885e+00
   1.2750000e+00   9.5544851e-01   1.0078585e+00   8.1604292e-01   9.9056623e-01  -7.7947510e+00  -5.5877648e+00  -4.8769486e+00  -4.9027885e+00
   1.2800000e+00   9.5567624e-01   1.0076548e+00   8.1475036e-01   9.9009016e-01  -7.7900126e+00  -5.5755644e+00  -4.8694686e+00  -4.8908886e+00
   1.2850000e+00   9.5595479e-01   1.0074896e+00   8.1352668e-01   9.8956706e-01  -7.7852741e+00  -5.5633641e+00  -4.8619886e+00  -4.8789886e+00
   1.2900000e+00   9.5618412e-01   1.0073224e+00   8.1236414e-01   9.8907005e-01  -7.7805357e+00  -5.5511637e+00  -4.8545086e+00  -4.8670886e+00
   1.2950000e+00   9.5642202e-01   1.0070829e+00   8.1115872e-01   9.8860122e-01  -7.7757972e+00  -5.5389634e+00  -4.8470287e+00  -4.8551886e+00
   1.3000000e+00   9.5665094e-01   1.0068040e+00   8.1000210e-01   9.8811856e-01  -7.7710588e+00  -5.5267630e+00  -4.8395487e+00  -4.8432887e+00
   1.3050000e+00   9.5678957e-01   1.0065682e+00   8.0887863e-01   9.8767478e-01  -7.7663203e+00  -5.5145626e+00  -4.8320687e+00  -4.8313887e+00
   1.3100000e+00   9.5700485e-01   1.0063170e+00   8.0783716e-01   9.8711522e-01  -7.7615819e+00  -5.5023623e+00  -4.8245887e+00  -4.8194887e+00
   1.3150000e+00   9.5730613e-01   1.0060402e+00   8.0677190e-01   9.8658134e-01  -7.7568434e+00  -5.4901619e+00  -4.8171087e+00  -4.8075888e+00
   1.3200000e+00   9.5750424e-01   1.0057935e+00   8.0574205e-01   9.8609817e-01  -7.7521049e+00  -5.4779616e+00  -4.8096288e+00  -4.7956888e+00
   1.3250000e+00   9.5774078e-01   1.0055611e+00   8.0476108e-01   9.8555961e-01  -7.7473665e+00  -5.4657612e+00  -4.8021488e+00  -4.7837888e+00
   1.3300000e+00   9.5800216e-01   1.0053070e+00   8.0383011e-01   9.8504088e-01  -7.7426280e+00  -5.4535608e+00  -4.7946688e+00  -4.7718888e+00
   1.3350000e+00   9.5824863e-01   1.0050973e+00   8.0293038e-01   9.8447998e-01  -7.7378896e+00  -5.4413605e+00  -4.7871888e+00  -4.7599889e+00
   1.3400000e+00   9.5846755e-01   1.0048311e+00   8.0200903e-01   9.8392582e-01  -7.7331511e+00  -5.4291601e+00  -4.7797088e+00  -4.7480889e+00
   1.3450000e+00   9.5871657e-01   1.0046221e+00   8.0113324e-01   9.8338069e-01  -7.7284127e+00  -5.4169598e+00  -4.7722288e+00  -4.7361889e+00
   1.3500000e+00   9.5900839e-01   1.0043457e+00   8.0024943e-01   9.8283439e-01  -7.7236742e+00  -5.4047594e+00  -4.7647489e+00  -4.7242890e+00
   1.3550000e+00   9.5927220e-01   1.0040357e+00   7.9940701e-01   9.8226897e-01  -7.7189358e+00  -5.3925590e+00  -4.7572689e+00  -4.7123890e+00
   1.3600000e+00   9.5951187e-01   1.0037963e+00   7.9857059e-01   9.8170833e-01  -7.7141973e+00  -5.3803587e+00  -4.7497889e+00  -4.7004890e+00
   1.3650000e+00   9.5982559e-01   1.0035290e+00   7.9779904e-01   9.8113854e-01  -7.7094589e+00  -5.3681583e+00  -4.7423089e+00  -4.6885890e+00
   1.3700000e+00   9.6010875e-01   1.0032129e+00   7.9708790e-01   9.8057570e-01  -7.7047204e+00  -5.3559580e+00  -4.7348289e+00  -4.6766891e+00
   1.3750000e+00   9.6032034e-01   1.0028887e+00   7.9643188e-01   9.7995031e-01  -7.6999820e+00  -5.3437576e+00  -4.7273489e+00  -4.6647891e+00
   1.3800000e+00   9.6063823e-01   1.0025959e+00   7.9579165e-01   9.7940818e-01  -7.6952435e+00  -5.3315572e+00  -4.7198690e+00  -4.6528891e+00
   1.3850000e+00   9.6084188e-01   1.0022922e+00   7.9517279e-01   9.7885886e-01  -7.6905051e+00  -5.3193569e+00  -4.7123890e+00  -4.6409891e+00
   1.3900000e+00   9.6107299e-01   1.0020066e+00   7.9457880e-01   9.7825130e-01  -7.6857666e+00  -5.3071565e+00  -4.7049090e+00  -4.6290892e+00
   1.3950000e+00   9.6132990e-01   1.0017782e+00   7.9399124e-01   9.7768007e-01  -7.6810282e+00  -5.2949562e+00  -4.6974290e+00  -4.6171892e+00
   1.4000000e+00   9.6160540e-01   1.0015276e+00   7.9338144e-01   9.7706249e-01  -7.6762897e+00  -5.2827558e+00  -4.6899490e+00  -4.6052892e+00
   1.4050000e+00   9.6182177e-01   1.0011762e+00   7.9277991e-01   9.7642483e-01  -7.6715513e+00  -5.2705554e+00  -4.6824691e+00  -4.5933893e+00
   1.4100000e+00   9.6204855e-01   1.0007694e+00   7.9219910e-01   9.7577295e-01  -7.6668128e+00  -5.2583551e+00  -4.6749891e+00  -4.5814893e+00
   1.4150000e+00   9.6233343e-01   1.0004286e+00   7.9167251e-01   9.7514586e-01  -7.6620744e+00  -5.2461547e+00  -4.6675091e+00  -4.5695893e+00
   1.4200000e+00   9.6255538e-01   1.0000983e+00   7.9114941e-01   9.7445903e-01  -7.6573359e+00  -5.2339544e+00  -4.6600291e+00  -4.5576893e+00
   1.4250000e+00   9.6269042e-01   9.9973507e-01   7.9068516e-01   9.7378226e-01  -7.6525975e+00  -5.2217540e+00  -4.6525491e+00  -4.5457894e+00
   1.4300000e+00   9.6292937e-01   9.9938836e-01   7.9032078e-01   9.7310122e-01  -7.6478590e+00  -5.2095536e+00  -4.6450691e+00  -4.5338894e+00
   1.4350000e+00   9.6312965e-01   9.9902810e-01   7.8995092e-01   9.7243941e-01  -7.6431206e+00  -5.1973533e+00  -4.6375892e+00  -4.5219894e+00
   1.4400000e+00   9.6335130e-01   9.9862903e-01   7.8957093e-01   9.7176848e-01  -7.6383821e+00  -5.1851529e+00  -4.6301092e+00  -4.5100895e+00
   1.4450000e+00   9.6352892e-01   9.9824123e-01   7.8922801e-01   9.7104615e-01  -7.6336437e+00  -5.1729526e+00  -4.6226292e+00  -4.4981895e+00
   1.4500000e+00   9.6374071e-01   9.9792583e-01   7.8889114e-01   9.7033266e-01  -7.6289052e+00  -5.1607522e+00  -4.6151492e+00  -4.4862895e+00
   1.4550000e+00   9.6396842e-01   9.9751367e-01   7.8854786e-01   9.6964635e-01  -7.6241668e+00  -5.1485518e+00  -4.6076692e+00  -4.4743895e+00
   1.4600000e+00   9.6423775e-01   9.9704687e-01   7.8823208e-01   9.6891696e-01  -7.6194283e+00  -5.1363515e+00  -4.6001892e+00  -4.4624896e+00
   1.4650000e+00   9.6449394e-01   9.9667265e-01   7.8800042e-01   9.6818100e-01  -7.6146899e+00  -5.1241511e+00  -4.5927093e+00  -4.4505896e+00
   1.4700000e+00   9.6474620e-01   9.9623901e-01   7.8775125e-01   9.6740611e-01  -7.6099514e+00  -5.1119508e+00  -4.5852293e+00  -4.4386896e+00
   1.4750000e+00   9.6502160e-01   9.9580757e-01   7.8750255e-01   9.6666675e-01  -7.6052130e+00  -5.0997504e+00  -4.5777493e+00  -4.4267896e+00
   1.4800000e+00   9.6522609e-01   9.9533166e-01   7.8726171e-01   9.6593360e-01  -7.6004745e+00  -5.0875500e+00  -4.5702693e+00  -4.4148897e+00
   1.4850000e+00   9.6550708e-01   9.9487784e-01   7.8707619e-01   9.6513440e-01  -7.5957361e+00  -5.0753497e+00  -4.5627893e+00  -4.4029897e+00
   1.4900000e+00   9.6571321e-01   9.9442849e-01   7.8693424e-01   9.6431960e-01  -7.5909976e+00  -5.0631493e+00  -4.5553093e+00  -4.3910897e+00
   1.4950000e+00   9.6595196e-01   9.9392940e-01   7.8679593e-01   9.6355587e-01  -7.5862592e+00  -5.0509490e+00  -4.5478294e+00  -4.3791898e+00
   1.5000000e+00   9.6612785e-01   9.9353888e-01   7.8665257e-01   9.6279814e-01  -7.5815207e+00  -5.0387486e+00  -4.5403494e+00  -4.3672898e+00
   1.5050000e+00   9.6635366e-01   9.9310591e-01   7.8656667e-01   9.6203679e-01  -7.5767823e+00  -5.0265482e+00  -4.5328694e+00  -4.3553898e+00
   1.5100000e+00   9.6656129e-01   9.9265268e-01   7.8646427e-01   9.6126305e-01  -7.5720438e+00  -5.0143479e+00  -4.5253894e+00  -4.3434898e+00
   1.5150000e+00   9.6684527e-01   9.9219850e-01   7.8636181e-01   9.6053342e-01  -7.5673054e+00  -5.0021475e+00  -4.5179094e+00  -4.3315899e+00
   1.5200000e+00   9.6705449e-01   9.9175589e-01   7.8624778e-01   9.5972216e-01  -7.5625669e+00  -4.9899472e+00  -4.5104295e+00  -4.3196899e+00
   1.5250000e+00   9.6732940e-01   9.9122103e-01   7.8617189e-01   9.5885101e-01  -7.5578285e+00  -4.9777468e+00  -4.5029495e+00  -4.3077899e+00
   1.5300000e+00   9.6759513e-01   9.9065801e-01   7.8616042e-01   9.5799561e-01  -7.5530900e+00  -4.9655464e+00  -4.4954695e+00  -4.2958900e+00
   1.5350000e+00   9.6786365e-01   9.9016370e-01   7.8613634e-01   9.5719657e-01  -7.5483516e+00  -4.9533461e+00  -4.4879895e+00  -4.2839900e+00
   1.5400000e+00   9.6806113e-01   9.8964014e-01   7.8607478e-01   9.5634935e-01  -7.5436131e+00  -4.9411457e+00  -4.4805095e+00  -4.2720900e+00
   1.5450000e+00   9.6829825e-01   9.8911757e-01   7.8603872e-01   9.5555191e-01  -7.5388747e+00  -4.9289454e+00  -4.4730295e+00  -4.2601900e+00
   1.5500000e+00   9.6853891e-01   9.8862229e-01   7.8602554e-01   9.5474588e-01  -7.5341362e+00  -4.9167450e+00  -4.4655496e+00  -4.2482901e+00
   1.5550000e+00   9.6872330e-01   9.8810252e-01   7.8601354e-01   9.5396946e-01  -7.5293978e+00  -4.9045446e+00  -4.4580696e+00  -4.2363901e+00
   1.5600000e+00   9.6892594e-01   9.8759288e-01   7.8603213e-01   9.5319586e-01  -7.5246593e+00  -4.8923443e+00  -4.4505896e+00  -4.2244901e+00
   1.5650000e+00   9.6915436e-01   9.8709728e-01   7.8605594e-01   9.5240759e-01  -7.5199209e+00  -4.8801439e+00  -4.4431096e+00  -4.2125901e+00
   1.5700000e+00   9.6933717e-01   9.8651546e-01   7.8618782e-01   9.5164413e-01  -7.5151824e+00  -4.8679436e+00  -4.4356296e+00  -4.2006902e+00
   1.5750000e+00   9.6957417e-01   9.8599053e-01   7.8621473e-01   9.5081911e-01  -7.5104440e+00  -4.8557432e+00  -4.4281496e+00  -4.1887902e+00
   1.5800000e+00   9.6982074e-01   9.8541186e-01   7.8626794e-01   9.4997664e-01  -7.5057055e+00  -4.8435428e+00  -4.4206697e+00  -4.1768902e+00
   1.5850000e+00   9.7011932e-01   9.8481044e-01   7.8638349e-01   9.4920519e-01  -7.5009671e+00  -4.8313425e+00  -4.4131897e+00  -4.1649903e+00
   1.5900000e+00   9.7034624e-01   9.8426404e-01   7.8646755e-01   9.4837004e-01  -7.4962286e+00  -4.8191421e+00  -4.4057097e+00  -4.1530903e+00
   1.5950000e+00   9.7062639e-01   9.8369144e-01   7.8655834e-01   9.4753146e-01  -7.4914902e+00  -4.8069418e+00  -4.3982297e+00  -4.1411903e+00
   1.6000000e+00   9.7083969e-01   9.8308710e-01   7.8670477e-01   9.4674260e-01  -7.4867517e+00  -4.7947414e+00  -4.3907497e+00  -4.1292903e+00
   1.6050000e+00   9.7101316e-01   9.8246268e-01   7.8685836e-01   9.4598040e-01  -7.4820133e+00  -4.7825410e+00  -4.3832698e+00  -4.1173904e+00
   1.6100000e+00   9.7126716e-01   9.8184969e-01   7.8705189e-01   9.4518006e-01  -7.4772748e+00  -4.7703407e+00  -4.3757898e+00  -4.1054904e+00
   1.6150000e+00   9.7150108e-01   9.8123744e-01   7.8719841e-01   9.4443974e-01  -7.4725364e+00  -4.7581403e+00  -4.3683098e+00  -4.0935904e+00
   1.6200000e+00   9.7171678e-01   9.8065298e-01   7.8736574e-01   9.4368684e-01  -7.4677979e+00  -4.7459400e+00  -4.3608298e+00  -4.0816905e+00
   1.6250000e+00   9.7193327e-01   9.8001461e-01   7.8756799e-01   9.4294787e-01  -7.4630595e+00  -4.7337396e+00  -4.3533498e+00  -4.0697905e+00
   1.6300000e+00   9.7216284e-01   9.7945356e-01   7.8769950e-01   9.4216293e-01  -7.4583210e+00  -4.7215393e+00  -4.3458698e+00  -4.0578905e+00
   1.6350000e+00   9.7244273e-01   9.7885165e-01   7.8789416e-01   9.4139964e-01  -7.4535826e+00  -4.7093389e+00  -4.3383899e+00  -4.0459905e+00
   1.6400000e+00   9.7266589e-01   9.7814254e-01   7.8815352e-01   9.4058214e-01  -7.4488441e+00  -4.6971385e+00  -4.3309099e+00  -4.0340906e+00
   1.6450000e+00   9.7290228e-01   9.7748409e-01   7.8834008e-01   9.3976570e-01  -7.4441057e+00  -4.6849382e+00  -4.3234299e+00  -4.0221906e+00
   1.6500000e+00   9.7317662e-01   9.7681111e-01   7.8848162e-01   9.3896640e-01  -7.4393672e+00  -4.6727378e+00  -4.3159499e+00  -4.0102906e+00
   1.6550000e+00   9.7341481e-01   9.7610398e-01   7.8868136e-01   9.3822358e-01  -7.4346288e+00  -4.6605375e+00  -4.3084699e+00  -3.9983907e+00
   1.6600000e+00   9.7362420e-01   9.7539005e-01   7.8892845e-01   9.3748360e-01  -7.4298903e+00  -4.6483371e+00  -4.3009899e+00  -3.9864907e+00
   1.6650000e+00   9.7390522e-01   9.7471622e-01   7.8909031e-01   9.3679447e-01  -7.4251519e+00  -4.6361367e+00  -4.2935100e+00  -3.9745907e+00
   1.6700000e+00   9.7419236e-01   9.7396244e-01   7.8937174e-01   9.3607029e-01  -7.4204134e+00  -4.6239364e+00  -4.2860300e+00  -3.9626907e+00
   1.6750000e+00   9.7439434e-01   9.7323724e-01   7.8959166e-01   9.3537926e-01  -7.4156750e+00  -4.6117360e+00  -4.2785500e+00  -3.9507908e+00
   1.6800000e+00   9.7460190e-01   9.7256875e-01   7.8986119e-01   9.3459912e-01  -7.4109365e+00  -4.5995357e+00  -4.2710700e+00  -3.9388908e+00
   1.6850000e+00   9.7485242e-01   9.7181055e-01   7.9013422e-01   9.3390965e-01  -7.4061981e+00  -4.5873353e+00  -4.2635900e+00  -3.9269908e+00
   1.6900000e+00   9.7502374e-01   9.7106597e-01   7.9037373e-01   9.3326847e-01  -7.4014596e+00  -4.5751349e+00  -4.2561100e+00  -3.9150908e+00
   1.6950000e+00   9.7522771e-01   9.7035219e-01   7.9065834e-01   9.3257342e-01  -7.3967212e+00  -4.5629346e+00  -4.2486301e+00  -3.9031909e+00
   1.7000000e+00   9.7549152e-01   9.6963781e-01   7.9095724e-01   9.3185734e-01  -7.3919827e+00  -4.5507342e+00  -4.2411501e+00  -3.8912909e+00
   1.7050000e+00   9.7574790e-01   9.6883429e-01   7.9125955e-01   9.3111932e-01  -7.3872443e+00  -4.5385339e+00  -4.2336701e+00  -3.8793909e+00
   1.7100000e+00   9.7601612e-01   9.6805451e-01   7.9154941e-01   9.3043227e-01  -7.3825058e+00  -4.5263335e+00  -4.2261901e+00  -3.8674910e+00
   1.7150000e+00   9.7625248e-01   9.6726714e-01   7.9188972e-01   9.2975504e-01  -7.3777674e+00  -4.5141331e+00  -4.2187101e+00  -3.8555910e+00
   1.7200000e+00   9.7645038e-01   9.6650022e-01   7.9219223e-01   9.2907719e-01  -7.3730289e+00  -4.5019328e+00  -4.2112302e+00  -3.8436910e+00
   1.7250000e+00   9.7662788e-01   9.6565230e-01   7.9246558e-01   9.2852869e-01  -7.3682905e+00  -4.4897324e+00  -4.2037502e+00  -3.8317910e+00
   1.7300000e+00   9.7684563e-01   9.6485997e-01   7.9285604e-01   9.2797020e-01  -7.3635520e+00  -4.4775321e+00  -4.1962702e+00  -3.8198911e+00
   1.7350000e+00   9.7704023e-01   9.6410988e-01   7.9320304e-01   9.2738106e-01  -7.3588136e+00  -4.4653317e+00  -4.1887902e+00  -3.8079911e+00
   1.7400000e+00   9.7722603e-01   9.6328017e-01   7.9348982e-01   9.2679980e-01  -7.3540751e+00  -4.4531313e+00  -4.1813102e+00  -3.7960911e+00
   1.7450000e+00   9.7748949e-01   9.6247551e-01   7.9383613e-01   9.2619147e-01  -7.3493367e+00  -4.4409310e+00  -4.1738302e+00  -3.7841912e+00
   1.7500000e+00   9.7770501e-01   9.6173765e-01   7.9417102e-01   9.2562999e-01  -7.3445982e+00  -4.4287306e+00  -4.1663503e+00  -3.7722912e+00
   1.7550000e+00   9.7791969e-01   9.6098358e-01   7.9447808e-01   9.2511883e-01  -7.3398598e+00  -4.4165303e+00  -4.1588703e+00  -3.7603912e+00
   1.7600000e+00   9.7821918e-01   9.6013433e-01   7.9480261e-01   9.2456159e-01  -7.3351213e+00  -4.4043299e+00  -4.1513903e+00  -3.7484912e+00
   1.7650000e+00   9.7846886e-01   9.5936949e-01   7.9523397e-01   9.2404517e-01  -7.3303829e+00  -4.3921295e+00  -4.1439103e+00  -3.7365913e+00
   1.7700000e+00   9.7868925e-01   9.5857366e-01   7.9562677e-01   9.2351604e-01  -7.3256444e+00  -4.3799292e+00  -4.1364303e+00  -3.7246913e+00
   1.7750000e+00   9.7893661e-01   9.5769404e-01   7.9598269e-01   9.2301958e-01  -7.3209060e+00  -4.3677288e+00  -4.1289503e+00  -3.7127913e+00
   1.7800000e+00   9.7911812e-01   9.5685800e-01   7.9630714e-01   9.2257534e-01  -7.3161675e+00  -4.3555285e+00  -4.1214704e+00  -3.7008913e+00
   1.7850000e+00   9.7941109e-01   9.5600449e-01   7.9670434e-01   9.2212147e-01  -7.3114291e+00  -4.3433281e+00  -4.1139904e+00  -3.6889914e+00
   1.7900000e+00   9.7960946e-01   9.5511194e-01   7.9700501e-01   9.2170308e-01  -7.3066906e+00  -4.3311277e+00  -4.1065104e+00  -3.6770914e+00
   1.7950000e+00   9.7978836e-01   9.5427346e-01   7.9740985e-01   9.2131596e-01  -7.3019522e+00  -4.3189274e+00  -4.0990304e+00  -3.6651914e+00
   1.8000000e+00   9.8001542e-01   9.5350691e-01   7.9785253e-01   9.2093076e-01  -7.2972137e+00  -4.3067270e+00  -4.0915504e+00  -3.6532915e+00
   1.8050000e+00   9.8026037e-01   9.5274033e-01   7.9827599e-01   9.2056499e-01  -7.2924753e+00  -4.2945267e+00  -4.0840704e+00  -3.6413915e+00
   1.8100000e+00   9.8048990e-01   9.5194815e-01   7.9866170e-01   9.2020540e-01  -7.2877368e+00  -4.2823263e+00  -4.0765905e+00  -3.6294915e+00
   1.8150000e+00   9.8074449e-01   9.5117735e-01   7.9904099e-01   9.1992997e-01  -7.2829984e+00  -4.2701259e+00  -4.0691105e+00  -3.6175915e+00
   1.8200000e+00   9.8099782e-01   9.5039237e-01   7.9944343e-01   9.1961109e-01  -7.2782599e+00  -4.2579256e+00  -4.0616305e+00  -3.6056916e+00
   1.8250000e+00   9.8124115e-01   9.4958752e-01   7.9983399e-01   9.1933380e-01  -7.2735215e+00  -4.2457252e+00  -4.0541505e+00  -3.5937916e+00
   1.8300000e+00   9.8141226e-01   9.4878034e-01   8.0025474e-01   9.1906563e-01  -7.2687830e+00  -4.2335249e+00  -4.0466705e+00  -3.5818916e+00
   1.8350000e+00   9.8162479e-01   9.4798579e-01   8.0059913e-01   9.1875517e-01  -7.2640446e+00  -4.2213245e+00  -4.0391906e+00  -3.5699917e+00
   1.8400000e+00   9.8185241e-01   9.4716438e-01   8.0094894e-01   9.1852293e-01  -7.2593061e+00  -4.2091241e+00  -4.0317106e+00  -3.5580917e+00
   1.8450000e+00   9.8204482e-01   9.4639001e-01   8.0137932e-01   9.1829911e-01  -7.2545677e+00  -4.1969238e+00  -4.0242306e+00  -3.5461917e+00
   1.8500000e+00   9.8227146e-01   9.4560987e-01   8.0182396e-01   9.1809695e-01  -7.2498292e+00  -4.1847234e+00  -4.0167506e+00  -3.5342917e+00
   1.8550000e+00   9.8249428e-01   9.4480321e-01   8.0225966e-01   9.1792117e-01  -7.2450908e+00  -4.1725231e+00  -4.0092706e+00  -3.5223918e+00
   1.8600000e+00   9.8271163e-01   9.4400340e-01   8.0270205e-01   9.1774877e-01  -7.2403523e+00  -4.1603227e+00  -4.0017906e+00  -3.5104918e+00
   1.8650000e+00   9.8291441e-01   9.4320146e-01   8.0319797e-01   9.1762801e-01  -7.2356138e+00  -4.1481223e+00  -3.9943107e+00  -3.4985918e+00
   1.8700000e+00   9.8308122e-01   9.4246685e-01   8.0366857e-01   9.1746665e-01  -7.2308754e+00  -4.1359220e+00  -3.9868307e+00  -3.4866918e+00
   1.8750000e+00   9.8328195e-01   9.4171607e-01   8.0408622e-01   9.1728979e-01  -7.2261369e+00  -4.1237216e+00  -3.9793507e+00  -3.4747919e+00
   1.8800000e+00   9.8347622e-01   9.4099268e-01   8.0447272e-01   9.1721200e-01  -7.2213985e+00  -4.1115213e+00  -3.9718707e+00  -3.4628919e+00
   1.8850000e+00   9.8362908e-01   9.4028836e-01   8.0484019e-01   9.1714397e-01  -7.2166600e+00  -4.0993209e+00  -3.9643907e+00  -3.4509919e+00
   1.8900000e+00   9.8384916e-01   9.3952900e-01   8.0522858e-01   9.1700710e-01  -7.2119216e+00  -4.0871205e+00  -3.9569107e+00  -3.4390920e+00
   1.8950000e+00   9.8402062e-01   9.3871638e-01   8.0558534e-01   9.1693365e-01  -7.2071831e+00  -4.0749202e+00  -3.9494308e+00  -3.4271920e+00
   1.9000000e+00   9.8420295e-01   9.3795387e-01   8.0601808e-01   9.1685839e-01  -7.2024447e+00  -4.0627198e+00  -3.9419508e+00  -3.4152920e+00
   1.9050000e+00   9.8438121e-01   9.3718776e-01   8.0647095e-01   9.1684492e-01  -7.1977062e+00  -4.0505195e+00  -3.9344708e+00  -3.4033920e+00
   1.9100000e+00   9.8454257e-01   9.3644390e-01   8.0692024e-01   9.1679749e-01  -7.1929678e+00  -4.0383191e+00  -3.9269908e+00  -3.3914921e+00
   1.9150000e+00   9.8475463e-01   9.3573556e-01   8.0740708e-01   9.1684322e-01  -7.1882293e+00  -4.0261187e+00  -3.9195108e+00  -3.3795921e+00
   1.9200000e+00   9.8486553e-01   9.3509836e-01   8.0784995e-01   9.1689877e-01  -7.1834909e+00  -4.0139184e+00  -3.9120309e+00  -3.3676921e+00
   1.9250000e+00   9.8509570e-01   9.3440195e-01   8.0831931e-01   9.1693030e-01  -7.1787524e+00  -4.0017180e+00  -3.9045509e+00  -3.3557922e+00
   1.9300000e+00   9.8534734e-01   9.3375597e-01   8.0881535e-01   9.1699534e-01  -7.1740140e+00  -3.9895177e+00  -3.8970709e+00  -3.3438922e+00
   1.9350000e+00   9.8550280e-01   9.3310916e-01   8.0926690e-01   9.1706544e-01  -7.1692755e+00  -3.9773173e+00  -3.8895909e+00  -3.3319922e+00
   1.9400000e+00   9.8570299e-01   9.3249610e-01   8.0968911e-01   9.1712105e-01  -7.1645371e+00  -3.9651169e+00  -3.8821109e+00  -3.3200922e+00
   1.9450000e+00   9.8591892e-01   9.3189356e-01   8.1012859e-01   9.1718868e-01  -7.1597986e+00  -3.9529166e+00  -3.8746309e+00  -3.3081923e+00
   1.9500000e+00   9.8610351e-01   9.3129396e-01   8.1055475e-01   9.1735078e-01  -7.1550602e+00  -3.9407162e+00  -3.8671510e+00  -3.2962923e+00
   1.9550000e+00   9.8628240e-01   9.3066608e-01   8.1100161e-01   9.1753071e-01  -7.1503217e+00  -3.9285159e+00  -3.8596710e+00  -3.2843923e+00
   1.9600000e+00   9.8645960e-01   9.3007737e-01   8.1144684e-01   9.1763347e-01  -7.1455833e+00  -3.9163155e+00  -3.8521910e+00  -3.2724923e+00
   1.9650000e+00   9.8664324e-01   9.2953409e-01   8.1189339e-01   9.1781455e-01  -7.1408448e+00  -3.9041151e+00  -3.8447110e+00  -3.2605924e+00
   1.9700000e+00   9.8681262e-01   9.2893698e-01   8.1239312e-01   9.1802827e-01  -7.1361064e+00  -3.8919148e+00  -3.8372310e+00  -3.2486924e+00
   1.9750000e+00   9.8693878e-01   9.2839695e-01   8.1282575e-01   9.1826108e-01  -7.1313679e+00  -3.8797144e+00  -3.8297510e+00  -3.2367924e+00
   1.9800000e+00   9.8709104e-01   9.2786873e-01   8.1335991e-01   9.1844746e-01  -7.1266295e+00  -3.8675141e+00  -3.8222711e+00  -3.2248925e+00
   1.9850000e+00   9.8729598e-01   9.2743107e-01   8.1385408e-01   9.1865240e-01  -7.1218910e+00  -3.8553137e+00  -3.8147911e+00  -3.2129925e+00
   1.9900000e+00   9.8741558e-01   9.2698436e-01   8.1434562e-01   9.1891666e-01  -7.1171526e+00  -3.8431133e+00  -3.8073111e+00  -3.2010925e+00
   1.9950000e+00   9.8763076e-01   9.2649290e-01   8.1478972e-01   9.1914506e-01  -7.1124141e+00  -3.8309130e+00  -3.7998311e+00  -3.1891925e+00
   2.0000000e+00   9.8778869e-01   9.2611376e-01   8.1524461e-01   9.1936397e-01  -7.1076757e+00  -3.8187126e+00  -3.7923511e+00  -3.1772926e+00
   2.0050000e+00   9.8792195e-01   9.2564372e-01   8.1568094e-01   9.1961471e-01  -7.1029372e+00  -3.8065123e+00  -3.7848711e+00  -3.1653926e+00
   2.0100000e+00   9.8810256e-01   9.2514611e-01   8.1609643e-01   9.1989558e-01  -7.0981988e+00  -3.7943119e+00  -3.7773912e+00  -3.1534926e+00
   2.0150000e+00   9.8829640e-01   9.2474890e-01   8.1658513e-01   9.2019076e-01  -7.0934603e+00  -3.7821115e+00  -3.7699112e+00  -3.1415927e+00
   2.0200000e+00   9.8842314e-01   9.2435626e-01   8.1709072e-01   9.2049782e-01  -7.0887219e+00  -3.7699112e+00  -3.7624312e+00  -3.1296927e+00
   2.0250000e+00   9.8858446e-01   9.2391927e-01   8.1761051e-01   9.2079682e-01  -7.0839834e+00  -3.7577108e+00  -3.7549512e+00  -3.1177927e+00
   2.0300000e+00   9.8873782e-01   9.2359240e-01   8.1811395e-01   9.2114684e-01  -7.0792450e+00  -3.7455105e+00  -3.7474712e+00  -3.1058927e+00
   2.0350000e+00   9.8888003e-01   9.2332169e-01   8.1854961e-01   9.2152817e-01  -7.0745065e+00  -3.7333101e+00  -3.7399913e+00  -3.0939928e+00
   2.0400000e+00   9.8897709e-01   9.2301368e-01   8.1900949e-01   9.2189105e-01  -7.0697681e+00  -3.7211097e+00  -3.7325113e+00  -3.0820928e+00
   2.0450000e+00   9.8915958e-01   9.2272877e-01   8.1954231e-01   9.2224163e-01  -7.0650296e+00  -3.7089094e+00  -3.7250313e+00  -3.0701928e+00
   2.0500000e+00   9.8937620e-01   9.2241646e-01   8.2008505e-01   9.2256404e-01  -7.0602912e+00  -3.6967090e+00  -3.7175513e+00  -3.0582928e+00
   2.0550000e+00   9.8949630e-01   9.2214515e-01   8.2056583e-01   9.2290572e-01  -7.0555527e+00  -3.6845087e+00  -3.7100713e+00  -3.0463929e+00
   2.0600000e+00   9.8969116e-01   9.2189427e-01   8.2106676e-01   9.2325667e-01  -7.0508143e+00  -3.6723083e+00  -3.7025913e+00  -3.0344929e+00
   2.0650000e+00   9.8981223e-01   9.2169866e-01   8.2154607e-01   9.2361800e-01  -7.0460758e+00  -3.6601079e+00  -3.6951114e+00  -3.0225929e+00
   2.0700000e+00   9.8994707e-01   9.2145623e-01   8.2202973e-01   9.2404043e-01  -7.0413374e+00  -3.6479076e+00  -3.6876314e+00  -3.0106930e+00
   2.0750000e+00   9.9009612e-01   9.2123735e-01   8.2248154e-01   9.2440929e-01  -7.0365989e+00  -3.6357072e+00  -3.6801514e+00  -2.9987930e+00
   2.0800000e+00   9.9023901e-01   9.2098654e-01   8.2303141e-01   9.2484518e-01  -7.0318605e+00  -3.6235069e+00  -3.6726714e+00  -2.9868930e+00
   2.0850000e+00   9.9041301e-01   9.2082108e-01   8.2355032e-01   9.2525256e-01  -7.0271220e+00  -3.6113065e+00  -3.6651914e+00  -2.9749930e+00
   2.0900000e+00   9.9050427e-01   9.2064182e-01   8.2404413e-01   9.2563759e-01  -7.0223836e+00  -3.5991061e+00  -3.6577114e+00  -2.9630931e+00
   2.0950000e+00   9.9066353e-01   9.2048525e-01   8.2458352e-01   9.2611690e-01  -7.0176451e+00  -3.5869058e+00  -3.6502315e+00  -2.9511931e+00
   2.1000000e+00   9.9080144e-01   9.2043365e-01   8.2509570e-01   9.2656416e-01  -7.0129067e+00  -3.5747054e+00  -3.6427515e+00  -2.9392931e+00
   2.1050000e+00   9.9096636e-01   9.2036151e-01   8.2558722e-01   9.2703992e-01  -7.0081682e+00  -3.5625051e+00  -3.6352715e+00  -2.9273932e+00
   2.1100000e+00   9.9111647e-01   9.2034655e-01   8.2607425e-01   9.2748125e-01  -7.0034298e+00  -3.5503047e+00  -3.6277915e+00  -2.9154932e+00
   2.1150000e+00   9.9131873e-01   9.2029365e-01   8.2661770e-01   9.2792725e-01  -6.9986913e+00  -3.5381043e+00  -3.6203115e+00  -2.9035932e+00
   2.1200000e+00   9.9150385e-01   9.2024646e-01   8.2714733e-01   9.2837756e-01  -6.9939529e+00  -3.5259040e+00  -3.6128316e+00  -2.8916932e+00
   2.1250000e+00   9.9167179e-01   9.2019743e-01   8.2760158e-01   9.2880261e-01  -6.9892144e+00  -3.5137036e+00  -3.6053516e+00  -2.8797933e+00
   2.1300000e+00   9.9182412e-01   9.2015723e-01   8.2803345e-01   9.2921071e-01  -6.9844760e+00  -3.5015033e+00  -3.5978716e+00  -2.8678933e+00
   2.1350000e+00   9.9199158e-01   9.2012155e-01   8.2852951e-01   9.2963128e-01  -6.9797375e+00  -3.4893029e+00  -3.5903916e+00  -2.8559933e+00
   2.1400000e+00   9.9211673e-01   9.2007110e-01   8.2901472e-01   9.3005236e-01  -6.9749991e+00  -3.4771025e+00  -3.5829116e+00  -2.8440933e+00
   2.1450000e+00   9.9231221e-01   9.2009881e-01   8.2948470e-01   9.3052758e-01  -6.9702606e+00  -3.4649022e+00  -3.5754316e+00  -2.8321934e+00
   2.1500000e+00   9.9243537e-01   9.2011570e-01   8.3004611e-01   9.3101537e-01  -6.9655222e+00  -3.4527018e+00  -3.5679517e+00  -2.8202934e+00
   2.1550000e+00   9.9254178e-01   9.2022376e-01   8.3062545e-01   9.3149733e-01  -6.9607837e+00  -3.4405015e+00  -3.5604717e+00  -2.8083934e+00
   2.1600000e+00   9.9263492e-01   9.2034582e-01   8.3114913e-01   9.3195591e-01  -6.9560453e+00  -3.4283011e+00  -3.5529917e+00  -2.7964935e+00
   2.1650000e+00   9.9279638e-01   9.2045605e-01   8.3164500e-01   9.3250372e-01  -6.9513068e+00  -3.4161007e+00  -3.5455117e+00  -2.7845935e+00
   2.1700000e+00   9.9292597e-01   9.2054792e-01   8.3225052e-01   9.3292693e-01  -6.9465684e+00  -3.4039004e+00  -3.5380317e+00  -2.7726935e+00
   2.1750000e+00   9.9305602e-01   9.2067655e-01   8.3273076e-01   9.3335748e-01  -6.9418299e+00  -3.3917000e+00  -3.5305517e+00  -2.7607935e+00
   2.1800000e+00   9.9322148e-01   9.2078212e-01   8.3324050e-01   9.3380698e-01  -6.9370915e+00  -3.3794997e+00  -3.5230718e+00  -2.7488936e+00
   2.1850000e+00   9.9342694e-01   9.2089621e-01   8.3381638e-01   9.3433729e-01  -6.9323530e+00  -3.3672993e+00  -3.5155918e+00  -2.7369936e+00
   2.1900000e+00   9.9351018e-01   9.2110102e-01   8.3435024e-01   9.3478846e-01  -6.9276146e+00  -3.3550990e+00  -3.5081118e+00  -2.7250936e+00
   2.1950000e+00   9.9367583e-01   9.2127551e-01   8.3488846e-01   9.3526078e-01  -6.9228761e+00  -3.3428986e+00  -3.5006318e+00  -2.7131937e+00
   2.2000000e+00   9.9388610e-01   9.2148451e-01   8.3542381e-01   9.3582859e-01  -6.9181377e+00  -3.3306982e+00  -3.4931518e+00  -2.7012937e+00
   2.2050000e+00   9.9401294e-01   9.2165421e-01   8.3595989e-01   9.3637176e-01  -6.9133992e+00  -3.3184979e+00  -3.4856718e+00  -2.6893937e+00
   2.2100000e+00   9.9414388e-01   9.2183545e-01   8.3653920e-01   9.3686467e-01  -6.9086608e+00  -3.3062975e+00  -3.4781919e+00  -2.6774937e+00
   2.2150000e+00   9.9431259e-01   9.2210570e-01   8.3708043e-01   9.3741266e-01  -6.9039223e+00  -3.2940972e+00  -3.4707119e+00  -2.6655938e+00
   2.2200000e+00   9.9442681e-01   9.2239373e-01   8.3763979e-01   9.3792544e-01  -6.8991839e+00  -3.2818968e+00  -3.4632319e+00  -2.6536938e+00
   2.2250000e+00   9.9461632e-01   9.2266009e-01   8.3812476e-01   9.3847405e-01  -6.8944454e+00  -3.2696964e+00  -3.4557519e+00  -2.6417938e+00
   2.2300000e+00   9.9482784e-01   9.2300027e-01   8.3867713e-01   9.3897949e-01  -6.8897070e+00  -3.2574961e+00  -3.4482719e+00  -2.6298939e+00
   2.2350000e+00   9.9497722e-01   9.2336314e-01   8.3919606e-01   9.3949235e-01  -6.8849685e+00  -3.2452957e+00  -3.4407920e+00  -2.6179939e+00
   2.2400000e+00   9.9510977e-01   9.2366292e-01   8.3970887e-01   9.3998767e-01  -6.8802301e+00  -3.2330954e+00  -3.4333120e+00  -2.6060939e+00
   2.2450000e+00   9.9533831e-01   9.2400084e-01   8.4025320e-01   9.4050107e-01  -6.8754916e+00  -3.2208950e+00  -3.4258320e+00  -2.5941939e+00
   2.2500000e+00   9.9548204e-01   9.2430232e-01   8.4078583e-01   9.4102009e-01  -6.8707532e+00  -3.2086946e+00  -3.4183520e+00  -2.5822940e+00
   2.2550000e+00   9.9560563e-01   9.2460822e-01   8.4135544e-01   9.4157155e-01  -6.8660147e+00  -3.1964943e+00  -3.4108720e+00  -2.5703940e+00
   2.2600000e+00   9.9578104e-01   9.2490655e-01   8.4190251e-01   9.4204928e-01  -6.8612763e+00  -3.1842939e+00  -3.4033920e+00  -2.5584940e+00
   2.2650000e+00   9.9590791e-01   9.2530054e-01   8.4239404e-01   9.4261504e-01  -6.8565378e+00  -3.1720936e+00  -3.3959121e+00  -2.5465940e+00
   2.2700000e+00   9.9605261e-01   9.2562834e-01   8.4292200e-01   9.4314796e-01  -6.8517994e+00  -3.1598932e+00  -3.3884321e+00  -2.5346941e+00
   2.2750000e+00   9.9618645e-01   9.2599084e-01   8.4346000e-01   9.4372940e-01  -6.8470609e+00  -3.1476928e+00  -3.3809521e+00  -2.5227941e+00
   2.2800000e+00   9.9631572e-01   9.2643306e-01   8.4398301e-01   9.4426350e-01  -6.8423225e+00  -3.1354925e+00  -3.3734721e+00  -2.5108941e+00
   2.2850000e+00   9.9646088e-01   9.2683994e-01   8.4456304e-01   9.4479101e-01  -6.8375840e+00  -3.1232921e+00  -3.3659921e+00  -2.4989942e+00
   2.2900000e+00   9.9654772e-01   9.2723924e-01   8.4508061e-01   9.4532806e-01  -6.8328456e+00  -3.1110918e+00  -3.3585121e+00  -2.4870942e+00
   2.2950000e+00   9.9667644e-01   9.2769109e-01   8.4562852e-01   9.4587120e-01  -6.8281071e+00  -3.0988914e+00  -3.3510322e+00  -2.4751942e+00
   2.3000000e+00   9.9688108e-01   9.2808212e-01   8.4607379e-01   9.4639822e-01  -6.8233687e+00  -3.0866910e+00  -3.3435522e+00  -2.4632942e+00
   2.3050000e+00   9.9699653e-01   9.2847396e-01   8.4654134e-01   9.4695775e-01  -6.8186302e+00  -3.0744907e+00  -3.3360722e+00  -2.4513943e+00
   2.3100000e+00   9.9710902e-01   9.2888950e-01   8.4701752e-01   9.4744965e-01  -6.8138918e+00  -3.0622903e+00  -3.3285922e+00  -2.4394943e+00
   2.3150000e+00   9.9729672e-01   9.2934818e-01   8.4753952e-01   9.4798159e-01  -6.8091533e+00  -3.0500900e+00  -3.3211122e+00  -2.4275943e+00
   2.3200000e+00   9.9743132e-01   9.2983103e-01   8.4808044e-01   9.4851138e-01  -6.8044149e+00  -3.0378896e+00  -3.3136323e+00  -2.4156944e+00
   2.3250000e+00   9.9751182e-01   9.3030594e-01   8.4860442e-01   9.4906029e-01  -6.7996764e+00  -3.0256892e+00  -3.3061523e+00  -2.4037944e+00
   2.3300000e+00   9.9767381e-01   9.3076765e-01   8.4913618e-01   9.4961302e-01  -6.7949380e+00  -3.0134889e+00  -3.2986723e+00  -2.3918944e+00
   2.3350000e+00   9.9785130e-01   9.3119419e-01   8.4963182e-01   9.5017834e-01  -6.7901995e+00  -3.0012885e+00  -3.2911923e+00  -2.3799944e+00
   2.3400000e+00   9.9802010e-01   9.3168233e-01   8.5012542e-01   9.5083465e-01  -6.7854611e+00  -2.9890882e+00  -3.2837123e+00  -2.3680945e+00
   2.3450000e+00   9.9814405e-01   9.3218861e-01   8.5065353e-01   9.5140067e-01  -6.7807226e+00  -2.9768878e+00  -3.2762323e+00  -2.3561945e+00
   2.3500000e+00   9.9834223e-01   9.3267732e-01   8.5120641e-01   9.5202089e-01  -6.7759842e+00  -2.9646874e+00  -3.2687524e+00  -2.3442945e+00
   2.3550000e+00   9.9844561e-01   9.3312002e-01   8.5170132e-01   9.5258182e-01  -6.7712457e+00  -2.9524871e+00  -3.2612724e+00  -2.3323945e+00
   2.3600000e+00   9.9860081e-01   9.3365073e-01   8.5219498e-01   9.5311302e-01  -6.7665073e+00  -2.9402867e+00  -3.2537924e+00  -2.3204946e+00
   2.3650000e+00   9.9876929e-01   9.3423681e-01   8.5271465e-01   9.5365596e-01  -6.7617688e+00  -2.9280864e+00  -3.2463124e+00  -2.3085946e+00
   2.3700000e+00   9.9893489e-01   9.3473911e-01   8.5322950e-01   9.5418482e-01  -6.7570304e+00  -2.9158860e+00  -3.2388324e+00  -2.2966946e+00
   2.3750000e+00   9.9907978e-01   9.3522629e-01   8.5369105e-01   9.5479587e-01  -6.7522919e+00  -2.9036856e+00  -3.2313524e+00  -2.2847947e+00
   2.3800000e+00   9.9918100e-01   9.3575619e-01   8.5415235e-01   9.5540466e-01  -6.7475535e+00  -2.8914853e+00  -3.2238725e+00  -2.2728947e+00
   2.3850000e+00   9.9932779e-01   9.3626014e-01   8.5465855e-01   9.5597019e-01  -6.7428150e+00  -2.8792849e+00  -3.2163925e+00  -2.2609947e+00
   2.3900000e+00   9.9948219e-01   9.3672745e-01   8.5519436e-01   9.5646484e-01  -6.7380766e+00  -2.8670846e+00  -3.2089125e+00  -2.2490947e+00
   2.3950000e+00   9.9962473e-01   9.3728130e-01   8.5576134e-01   9.5706840e-01  -6.7333381e+00  -2.8548842e+00  -3.2014325e+00  -2.2371948e+00
   2.4000000e+00   9.9979110e-01   9.3788389e-01   8.5635808e-01   9.5756761e-01  -6.7285997e+00  -2.8426838e+00  -3.1939525e+00  -2.2252948e+00
   2.4050000e+00   9.9990735e-01   9.3845847e-01   8.5688215e-01   9.5810494e-01  -6.7238612e+00  -2.8304835e+00  -3.1864725e+00  -2.2133948e+00
   2.4100000e+00   1.0000363e+00   9.3897487e-01   8.5745859e-01   9.5863811e-01  -6.7191227e+00  -2.8182831e+00  -3.1789926e+00  -2.2014949e+00
   2.4150000e+00   1.0001677e+00   9.3957436e-01   8.5800460e-01   9.5922243e-01  -6.7143843e+00  -2.8060828e+00  -3.1715126e+00  -2.1895949e+00
   2.4200000e+00   1.0002842e+00   9.4018901e-01   8.5846048e-01   9.5972432e-01  -6.7096458e+00  -2.7938824e+00  -3.1640326e+00  -2.1776949e+00
   2.4250000e+00   1.0004732e+00   9.4066883e-01   8.5900176e-01   9.6021690e-01  -6.7049074e+00  -2.7816820e+00  -3.1565526e+00  -2.1657949e+00
   2.4300000e+00   1.0005744e+00   9.4119823e-01   8.5954077e-01   9.6073452e-01  -6.7001689e+00  -2.7694817e+00  -3.1490726e+00  -2.1538950e+00
   2.4350000e+00   1.0007262e+00   9.4175858e-01   8.5998457e-01   9.6125297e-01  -6.6954305e+00  -2.7572813e+00  -3.1415927e+00  -2.1419950e+00
   2.4400000e+00   1.0008441e+00   9.4231413e-01   8.6040477e-01   9.6178563e-01  -6.6906920e+00  -2.7450810e+00  -3.1341127e+00  -2.1300950e+00
   2.4450000e+00   1.0009284e+00   9.4282636e-01   8.6083902e-01   9.6236699e-01  -6.6859536e+00  -2.7328806e+00  -3.1266327e+00  -2.1181950e+00
   2.4500000e+00   1.0010057e+00   9.4333936e-01   8.6136035e-01   9.6288726e-01  -6.6812151e+00  -2.7206802e+00  -3.1191527e+00  -2.1062951e+00
   2.4550000e+00   1.0011345e+00   9.4391153e-01   8.6184489e-01   9.6338640e-01  -6.6764767e+00  -2.7084799e+00  -3.1116727e+00  -2.0943951e+00
   2.4600000e+00   1.0012108e+00   9.4448850e-01   8.6231711e-01   9.6384222e-01  -6.6717382e+00  -2.6962795e+00  -3.1041927e+00  -2.0824951e+00
   2.4650000e+00   1.0013490e+00   9.4507911e-01   8.6289564e-01   9.6439852e-01  -6.6669998e+00  -2.6840792e+00  -3.0967128e+00  -2.0705952e+00
   2.4700000e+00   1.0014140e+00   9.4567304e-01   8.6347827e-01   9.6486955e-01  -6.6622613e+00  -2.6718788e+00  -3.0892328e+00  -2.0586952e+00
   2.4750000e+00   1.0014765e+00   9.4623793e-01   8.6393179e-01   9.6534616e-01  -6.6575229e+00  -2.6596784e+00  -3.0817528e+00  -2.0467952e+00
   2.4800000e+00   1.0016022e+00   9.4682121e-01   8.6447160e-01   9.6585235e-01  -6.6527844e+00  -2.6474781e+00  -3.0742728e+00  -2.0348952e+00
   2.4850000e+00   1.0017621e+00   9.4740288e-01   8.6495233e-01   9.6635963e-01  -6.6480460e+00  -2.6352777e+00  -3.0667928e+00  -2.0229953e+00
   2.4900000e+00   1.0018966e+00   9.4794646e-01   8.6544233e-01   9.6682037e-01  -6.6433075e+00  -2.6230774e+00  -3.0593128e+00  -2.0110953e+00
   2.4950000e+00   1.0019871e+00   9.4848043e-01   8.6592564e-01   9.6727295e-01  -6.6385691e+00  -2.6108770e+00  -3.0518329e+00  -1.9991953e+00
   2.5000000e+00   1.0020545e+00   9.4906169e-01   8.6642665e-01   9.6779675e-01  -6.6338306e+00  -2.5986766e+00  -3.0443529e+00  -1.9872954e+00
   2.5050000e+00   1.0021700e+00   9.4960723e-01   8.6697854e-01   9.6836411e-01  -6.6290922e+00  -2.5864763e+00  -3.0368729e+00  -1.9753954e+00
   2.5100000e+00   1.0023072e+00   9.5017931e-01   8.6748584e-01   9.6884423e-01  -6.6243537e+00  -2.5742759e+00  -3.0293929e+00  -1.9634954e+00
   2.5150000e+00   1.0024111e+00   9.5078484e-01   8.6804709e-01   9.6931494e-01  -6.6196153e+00  -2.5620756e+00  -3.0219129e+00  -1.9515954e+00
   2.5200000e+00   1.0025270e+00   9.5135531e-01   8.6856749e-01   9.6979278e-01  -6.6148768e+00  -2.5498752e+00  -3.0144330e+00  -1.9396955e+00
   2.5250000e+00   1.0026501e+00   9.5194236e-01   8.6908242e-01   9.7023074e-01  -6.6101384e+00  -2.5376748e+00  -3.0069530e+00  -1.9277955e+00
   2.5300000e+00   1.0027549e+00   9.5256467e-01   8.6957945e-01   9.7067992e-01  -6.6053999e+00  -2.5254745e+00  -2.9994730e+00  -1.9158955e+00
   2.5350000e+00   1.0028261e+00   9.5314528e-01   8.7009057e-01   9.7117360e-01  -6.6006615e+00  -2.5132741e+00  -2.9919930e+00  -1.9039955e+00
   2.5400000e+00   1.0028617e+00   9.5368902e-01   8.7068344e-01   9.7163118e-01  -6.5959230e+00  -2.5010738e+00  -2.9845130e+00  -1.8920956e+00
   2.5450000e+00   1.0030101e+00   9.5424940e-01   8.7116890e-01   9.7205475e-01  -6.5911846e+00  -2.4888734e+00  -2.9770330e+00  -1.8801956e+00
   2.5500000e+00   1.0031408e+00   9.5474732e-01   8.7166287e-01   9.7246465e-01  -6.5864461e+00  -2.4766730e+00  -2.9695531e+00  -1.8682956e+00
   2.5550000e+00   1.0031230e+00   9.5528369e-01   8.7214595e-01   9.7292080e-01  -6.5817077e+00  -2.4644727e+00  -2.9620731e+00  -1.8563957e+00
   2.5600000e+00   1.0032022e+00   9.5585931e-01   8.7266489e-01   9.7335683e-01  -6.5769692e+00  -2.4522723e+00  -2.9545931e+00  -1.8444957e+00
   2.5650000e+00   1.0032527e+00   9.5641714e-01   8.7314430e-01   9.7378844e-01  -6.5722308e+00  -2.4400720e+00  -2.9471131e+00  -1.8325957e+00
   2.5700000e+00   1.0033543e+00   9.5692078e-01   8.7371070e-01   9.7428588e-01  -6.5674923e+00  -2.4278716e+00  -2.9396331e+00  -1.8206957e+00
   2.5750000e+00   1.0034545e+00   9.5752003e-01   8.7427003e-01   9.7473815e-01  -6.5627539e+00  -2.4156712e+00  -2.9321531e+00  -1.8087958e+00
   2.5800000e+00   1.0035505e+00   9.5810605e-01   8.7478314e-01   9.7524828e-01  -6.5580154e+00  -2.4034709e+00  -2.9246732e+00  -1.7968958e+00
   2.5850000e+00   1.0036667e+00   9.5869943e-01   8.7530899e-01   9.7570492e-01  -6.5532770e+00  -2.3912705e+00  -2.9171932e+00  -1.7849958e+00
   2.5900000e+00   1.0037214e+00   9.5928039e-01   8.7584138e-01   9.7619660e-01  -6.5485385e+00  -2.3790702e+00  -2.9097132e+00  -1.7730959e+00
   2.5950000e+00   1.0038216e+00   9.5987739e-01   8.7637715e-01   9.7664449e-01  -6.5438001e+00  -2.3668698e+00  -2.9022332e+00  -1.7611959e+00
   2.6000000e+00   1.0039109e+00   9.6051158e-01   8.7685021e-01   9.7701986e-01  -6.5390616e+00  -2.3546694e+00  -2.8947532e+00  -1.7492959e+00
   2.6050000e+00   1.0039899e+00   9.6104597e-01   8.7730312e-01   9.7747398e-01  -6.5343232e+00  -2.3424691e+00  -2.8872732e+00  -1.7373959e+00
   2.6100000e+00   1.0041305e+00   9.6156345e-01   8.7786715e-01   9.7785759e-01  -6.5295847e+00  -2.3302687e+00  -2.8797933e+00  -1.7254960e+00
   2.6150000e+00   1.0043094e+00   9.6209080e-01   8.7843025e-01   9.7826874e-01  -6.5248463e+00  -2.3180684e+00  -2.8723133e+00  -1.7135960e+00
   2.6200000e+00   1.0043367e+00   9.6257984e-01   8.7894330e-01   9.7872292e-01  -6.5201078e+00  -2.3058680e+00  -2.8648333e+00  -1.7016960e+00
   2.6250000e+00   1.0043548e+00   9.6311745e-01   8.7943747e-01   9.7909656e-01  -6.5153694e+00  -2.2936676e+00  -2.8573533e+00  -1.6897960e+00
   2.6300000e+00   1.0044129e+00   9.6366810e-01   8.7996938e-01   9.7951140e-01  -6.5106309e+00  -2.2814673e+00  -2.8498733e+00  -1.6778961e+00
   2.6350000e+00   1.0045002e+00   9.6425344e-01   8.8053154e-01   9.7994392e-01  -6.5058925e+00  -2.2692669e+00  -2.8423934e+00  -1.6659961e+00
   2.6400000e+00   1.0045219e+00   9.6477816e-01   8.8104497e-01   9.8037545e-01  -6.5011540e+00  -2.2570666e+00  -2.8349134e+00  -1.6540961e+00
   2.6450000e+00   1.0046341e+00   9.6533859e-01   8.8161220e-01   9.8078294e-01  -6.4964156e+00  -2.2448662e+00  -2.8274334e+00  -1.6421962e+00
   2.6500000e+00   1.0047108e+00   9.6591099e-01   8.8211415e-01   9.8121261e-01  -6.4916771e+00  -2.2326658e+00  -2.8199534e+00  -1.6302962e+00
   2.6550000e+00   1.0047998e+00   9.6650391e-01   8.8258213e-01   9.8155842e-01  -6.4869387e+00  -2.2204655e+00  -2.8124734e+00  -1.6183962e+00
   2.6600000e+00   1.0048411e+00   9.6702357e-01   8.8306243e-01   9.8197089e-01  -6.4822002e+00  -2.2082651e+00  -2.8049934e+00  -1.6064962e+00
   2.6650000e+00   1.0049653e+00   9.6749770e-01   8.8363805e-01   9.8236996e-01  -6.4774618e+00  -2.1960648e+00  -2.7975135e+00  -1.5945963e+00
   2.6700000e+00   1.0050552e+00   9.6797524e-01   8.8417074e-01   9.8269289e-01  -6.4727233e+00  -2.1838644e+00  -2.7900335e+00  -1.5826963e+00
   2.6750000e+00   1.0051238e+00   9.6843608e-01   8.8465048e-01   9.8309147e-01  -6.4679849e+00  -2.1716640e+00  -2.7825535e+00  -1.5707963e+00
   2.6800000e+00   1.0051706e+00   9.6892784e-01   8.8520595e-01   9.8350125e-01  -6.4632464e+00  -2.1594637e+00  -2.7750735e+00  -1.5588964e+00
   2.6850000e+00   1.0052086e+00   9.6947139e-01   8.8572669e-01   9.8386796e-01  -6.4585080e+00  -2.1472633e+00  -2.7675935e+00  -1.5469964e+00
   2.6900000e+00   1.0052276e+00   9.6997578e-01   8.8623773e-01   9.8419570e-01  -6.4537695e+00  -2.1350630e+00  -2.7601135e+00  -1.5350964e+00
   2.6950000e+00   1.0052789e+00   9.7046053e-01   8.8672022e-01   9.8464212e-01  -6.4490311e+00  -2.1228626e+00  -2.7526336e+00  -1.5231964e+00
   2.7000000e+00   1.0053468e+00   9.7100209e-01   8.8723862e-01   9.8501034e-01  -6.4442926e+00  -2.1106622e+00  -2.7451536e+00  -1.5112965e+00
   2.7050000e+00   1.0053766e+00   9.7149805e-01   8.8774364e-01   9.8531641e-01  -6.4395542e+00  -2.0984619e+00  -2.7376736e+00  -1.4993965e+00
   2.7100000e+00   1.0054593e+00   9.7197702e-01   8.8823582e-01   9.8565560e-01  -6.4348157e+00  -2.0862615e+00  -2.7301936e+00  -1.4874965e+00
   2.7150000e+00   1.0055198e+00   9.7255567e-01   8.8872288e-01   9.8607941e-01  -6.4300773e+00  -2.0740612e+00  -2.7227136e+00  -1.4755965e+00
   2.7200000e+00   1.0055445e+00   9.7301941e-01   8.8928928e-01   9.8637957e-01  -6.4253388e+00  -2.0618608e+00  -2.7152337e+00  -1.4636966e+00
   2.7250000e+00   1.0056617e+00   9.7346461e-01   8.8974244e-01   9.8672764e-01  -6.4206004e+00  -2.0496604e+00  -2.7077537e+00  -1.4517966e+00
   2.7300000e+00   1.0057181e+00   9.7392517e-01   8.9026036e-01   9.8707787e-01  -6.4158619e+00  -2.0374601e+00  -2.7002737e+00  -1.4398966e+00
   2.7350000e+00   1.0057639e+00   9.7435524e-01   8.9077145e-01   9.8742384e-01  -6.4111235e+00  -2.0252597e+00  -2.6927937e+00  -1.4279967e+00
   2.7400000e+00   1.0058057e+00   9.7475800e-01   8.9127653e-01   9.8775401e-01  -6.4063850e+00  -2.0130594e+00  -2.6853137e+00  -1.4160967e+00
   2.7450000e+00   1.0058635e+00   9.7515284e-01   8.9176709e-01   9.8814019e-01  -6.4016466e+00  -2.0008590e+00  -2.6778337e+00  -1.4041967e+00
   2.7500000e+00   1.0058370e+00   9.7557338e-01   8.9223746e-01   9.8852719e-01  -6.3969081e+00  -1.9886587e+00  -2.6703538e+00  -1.3922967e+00
   2.7550000e+00   1.0058486e+00   9.7609837e-01   8.9278404e-01   9.8894600e-01  -6.3921697e+00  -1.9764583e+00  -2.6628738e+00  -1.3803968e+00
   2.7600000e+00   1.0059131e+00   9.7654791e-01   8.9321212e-01   9.8931996e-01  -6.3874312e+00  -1.9642579e+00  -2.6553938e+00  -1.3684968e+00
   2.7650000e+00   1.0059766e+00   9.7705132e-01   8.9369885e-01   9.8971184e-01  -6.3826928e+00  -1.9520576e+00  -2.6479138e+00  -1.3565968e+00
   2.7700000e+00   1.0060643e+00   9.7750258e-01   8.9424539e-01   9.9000455e-01  -6.3779543e+00  -1.9398572e+00  -2.6404338e+00  -1.3446969e+00
   2.7750000e+00   1.0061381e+00   9.7801645e-01   8.9472714e-01   9.9033387e-01  -6.3732159e+00  -1.9276569e+00  -2.6329538e+00  -1.3327969e+00
   2.7800000e+00   1.0062079e+00   9.7847144e-01   8.9520644e-01   9.9060902e-01  -6.3684774e+00  -1.9154565e+00  -2.6254739e+00  -1.3208969e+00
   2.7850000e+00   1.0062304e+00   9.7893915e-01   8.9568662e-01   9.9096740e-01  -6.3637390e+00  -1.9032561e+00  -2.6179939e+00  -1.3089969e+00
   2.7900000e+00   1.0062879e+00   9.7939858e-01   8.9611293e-01   9.9131304e-01  -6.3590005e+00  -1.8910558e+00  -2.6105139e+00  -1.2970970e+00
   2.7950000e+00   1.0063386e+00   9.7987052e-01   8.9658176e-01   9.9169241e-01  -6.3542621e+00  -1.8788554e+00  -2.6030339e+00  -1.2851970e+00
   2.8000000e+00   1.0064319e+00   9.8027346e-01   8.9709215e-01   9.9203726e-01  -6.3495236e+00  -1.8666551e+00  -2.5955539e+00  -1.2732970e+00
   2.8050000e+00   1.0064380e+00   9.8071304e-01   8.9764011e-01   9.9234687e-01  -6.3447852e+00  -1.8544547e+00  -2.5880739e+00  -1.2613971e+00
   2.8100000e+00   1.0065278e+00   9.8117112e-01   8.9817629e-01   9.9265271e-01  -6.3400467e+00  -1.8422543e+00  -2.5805940e+00  -1.2494971e+00
   2.8150000e+00   1.0066229e+00   9.8162429e-01   8.9866947e-01   9.9303546e-01  -6.3353083e+00  -1.8300540e+00  -2.5731140e+00  -1.2375971e+00
   2.8200000e+00   1.0066783e+00   9.8205485e-01   8.9914769e-01   9.9342379e-01  -6.3305698e+00  -1.8178536e+00  -2.5656340e+00  -1.2256971e+00
   2.8250000e+00   1.0067273e+00   9.8249180e-01   8.9958120e-01   9.9379145e-01  -6.3258314e+00  -1.8056533e+00  -2.5581540e+00  -1.2137972e+00
   2.8300000e+00   1.0068702e+00   9.8292855e-01   9.0003976e-01   9.9415064e-01  -6.3210929e+00  -1.7934529e+00  -2.5506740e+00  -1.2018972e+00
   2.8350000e+00   1.0069017e+00   9.8334131e-01   9.0050996e-01   9.9446831e-01  -6.3163545e+00  -1.7812525e+00  -2.5431941e+00  -1.1899972e+00
   2.8400000e+00   1.0069218e+00   9.8377224e-01   9.0100157e-01   9.9477215e-01  -6.3116160e+00  -1.7690522e+00  -2.5357141e+00  -1.1780972e+00
   2.8450000e+00   1.0069488e+00   9.8419360e-01   9.0150279e-01   9.9505793e-01  -6.3068776e+00  -1.7568518e+00  -2.5282341e+00  -1.1661973e+00
   2.8500000e+00   1.0070298e+00   9.8458460e-01   9.0195057e-01   9.9537073e-01  -6.3021391e+00  -1.7446515e+00  -2.5207541e+00  -1.1542973e+00
   2.8550000e+00   1.0070114e+00   9.8498947e-01   9.0237044e-01   9.9567090e-01  -6.2974007e+00  -1.7324511e+00  -2.5132741e+00  -1.1423973e+00
   2.8600000e+00   1.0070735e+00   9.8539953e-01   9.0285434e-01   9.9594450e-01  -6.2926622e+00  -1.7202507e+00  -2.5057941e+00  -1.1304974e+00
   2.8650000e+00   1.0071266e+00   9.8584297e-01   9.0335723e-01   9.9623273e-01  -6.2879238e+00  -1.7080504e+00  -2.4983142e+00  -1.1185974e+00
   2.8700000e+00   1.0071151e+00   9.8619947e-01   9.0383386e-01   9.9650091e-01  -6.2831853e+00  -1.6958500e+00  -2.4908342e+00  -1.1066974e+00
   2.8750000e+00   1.0071515e+00   9.8659740e-01   9.0427212e-01   9.9674599e-01  -6.2784469e+00  -1.6836497e+00  -2.4833542e+00  -1.0947974e+00
   2.8800000e+00   1.0071626e+00   9.8699666e-01   9.0474121e-01   9.9700539e-01  -6.2737084e+00  -1.6714493e+00  -2.4758742e+00  -1.0828975e+00
   2.8850000e+00   1.0071933e+00   9.8737163e-01   9.0520693e-01   9.9723374e-01  -6.2689700e+00  -1.6592489e+00  -2.4683942e+00  -1.0709975e+00
   2.8900000e+00   1.0072081e+00   9.8769965e-01   9.0569936e-01   9.9747156e-01  -6.2642315e+00  -1.6470486e+00  -2.4609142e+00  -1.0590975e+00
   2.8950000e+00   1.0072447e+00   9.8807200e-01   9.0611574e-01   9.9768969e-01  -6.2594931e+00  -1.6348482e+00  -2.4534343e+00  -1.0471976e+00
   2.9000000e+00   1.0072709e+00   9.8845871e-01   9.0654416e-01   9.9788821e-01  -6.2547546e+00  -1.6226479e+00  -2.4459543e+00  -1.0352976e+00
   2.9050000e+00   1.0072637e+00   9.8881869e-01   9.0694959e-01   9.9812989e-01  -6.2500162e+00  -1.6104475e+00  -2.4384743e+00  -1.0233976e+00
   2.9100000e+00   1.0072525e+00   9.8917405e-01   9.0738422e-01   9.9835138e-01  -6.2452777e+00  -1.5982471e+00  -2.4309943e+00  -1.0114976e+00
   2.9150000e+00   1.0072902e+00   9.8957153e-01   9.0777554e-01   9.9859282e-01  -6.2405393e+00  -1.5860468e+00  -2.4235143e+00  -9.9959766e-01
   2.9200000e+00   1.0073068e+00   9.8992467e-01   9.0815633e-01   9.9882722e-01  -6.2358008e+00  -1.5738464e+00  -2.4160344e+00  -9.8769769e-01
   2.9250000e+00   1.0073617e+00   9.9021911e-01   9.0859675e-01   9.9909533e-01  -6.2310624e+00  -1.5616461e+00  -2.4085544e+00  -9.7579772e-01
   2.9300000e+00   1.0074153e+00   9.9061550e-01   9.0905583e-01   9.9933067e-01  -6.2263239e+00  -1.5494457e+00  -2.4010744e+00  -9.6389775e-01
   2.9350000e+00   1.0074659e+00   9.9095631e-01   9.0948534e-01   9.9959544e-01  -6.2215855e+00  -1.5372453e+00  -2.3935944e+00  -9.5199777e-01
   2.9400000e+00   1.0074322e+00   9.9127399e-01   9.0991788e-01   9.9983487e-01  -6.2168470e+00  -1.5250450e+00  -2.3861144e+00  -9.4009780e-01
   2.9450000e+00   1.0074156e+00   9.9164762e-01   9.1038605e-01   1.0000583e+00  -6.2121086e+00  -1.5128446e+00  -2.3786344e+00  -9.2819783e-01
   2.9500000e+00   1.0074450e+00   9.9206328e-01   9.1085943e-01   1.0002417e+00  -6.2073701e+00  -1.5006443e+00  -2.3711545e+00  -9.1629786e-01
   2.9550000e+00   1.0074793e+00   9.9242051e-01   9.1126837e-01   1.0004826e+00  -6.2026316e+00  -1.4884439e+00  -2.3636745e+00  -9.0439789e-01
   2.9600000e+00   1.0075254e+00   9.9278306e-01   9.1173622e-01   1.0007146e+00  -6.1978932e+00  -1.4762435e+00  -2.3561945e+00  -8.9249791e-01
   2.9650000e+00   1.0075811e+00   9.9312795e-01   9.1227211e-01   1.0009911e+00  -6.1931547e+00  -1.4640432e+00  -2.3487145e+00  -8.8059794e-01
   2.9700000e+00   1.0076269e+00   9.9346216e-01   9.1272058e-01   1.0011959e+00  -6.1884163e+00  -1.4518428e+00  -2.3412345e+00  -8.6869797e-01
   2.9750000e+00   1.0076152e+00   9.9379880e-01   9.1307130e-01   1.0014772e+00  -6.1836778e+00  -1.4396425e+00  -2.3337545e+00  -8.5679800e-01
   2.9800000e+00   1.0076518e+00   9.9413996e-01   9.1351544e-01   1.0016877e+00  -6.1789394e+00  -1.4274421e+00  -2.3262746e+00  -8.4489802e-01
   2.9850000e+00   1.0076775e+00   9.9447659e-01   9.1397101e-01   1.0018732e+00  -6.1742009e+00  -1.4152417e+00  -2.3187946e+00  -8.3299805e-01
   2.9900000e+00   1.0075872e+00   9.9478282e-01   9.1441336e-01   1.0020733e+00  -6.1694625e+00  -1.4030414e+00  -2.3113146e+00  -8.2109808e-01
   2.9950000e+00   1.0075389e+00   9.9511989e-01   9.1486057e-01   1.0022792e+00  -6.1647240e+00  -1.3908410e+00  -2.3038346e+00  -8.0919811e-01
   3.0000000e+00   1.0075545e+00   9.9546420e-01   9.1534881e-01   1.0025524e+00  -6.1599856e+00  -1.3786407e+00  -2.2963546e+00  -7.9729814e-01
   3.0050000e+00   1.0075732e+00   9.9581096e-01   9.1580557e-01   1.0027699e+00  -6.1552471e+00  -1.3664403e+00  -2.2888746e+00  -7.8539816e-01
   3.0100000e+00   1.0075789e+00   9.9615344e-01   9.1625536e-01   1.0029644e+00  -6.1505087e+00  -1.3542399e+00  -2.2813947e+00  -7.7349819e-01
   3.0150000e+00   1.0075489e+00   9.9648068e-01   9.1672848e-01   1.0031902e+00  -6.1457702e+00  -1.3420396e+00  -2.2739147e+00  -7.6159822e-01
   3.0200000e+00   1.0075669e+00   9.9678624e-01   9.1715708e-01   1.0034016e+00  -6.1410318e+00  -1.3298392e+00  -2.2664347e+00  -7.4969825e-01
   3.0250000e+00   1.0074964e+00   9.9708903e-01   9.1756223e-01   1.0035765e+00  -6.1362933e+00  -1.3176389e+00  -2.2589547e+00  -7.3779827e-01
   3.0300000e+00   1.0074879e+00   9.9737086e-01   9.1800963e-01   1.0037430e+00  -6.1315549e+00  -1.3054385e+00  -2.2514747e+00  -7.2589830e-01
   3.0350000e+00   1.0074493e+00   9.9766956e-01   9.1844808e-01   1.0039126e+00  -6.1268164e+00  -1.2932381e+00  -2.2439948e+00  -7.1399833e-01
   3.0400000e+00   1.0074259e+00   9.9793540e-01   9.1887472e-01   1.0040385e+00  -6.1220780e+00  -1.2810378e+00  -2.2365148e+00  -7.0209836e-01
   3.0450000e+00   1.0074037e+00   9.9820674e-01   9.1926814e-01   1.0042112e+00  -6.1173395e+00  -1.2688374e+00  -2.2290348e+00  -6.9019839e-01
   3.0500000e+00   1.0073397e+00   9.9846866e-01   9.1972129e-01   1.0044378e+00  -6.1126011e+00  -1.2566371e+00  -2.2215548e+00  -6.7829841e-01
   3.0550000e+00   1.0072540e+00   9.9884297e-01   9.2016346e-01   1.0046682e+00  -6.1078626e+00  -1.2444367e+00  -2.2140748e+00  -6.6639844e-01
   3.0600000e+00   1.0072272e+00   9.9920291e-01   9.2055448e-01   1.0048982e+00  -6.1031242e+00  -1.2322363e+00  -2.2065948e+00  -6.5449847e-01
   3.0650000e+00   1.0072028e+00   9.9950656e-01   9.2102012e-01   1.0051550e+00  -6.0983857e+00  -1.2200360e+00  -2.1991149e+00  -6.4259850e-01
   3.0700000e+00   1.0071852e+00   9.9979503e-01   9.2150492e-01   1.0053733e+00  -6.0936473e+00  -1.2078356e+00  -2.1916349e+00  -6.3069853e-01
   3.0750000e+00   1.0071394e+00   1.0001430e+00   9.2193875e-01   1.0055135e+00  -6.0889088e+00  -1.1956353e+00  -2.1841549e+00  -6.1879855e-01
   3.0800000e+00   1.0071043e+00   1.0004091e+00   9.2233078e-01   1.0056810e+00  -6.0841704e+00  -1.1834349e+00  -2.1766749e+00  -6.0689858e-01
   3.0850000e+00   1.0071473e+00   1.0006751e+00   9.2277062e-01   1.0058536e+00  -6.0794319e+00  -1.1712345e+00  -2.1691949e+00  -5.9499861e-01
   3.0900000e+00   1.0070255e+00   1.0009669e+00   9.2319044e-01   1.0059693e+00  -6.0746935e+00  -1.1590342e+00  -2.1617149e+00  -5.8309864e-01
   3.0950000e+00   1.0069723e+00   1.0011834e+00   9.2360116e-01   1.0061289e+00  -6.0699550e+00  -1.1468338e+00  -2.1542350e+00  -5.7119866e-01
   3.1000000e+00   1.0069240e+00   1.0014338e+00   9.2401621e-01   1.0062843e+00  -6.0652166e+00  -1.1346335e+00  -2.1467550e+00  -5.5929869e-01
   3.1050000e+00   1.0068361e+00   1.0016664e+00   9.2441610e-01   1.0064956e+00  -6.0604781e+00  -1.1224331e+00  -2.1392750e+00  -5.4739872e-01
   3.1100000e+00   1.0067754e+00   1.0018665e+00   9.2489023e-01   1.0066229e+00  -6.0557397e+00  -1.1102327e+00  -2.1317950e+00  -5.3549875e-01
   3.1150000e+00   1.0066752e+00   1.0021140e+00   9.2529508e-01   1.0067891e+00  -6.0510012e+00  -1.0980324e+00  -2.1243150e+00  -5.2359878e-01
   3.1200000e+00   1.0065253e+00   1.0024000e+00   9.2572819e-01   1.0069239e+00  -6.0462628e+00  -1.0858320e+00  -2.1168350e+00  -5.1169880e-01
   3.1250000e+00   1.0065119e+00   1.0026941e+00   9.2613037e-01   1.0070067e+00  -6.0415243e+00  -1.0736317e+00  -2.1093551e+00  -4.9979883e-01
   3.1300000e+00   1.0064388e+00   1.0029771e+00   9.2655726e-01   1.0071191e+00  -6.0367859e+00  -1.0614313e+00  -2.1018751e+00  -4.8789886e-01
   3.1350000e+00   1.0063131e+00   1.0032201e+00   9.2697723e-01   1.0072659e+00  -6.0320474e+00  -1.0492309e+00  -2.0943951e+00  -4.7599889e-01
   3.1400000e+00   1.0062258e+00   1.0034242e+00   9.2738519e-01   1.0073791e+00  -6.0273090e+00  -1.0370306e+00  -2.0869151e+00  -4.6409891e-01
   3.1450000e+00   1.0061936e+00   1.0036720e+00   9.2779264e-01   1.0074881e+00  -6.0225705e+00  -1.0248302e+00  -2.0794351e+00  -4.5219894e-01
   3.1500000e+00   1.0060784e+00   1.0039309e+00   9.2818153e-01   1.0075965e+00  -6.0178321e+00  -1.0126299e+00  -2.0719552e+00  -4.4029897e-01
   3.1550000e+00   1.0059746e+00   1.0041491e+00   9.2860780e-01   1.0076902e+00  -6.0130936e+00  -1.0004295e+00  -2.0644752e+00  -4.2839900e-01
   3.1600000e+00   1.0059136e+00   1.0043478e+00   9.2900720e-01   1.0078492e+00  -6.0083552e+00  -9.8822915e-01  -2.0569952e+00  -4.1649903e-01
   3.1650000e+00   1.0058562e+00   1.0045505e+00   9.2948490e-01   1.0079215e+00  -6.0036167e+00  -9.7602879e-01  -2.0495152e+00  -4.0459905e-01
   3.1700000e+00   1.0057088e+00   1.0047950e+00   9.2983591e-01   1.0080233e+00  -5.9988783e+00  -9.6382843e-01  -2.0420352e+00  -3.9269908e-01
   3.1750000e+00   1.0055981e+00   1.0049910e+00   9.3030451e-01   1.0081343e+00  -5.9941398e+00  -9.5162807e-01  -2.0345552e+00  -3.8079911e-01
   3.1800000e+00   1.0055146e+00   1.0052475e+00   9.3076491e-01   1.0082357e+00  -5.9894014e+00  -9.3942771e-01  -2.0270753e+00  -3.6889914e-01
   3.1850000e+00   1.0054568e+00   1.0055125e+00   9.3119310e-01   1.0083811e+00  -5.9846629e+00  -9.2722735e-01  -2.0195953e+00  -3.5699917e-01
   3.1900000e+00   1.0053283e+00   1.0056984e+00   9.3165800e-01   1.0085043e+00  -5.9799245e+00  -9.1502699e-01  -2.0121153e+00  -3.4509919e-01
   3.1950000e+00   1.0052574e+00   1.0059145e+00   9.3207034e-01   1.0086353e+00  -5.9751860e+00  -9.0282663e-01  -2.0046353e+00  -3.3319922e-01
   3.2000000e+00   1.0052001e+00   1.0061109e+00   9.3254434e-01   1.0087075e+00  -5.9704476e+00  -8.9062627e-01  -1.9971553e+00  -3.2129925e-01
   3.2050000e+00   1.0051173e+00   1.0062505e+00   9.3294117e-01   1.0087878e+00  -5.9657091e+00  -8.7842591e-01  -1.9896753e+00  -3.0939928e-01
   3.2100000e+00   1.0050335e+00   1.0064428e+00   9.3340472e-01   1.0088467e+00  -5.9609707e+00  -8.6622555e-01  -1.9821954e+00  -2.9749930e-01
   3.2150000e+00   1.0049137e+00   1.0066619e+00   9.3388715e-01   1.0089050e+00  -5.9562322e+00  -8.5402519e-01  -1.9747154e+00  -2.8559933e-01
   3.2200000e+00   1.0048044e+00   1.0068317e+00   9.3429233e-01   1.0089831e+00  -5.9514938e+00  -8.4182483e-01  -1.9672354e+00  -2.7369936e-01
   3.2250000e+00   1.0046765e+00   1.0069670e+00   9.3468134e-01   1.0091213e+00  -5.9467553e+00  -8.2962447e-01  -1.9597554e+00  -2.6179939e-01
   3.2300000e+00   1.0045483e+00   1.0071412e+00   9.3510367e-01   1.0092776e+00  -5.9420169e+00  -8.1742411e-01  -1.9522754e+00  -2.4989942e-01
   3.2350000e+00   1.0044290e+00   1.0073623e+00   9.3550905e-01   1.0093791e+00  -5.9372784e+00  -8.0522375e-01  -1.9447955e+00  -2.3799944e-01
   3.2400000e+00   1.0042880e+00   1.0075467e+00   9.3589649e-01   1.0093923e+00  -5.9325400e+00  -7.9302339e-01  -1.9373155e+00  -2.2609947e-01
   3.2450000e+00   1.0041721e+00   1.0077448e+00   9.3628718e-01   1.0094837e+00  -5.9278015e+00  -7.8082303e-01  -1.9298355e+00  -2.1419950e-01
   3.2500000e+00   1.0041021e+00   1.0080323e+00   9.3667785e-01   1.0095682e+00  -5.9230631e+00  -7.6862267e-01  -1.9223555e+00  -2.0229953e-01
   3.2550000e+00   1.0040270e+00   1.0082729e+00   9.3711455e-01   1.0095790e+00  -5.9183246e+00  -7.5642231e-01  -1.9148755e+00  -1.9039955e-01
   3.2600000e+00   1.0039523e+00   1.0084561e+00   9.3748125e-01   1.0096051e+00  -5.9135862e+00  -7.4422195e-01  -1.9073955e+00  -1.7849958e-01
   3.2650000e+00   1.0038444e+00   1.0086696e+00   9.3791088e-01   1.0096059e+00  -5.9088477e+00  -7.3202159e-01  -1.8999156e+00  -1.6659961e-01
   3.2700000e+00   1.0036985e+00   1.0088543e+00   9.3831607e-01   1.0096094e+00  -5.9041093e+00  -7.1982123e-01  -1.8924356e+00  -1.5469964e-01
   3.2750000e+00   1.0035315e+00   1.0090023e+00   9.3872907e-01   1.0096233e+00  -5.8993708e+00  -7.0762087e-01  -1.8849556e+00  -1.4279967e-01
   3.2800000e+00   1.0033878e+00   1.0091726e+00   9.3908731e-01   1.0096785e+00  -5.8946324e+00  -6.9542051e-01  -1.8774756e+00  -1.3089969e-01
   3.2850000e+00   1.0032246e+00   1.0093558e+00   9.3945335e-01   1.0097445e+00  -5.8898939e+00  -6.8322015e-01  -1.8699956e+00  -1.1899972e-01
   3.2900000e+00   1.0030933e+00   1.0094995e+00   9.3979053e-01   1.0097558e+00  -5.8851555e+00  -6.7101979e-01  -1.8625156e+00  -1.0709975e-01
   3.2950000e+00   1.0029830e+00   1.0095929e+00   9.4021622e-01   1.0098095e+00  -5.8804170e+00  -6.5881943e-01  -1.8550357e+00  -9.5199777e-02
   3.3000000e+00   1.0028667e+00   1.0097642e+00   9.4060932e-01   1.0098052e+00  -5.8756786e+00  -6.4661907e-01  -1.8475557e+00  -8.3299805e-02
   3.3050000e+00   1.0026880e+00   1.0099736e+00   9.4098161e-01   1.0098169e+00  -5.8709401e+00  -6.3441871e-01  -1.8400757e+00  -7.1399833e-02
   3.3100000e+00   1.0025523e+00   1.0101169e+00   9.4137028e-01   1.0098664e+00  -5.8662017e+00  -6.2221835e-01  -1.8325957e+00  -5.9499861e-02
   3.3150000e+00   1.0023767e+00   1.0102578e+00   9.4174315e-01   1.0099251e+00  -5.8614632e+00  -6.1001799e-01  -1.8251157e+00  -4.7599889e-02
   3.3200000e+00   1.0022485e+00   1.0104416e+00   9.4212432e-01   1.0099658e+00  -5.8567248e+00  -5.9781763e-01  -1.8176357e+00  -3.5699917e-02
   3.3250000e+00   1.0020918e+00   1.0105471e+00   9.4246516e-01   1.0099566e+00  -5.8519863e+00  -5.8561727e-01  -1.8101558e+00  -2.3799944e-02
   3.3300000e+00   1.0019684e+00   1.0106501e+00   9.4289909e-01   1.0099525e+00  -5.8472479e+00  -5.7341691e-01  -1.8026758e+00  -1.1899972e-02
   3.3350000e+00   1.0017403e+00   1.0107677e+00   9.4330435e-01   1.0099714e+00  -5.8425094e+00  -5.6121655e-01  -1.7951958e+00   0.0000000e+00
   3.3400000e+00   1.0015684e+00   1.0109238e+00   9.4362759e-01   1.0099469e+00  -5.8377710e+00  -5.4901619e-01  -1.7877158e+00   1.1899972e-02
   3.3450000e+00   1.0014337e+00   1.0110683e+00   9.4398583e-01   1.0099463e+00  -5.8330325e+00  -5.3681583e-01  -1.7802358e+00   2.3799944e-02
   3.3500000e+00   1.0012590e+00   1.0111414e+00   9.4437330e-01   1.0099395e+00  -5.8282941e+00  -5.2461547e-01  -1.7727559e+00   3.5699917e-02
   3.3550000e+00   1.0010647e+00   1.0112363e+00   9.4481323e-01   1.0099140e+00  -5.8235556e+00  -5.1241511e-01  -1.7652759e+00   4.7599889e-02
   3.3600000e+00   1.0009594e+00   1.0113427e+00   9.4518778e-01   1.0098910e+00  -5.8188172e+00  -5.0021475e-01  -1.7577959e+00   5.9499861e-02
   3.3650000e+00   1.0008467e+00   1.0115229e+00   9.4553685e-01   1.0099079e+00  -5.8140787e+00  -4.8801439e-01  -1.7503159e+00   7.1399833e-02
   3.3700000e+00   1.0006359e+00   1.0116276e+00   9.4593661e-01   1.0098972e+00  -5.8093403e+00  -4.7581403e-01  -1.7428359e+00   8.3299805e-02
   3.3750000e+00   1.0005163e+00   1.0117466e+00   9.4634118e-01   1.0098484e+00  -5.8046018e+00  -4.6361367e-01  -1.7353559e+00   9.5199777e-02
   3.3800000e+00   1.0003266e+00   1.0119151e+00   9.4669760e-01   1.0098547e+00  -5.7998634e+00  -4.5141331e-01  -1.7278760e+00   1.0709975e-01
   3.3850000e+00   1.0001483e+00   1.0120556e+00   9.4710129e-01   1.0097889e+00  -5.7951249e+00  -4.3921295e-01  -1.7203960e+00   1.1899972e-01
   3.3900000e+00   9.9999794e-01   1.0121166e+00   9.4749786e-01   1.0097671e+00  -5.7903865e+00  -4.2701259e-01  -1.7129160e+00   1.3089969e-01
   3.3950000e+00   9.9986614e-01   1.0122553e+00   9.4784697e-01   1.0097100e+00  -5.7856480e+00  -4.1481223e-01  -1.7054360e+00   1.4279967e-01
   3.4000000e+00   9.9969070e-01   1.0123258e+00   9.4828297e-01   1.0097006e+00  -5.7809096e+00  -4.0261187e-01  -1.6979560e+00   1.5469964e-01
   3.4050000e+00   9.9949393e-01   1.0123670e+00   9.4869302e-01   1.0096998e+00  -5.7761711e+00  -3.9041151e-01  -1.6904760e+00   1.6659961e-01
   3.4100000e+00   9.9930069e-01   1.0123995e+00   9.4906723e-01   1.0097429e+00  -5.7714327e+00  -3.7821115e-01  -1.6829961e+00   1.7849958e-01
   3.4150000e+00   9.9920644e-01   1.0124525e+00   9.4941485e-01   1.0097781e+00  -5.7666942e+00  -3.6601079e-01  -1.6755161e+00   1.9039955e-01
   3.4200000e+00   9.9902191e-01   1.0125181e+00   9.4980884e-01   1.0097967e+00  -5.7619558e+00  -3.5381043e-01  -1.6680361e+00   2.0229953e-01
   3.4250000e+00   9.9884723e-01   1.0125690e+00   9.5023262e-01   1.0097188e+00  -5.7572173e+00  -3.4161007e-01  -1.6605561e+00   2.1419950e-01
   3.4300000e+00   9.9865474e-01   1.0126613e+00   9.5060872e-01   1.0096816e+00  -5.7524789e+00  -3.2940972e-01  -1.6530761e+00   2.2609947e-01
   3.4350000e+00   9.9842878e-01   1.0127021e+00   9.5098349e-01   1.0096627e+00  -5.7477404e+00  -3.1720936e-01  -1.6455962e+00   2.3799944e-01
   3.4400000e+00   9.9816312e-01   1.0127608e+00   9.5136820e-01   1.0095963e+00  -5.7430020e+00  -3.0500900e-01  -1.6381162e+00   2.4989942e-01
   3.4450000e+00   9.9793988e-01   1.0128566e+00   9.5176859e-01   1.0095457e+00  -5.7382635e+00  -2.9280864e-01  -1.6306362e+00   2.6179939e-01
   3.4500000e+00   9.9777002e-01   1.0129161e+00   9.5216003e-01   1.0094715e+00  -5.7335251e+00  -2.8060828e-01  -1.6231562e+00   2.7369936e-01
   3.4550000e+00   9.9754957e-01   1.0128994e+00   9.5257202e-01   1.0094145e+00  -5.7287866e+00  -2.6840792e-01  -1.6156762e+00   2.8559933e-01
   3.4600000e+00   9.9728919e-01   1.0129532e+00   9.5293489e-01   1.0093462e+00  -5.7240482e+00  -2.5620756e-01  -1.6081962e+00   2.9749930e-01
   3.4650000e+00   9.9703641e-01   1.0130201e+00   9.5330562e-01   1.0093472e+00  -5.7193097e+00  -2.4400720e-01  -1.6007163e+00   3.0939928e-01
   3.4700000e+00   9.9678195e-01   1.0130816e+00   9.5362475e-01   1.0092885e+00  -5.7145713e+00  -2.3180684e-01  -1.5932363e+00   3.2129925e-01
   3.4750000e+00   9.9649548e-01   1.0130952e+00   9.5397267e-01   1.0092342e+00  -5.7098328e+00  -2.1960648e-01  -1.5857563e+00   3.3319922e-01
   3.4800000e+00   9.9626953e-01   1.0131073e+00   9.5440644e-01   1.0091485e+00  -5.7050944e+00  -2.0740612e-01  -1.5782763e+00   3.4509919e-01
   3.4850000e+00   9.9602140e-01   1.0131601e+00   9.5477889e-01   1.0091414e+00  -5.7003559e+00  -1.9520576e-01  -1.5707963e+00   3.5699917e-01
   3.4900000e+00   9.9573757e-01   1.0131588e+00   9.5514297e-01   1.0090571e+00  -5.6956175e+00  -1.8300540e-01  -1.5633163e+00   3.6889914e-01
   3.4950000e+00   9.9552706e-01   1.0132017e+00   9.5551236e-01   1.0089406e+00  -5.6908790e+00  -1.7080504e-01  -1.5558364e+00   3.8079911e-01
   3.5000000e+00   9.9524655e-01   1.0132513e+00   9.5581931e-01   1.0088814e+00  -5.6861405e+00  -1.5860468e-01  -1.5483564e+00   3.9269908e-01
   3.5050000e+00   9.9497311e-01   1.0132801e+00   9.5614024e-01   1.0087647e+00  -5.6814021e+00  -1.4640432e-01  -1.5408764e+00   4.0459905e-01
   3.5100000e+00   9.9467162e-01   1.0133395e+00   9.5649043e-01   1.0086671e+00  -5.6766636e+00  -1.3420396e-01  -1.5333964e+00   4.1649903e-01
   3.5150000e+00   9.9438176e-01   1.0133191e+00   9.5680954e-01   1.0085638e+00  -5.6719252e+00  -1.2200360e-01  -1.5259164e+00   4.2839900e-01
   3.5200000e+00   9.9414372e-01   1.0133209e+00   9.5713487e-01   1.0084643e+00  -5.6671867e+00  -1.0980324e-01  -1.5184364e+00   4.4029897e-01
   3.5250000e+00   9.9381446e-01   1.0133716e+00   9.5747736e-01   1.0083205e+00  -5.6624483e+00  -9.7602879e-02  -1.5109565e+00   4.5219894e-01
   3.5300000e+00   9.9355209e-01   1.0133278e+00   9.5785905e-01   1.0082085e+00  -5.6577098e+00  -8.5402519e-02  -1.5034765e+00   4.6409891e-01
   3.5350000e+00   9.9320196e-01   1.0134260e+00   9.5820821e-01   1.0081220e+00  -5.6529714e+00  -7.3202159e-02  -1.4959965e+00   4.7599889e-01
   3.5400000e+00   9.9295607e-01   1.0133693e+00   9.5855275e-01   1.0080287e+00  -5.6482329e+00  -6.1001799e-02  -1.4885165e+00   4.8789886e-01
   3.5450000e+00   9.9267663e-01   1.0133739e+00   9.5894134e-01   1.0079663e+00  -5.6434945e+00  -4.8801439e-02  -1.4810365e+00   4.9979883e-01
   3.5500000e+00   9.9238167e-01   1.0133713e+00   9.5930776e-01   1.0079130e+00  -5.6387560e+00  -3.6601079e-02  -1.4735566e+00   5.1169880e-01
   3.5550000e+00   9.9208075e-01   1.0134189e+00   9.5963386e-01   1.0077508e+00  -5.6340176e+00  -2.4400720e-02  -1.4660766e+00   5.2359878e-01
   3.5600000e+00   9.9179111e-01   1.0133978e+00   9.5998585e-01   1.0076323e+00  -5.6292791e+00  -1.2200360e-02  -1.4585966e+00   5.3549875e-01
   3.5650000e+00   9.9150376e-01   1.0134351e+00   9.6035324e-01   1.0075414e+00  -5.6245407e+00   0.0000000e+00  -1.4511166e+00   5.4739872e-01
   3.5700000e+00   9.9120257e-01   1.0133971e+00   9.6064604e-01   1.0074034e+00  -5.6198022e+00   1.2200360e-02  -1.4436366e+00   5.5929869e-01
   3.5750000e+00   9.9086942e-01   1.0133716e+00   9.6092382e-01   1.0072333e+00  -5.6150638e+00   2.4400720e-02  -1.4361566e+00   5.7119866e-01
   3.5800000e+00   9.9059711e-01   1.0133440e+00   9.6126629e-01   1.0071114e+00  -5.6103253e+00   3.6601079e-02  -1.4286767e+00   5.8309864e-01
   3.5850000e+00   9.9030294e-01   1.0133236e+00   9.6161148e-01   1.0069618e+00  -5.6055869e+00   4.8801439e-02  -1.4211967e+00   5.9499861e-01
   3.5900000e+00   9.8989274e-01   1.0132809e+00   9.6193209e-01   1.0067888e+00  -5.6008484e+00   6.1001799e-02  -1.4137167e+00   6.0689858e-01
   3.5950000e+00   9.8955688e-01   1.0132519e+00   9.6221917e-01   1.0067081e+00  -5.5961100e+00   7.3202159e-02  -1.4062367e+00   6.1879855e-01
   3.6000000e+00   9.8921831e-01   1.0132889e+00   9.6260842e-01   1.0065444e+00  -5.5913715e+00   8.5402519e-02  -1.3987567e+00   6.3069853e-01
   3.6050000e+00   9.8886739e-01   1.0133299e+00   9.6293452e-01   1.0063886e+00  -5.5866331e+00   9.7602879e-02  -1.3912767e+00   6.4259850e-01
   3.6100000e+00   9.8851185e-01   1.0133125e+00   9.6331553e-01   1.0062250e+00  -5.5818946e+00   1.0980324e-01  -1.3837968e+00   6.5449847e-01
   3.6150000e+00   9.8818199e-01   1.0133557e+00   9.6369894e-01   1.0060495e+00  -5.5771562e+00   1.2200360e-01  -1.3763168e+00   6.6639844e-01
   3.6200000e+00   9.8785998e-01   1.0133624e+00   9.6408670e-01   1.0058728e+00  -5.5724177e+00   1.3420396e-01  -1.3688368e+00   6.7829841e-01
   3.6250000e+00   9.8755218e-01   1.0133003e+00   9.6438808e-01   1.0056911e+00  -5.5676793e+00   1.4640432e-01  -1.3613568e+00   6.9019839e-01
   3.6300000e+00   9.8718536e-01   1.0132508e+00   9.6467970e-01   1.0055548e+00  -5.5629408e+00   1.5860468e-01  -1.3538768e+00   7.0209836e-01
   3.6350000e+00   9.8689257e-01   1.0132099e+00   9.6503122e-01   1.0053967e+00  -5.5582024e+00   1.7080504e-01  -1.3463969e+00   7.1399833e-01
   3.6400000e+00   9.8656847e-01   1.0131532e+00   9.6539871e-01   1.0051859e+00  -5.5534639e+00   1.8300540e-01  -1.3389169e+00   7.2589830e-01
   3.6450000e+00   9.8615851e-01   1.0131295e+00   9.6575802e-01   1.0050078e+00  -5.5487255e+00   1.9520576e-01  -1.3314369e+00   7.3779827e-01
   3.6500000e+00   9.8576604e-01   1.0131067e+00   9.6616697e-01   1.0048151e+00  -5.5439870e+00   2.0740612e-01  -1.3239569e+00   7.4969825e-01
   3.6550000e+00   9.8532438e-01   1.0129978e+00   9.6655480e-01   1.0046280e+00  -5.5392486e+00   2.1960648e-01  -1.3164769e+00   7.6159822e-01
   3.6600000e+00   9.8485593e-01   1.0129422e+00   9.6688518e-01   1.0044272e+00  -5.5345101e+00   2.3180684e-01  -1.3089969e+00   7.7349819e-01
   3.6650000e+00   9.8444442e-01   1.0128813e+00   9.6728953e-01   1.0042001e+00  -5.5297717e+00   2.4400720e-01  -1.3015170e+00   7.8539816e-01
   3.6700000e+00   9.8404875e-01   1.0128632e+00   9.6761524e-01   1.0040098e+00  -5.5250332e+00   2.5620756e-01  -1.2940370e+00   7.9729814e-01
   3.6750000e+00   9.8364779e-01   1.0128184e+00   9.6800490e-01   1.0038312e+00  -5.5202948e+00   2.6840792e-01  -1.2865570e+00   8.0919811e-01
   3.6800000e+00   9.8325800e-01   1.0128020e+00   9.6836573e-01   1.0036299e+00  -5.5155563e+00   2.8060828e-01  -1.2790770e+00   8.2109808e-01
   3.6850000e+00   9.8279660e-01   1.0127135e+00   9.6864990e-01   1.0034736e+00  -5.5108179e+00   2.9280864e-01  -1.2715970e+00   8.3299805e-01
   3.6900000e+00   9.8229255e-01   1.0125976e+00   9.6893406e-01   1.0032464e+00  -5.5060794e+00   3.0500900e-01  -1.2641170e+00   8.4489802e-01
   3.6950000e+00   9.8188756e-01   1.0125473e+00   9.6921225e-01   1.0029851e+00  -5.5013410e+00   3.1720936e-01  -1.2566371e+00   8.5679800e-01
   3.7000000e+00   9.8143214e-01   1.0124707e+00   9.6952117e-01   1.0027300e+00  -5.4966025e+00   3.2940972e-01  -1.2491571e+00   8.6869797e-01
   3.7050000e+00   9.8096240e-01   1.0123515e+00   9.6981761e-01   1.0024756e+00  -5.4918641e+00   3.4161007e-01  -1.2416771e+00   8.8059794e-01
   3.7100000e+00   9.8050819e-01   1.0122853e+00   9.7012345e-01   1.0021984e+00  -5.4871256e+00   3.5381043e-01  -1.2341971e+00   8.9249791e-01
   3.7150000e+00   9.8002092e-01   1.0122025e+00   9.7042888e-01   1.0019527e+00  -5.4823872e+00   3.6601079e-01  -1.2267171e+00   9.0439789e-01
   3.7200000e+00   9.7952598e-01   1.0121232e+00   9.7071781e-01   1.0017609e+00  -5.4776487e+00   3.7821115e-01  -1.2192371e+00   9.1629786e-01
   3.7250000e+00   9.7902596e-01   1.0120044e+00   9.7095234e-01   1.0015174e+00  -5.4729103e+00   3.9041151e-01  -1.2117572e+00   9.2819783e-01
   3.7300000e+00   9.7859177e-01   1.0119494e+00   9.7123629e-01   1.0012016e+00  -5.4681718e+00   4.0261187e-01  -1.2042772e+00   9.4009780e-01
   3.7350000e+00   9.7807109e-01   1.0119167e+00   9.7158132e-01   1.0008663e+00  -5.4634334e+00   4.1481223e-01  -1.1967972e+00   9.5199777e-01
   3.7400000e+00   9.7751616e-01   1.0117893e+00   9.7187787e-01   1.0005831e+00  -5.4586949e+00   4.2701259e-01  -1.1893172e+00   9.6389775e-01
   3.7450000e+00   9.7699164e-01   1.0117103e+00   9.7218587e-01   1.0003368e+00  -5.4539565e+00   4.3921295e-01  -1.1818372e+00   9.7579772e-01
   3.7500000e+00   9.7647689e-01   1.0116602e+00   9.7249532e-01   1.0000313e+00  -5.4492180e+00   4.5141331e-01  -1.1743573e+00   9.8769769e-01
   3.7550000e+00   9.7590009e-01   1.0115234e+00   9.7278896e-01   9.9971470e-01  -5.4444796e+00   4.6361367e-01  -1.1668773e+00   9.9959766e-01
   3.7600000e+00   9.7538019e-01   1.0114357e+00   9.7304136e-01   9.9943632e-01  -5.4397411e+00   4.7581403e-01  -1.1593973e+00   1.0114976e+00
   3.7650000e+00   9.7482485e-01   1.0113639e+00   9.7330408e-01   9.9914676e-01  -5.4350027e+00   4.8801439e-01  -1.1519173e+00   1.0233976e+00
   3.7700000e+00   9.7432722e-01   1.0112176e+00   9.7362998e-01   9.9882594e-01  -5.4302642e+00   5.0021475e-01  -1.1444373e+00   1.0352976e+00
   3.7750000e+00   9.7377694e-01   1.0110902e+00   9.7393933e-01   9.9857192e-01  -5.4255258e+00   5.1241511e-01  -1.1369573e+00   1.0471976e+00
   3.7800000e+00   9.7324768e-01   1.0110091e+00   9.7421718e-01   9.9829780e-01  -5.4207873e+00   5.2461547e-01  -1.1294774e+00   1.0590975e+00
   3.7850000e+00   9.7273537e-01   1.0108848e+00   9.7449987e-01   9.9801596e-01  -5.4160489e+00   5.3681583e-01  -1.1219974e+00   1.0709975e+00
   3.7900000e+00   9.7217372e-01   1.0107941e+00   9.7478469e-01   9.9768107e-01  -5.4113104e+00   5.4901619e-01  -1.1145174e+00   1.0828975e+00
   3.7950000e+00   9.7163527e-01   1.0106340e+00   9.7511567e-01   9.9733517e-01  -5.4065720e+00   5.6121655e-01  -1.1070374e+00   1.0947974e+00
   3.8000000e+00   9.7111326e-01   1.0105594e+00   9.7538845e-01   9.9696916e-01  -5.4018335e+00   5.7341691e-01  -1.0995574e+00   1.1066974e+00
   3.8050000e+00   9.7056040e-01   1.0104132e+00   9.7567352e-01   9.9664158e-01  -5.3970951e+00   5.8561727e-01  -1.0920774e+00   1.1185974e+00
   3.8100000e+00   9.7002864e-01   1.0102675e+00   9.7597228e-01   9.9629497e-01  -5.3923566e+00   5.9781763e-01  -1.0845975e+00   1.1304974e+00
   3.8150000e+00   9.6946136e-01   1.0102104e+00   9.7623460e-01   9.9601001e-01  -5.3876182e+00   6.1001799e-01  -1.0771175e+00   1.1423973e+00
   3.8200000e+00   9.6890129e-01   1.0100850e+00   9.7652158e-01   9.9561890e-01  -5.3828797e+00   6.2221835e-01  -1.0696375e+00   1.1542973e+00
   3.8250000e+00   9.6826371e-01   1.0099197e+00   9.7683571e-01   9.9522603e-01  -5.3781413e+00   6.3441871e-01  -1.0621575e+00   1.1661973e+00
   3.8300000e+00   9.6767837e-01   1.0097925e+00   9.7718933e-01   9.9484022e-01  -5.3734028e+00   6.4661907e-01  -1.0546775e+00   1.1780972e+00
   3.8350000e+00   9.6706581e-01   1.0096216e+00   9.7747351e-01   9.9445452e-01  -5.3686644e+00   6.5881943e-01  -1.0471976e+00   1.1899972e+00
   3.8400000e+00   9.6645039e-01   1.0093850e+00   9.7775354e-01   9.9401481e-01  -5.3639259e+00   6.7101979e-01  -1.0397176e+00   1.2018972e+00
   3.8450000e+00   9.6583212e-01   1.0092358e+00   9.7808204e-01   9.9364278e-01  -5.3591875e+00   6.8322015e-01  -1.0322376e+00   1.2137972e+00
   3.8500000e+00   9.6520406e-01   1.0090681e+00   9.7836270e-01   9.9328698e-01  -5.3544490e+00   6.9542051e-01  -1.0247576e+00   1.2256971e+00
   3.8550000e+00   9.6460495e-01   1.0089465e+00   9.7861841e-01   9.9286129e-01  -5.3497106e+00   7.0762087e-01  -1.0172776e+00   1.2375971e+00
   3.8600000e+00   9.6399472e-01   1.0087953e+00   9.7890803e-01   9.9242688e-01  -5.3449721e+00   7.1982123e-01  -1.0097976e+00   1.2494971e+00
   3.8650000e+00   9.6333479e-01   1.0086167e+00   9.7923061e-01   9.9200675e-01  -5.3402337e+00   7.3202159e-01  -1.0023177e+00   1.2613971e+00
   3.8700000e+00   9.6263127e-01   1.0083425e+00   9.7951631e-01   9.9159493e-01  -5.3354952e+00   7.4422195e-01  -9.9483767e-01   1.2732970e+00
   3.8750000e+00   9.6196992e-01   1.0081187e+00   9.7975125e-01   9.9114941e-01  -5.3307568e+00   7.5642231e-01  -9.8735769e-01   1.2851970e+00
   3.8800000e+00   9.6129142e-01   1.0078971e+00   9.7995047e-01   9.9072674e-01  -5.3260183e+00   7.6862267e-01  -9.7987771e-01   1.2970970e+00
   3.8850000e+00   9.6059451e-01   1.0076513e+00   9.8021665e-01   9.9030197e-01  -5.3212799e+00   7.8082303e-01  -9.7239773e-01   1.3089969e+00
   3.8900000e+00   9.5990814e-01   1.0073545e+00   9.8048826e-01   9.8982004e-01  -5.3165414e+00   7.9302339e-01  -9.6491774e-01   1.3208969e+00
   3.8950000e+00   9.5922909e-01   1.0070749e+00   9.8073827e-01   9.8934048e-01  -5.3118030e+00   8.0522375e-01  -9.5743776e-01   1.3327969e+00
   3.9000000e+00   9.5851265e-01   1.0067751e+00   9.8097821e-01   9.8894340e-01  -5.3070645e+00   8.1742411e-01  -9.4995778e-01   1.3446969e+00
   3.9050000e+00   9.5775096e-01   1.0065563e+00   9.8124364e-01   9.8850491e-01  -5.3023261e+00   8.2962447e-01  -9.4247780e-01   1.3565968e+00
   3.9100000e+00   9.5702860e-01   1.0063176e+00   9.8150332e-01   9.8801375e-01  -5.2975876e+00   8.4182483e-01  -9.3499781e-01   1.3684968e+00
   3.9150000e+00   9.5638163e-01   1.0061319e+00   9.8178275e-01   9.8747083e-01  -5.2928492e+00   8.5402519e-01  -9.2751783e-01   1.3803968e+00
   3.9200000e+00   9.5562135e-01   1.0058588e+00   9.8210542e-01   9.8696342e-01  -5.2881107e+00   8.6622555e-01  -9.2003785e-01   1.3922967e+00
   3.9250000e+00   9.5487518e-01   1.0056104e+00   9.8238302e-01   9.8638624e-01  -5.2833723e+00   8.7842591e-01  -9.1255787e-01   1.4041967e+00
   3.9300000e+00   9.5416918e-01   1.0053302e+00   9.8259082e-01   9.8589288e-01  -5.2786338e+00   8.9062627e-01  -9.0507788e-01   1.4160967e+00
   3.9350000e+00   9.5337913e-01   1.0050769e+00   9.8285612e-01   9.8534329e-01  -5.2738954e+00   9.0282663e-01  -8.9759790e-01   1.4279967e+00
   3.9400000e+00   9.5256324e-01   1.0047751e+00   9.8309238e-01   9.8480911e-01  -5.2691569e+00   9.1502699e-01  -8.9011792e-01   1.4398966e+00
   3.9450000e+00   9.5181637e-01   1.0044965e+00   9.8332372e-01   9.8427434e-01  -5.2644185e+00   9.2722735e-01  -8.8263794e-01   1.4517966e+00
   3.9500000e+00   9.5108402e-01   1.0041975e+00   9.8356554e-01   9.8369271e-01  -5.2596800e+00   9.3942771e-01  -8.7515795e-01   1.4636966e+00
   3.9550000e+00   9.5029033e-01   1.0038572e+00   9.8382685e-01   9.8315858e-01  -5.2549416e+00   9.5162807e-01  -8.6767797e-01   1.4755965e+00
   3.9600000e+00   9.4951905e-01   1.0035645e+00   9.8408262e-01   9.8258085e-01  -5.2502031e+00   9.6382843e-01  -8.6019799e-01   1.4874965e+00
   3.9650000e+00   9.4876119e-01   1.0033160e+00   9.8435012e-01   9.8202691e-01  -5.2454647e+00   9.7602879e-01  -8.5271801e-01   1.4993965e+00
   3.9700000e+00   9.4796329e-01   1.0030139e+00   9.8463693e-01   9.8140131e-01  -5.2407262e+00   9.8822915e-01  -8.4523802e-01   1.5112965e+00
   3.9750000e+00   9.4716030e-01   1.0027035e+00   9.8487547e-01   9.8080473e-01  -5.2359878e+00   1.0004295e+00  -8.3775804e-01   1.5231964e+00
   3.9800000e+00   9.4639116e-01   1.0024555e+00   9.8510422e-01   9.8018483e-01  -5.2312493e+00   1.0126299e+00  -8.3027806e-01   1.5350964e+00
   3.9850000e+00   9.4560212e-01   1.0021500e+00   9.8536105e-01   9.7956451e-01  -5.2265109e+00   1.0248302e+00  -8.2279808e-01   1.5469964e+00
   3.9900000e+00   9.4476635e-01   1.0018323e+00   9.8561339e-01   9.7886939e-01  -5.2217724e+00   1.0370306e+00  -8.1531809e-01   1.5588964e+00
   3.9950000e+00   9.4391621e-01   1.0015567e+00   9.8582189e-01   9.7826893e-01  -5.2170340e+00   1.0492309e+00  -8.0783811e-01   1.5707963e+00
   4.0000000e+00   9.4309055e-01   1.0012373e+00   9.8605388e-01   9.7764221e-01  -5.2122955e+00   1.0614313e+00  -8.0035813e-01   1.5826963e+00
   4.0050000e+00   9.4229810e-01   1.0008441e+00   9.8635901e-01   9.7697092e-01  -5.2075571e+00   1.0736317e+00  -7.9287815e-01   1.5945963e+00
   4.0100000e+00   9.4146827e-01   1.0005059e+00   9.8659103e-01   9.7634785e-01  -5.2028186e+00   1.0858320e+00  -7.8539816e-01   1.6064962e+00
   4.0150000e+00   9.4065858e-01   1.0001440e+00   9.8685132e-01   9.7571754e-01  -5.1980802e+00   1.0980324e+00  -7.7791818e-01   1.6183962e+00
   4.0200000e+00   9.3984146e-01   9.9977987e-01   9.8713408e-01   9.7500993e-01  -5.1933417e+00   1.1102327e+00  -7.7043820e-01   1.6302962e+00
   4.0250000e+00   9.3897250e-01   9.9941866e-01   9.8742093e-01   9.7430883e-01  -5.1886033e+00   1.1224331e+00  -7.6295822e-01   1.6421962e+00
   4.0300000e+00   9.3815421e-01   9.9904012e-01   9.8770248e-01   9.7364641e-01  -5.1838648e+00   1.1346335e+00  -7.5547823e-01   1.6540961e+00
   4.0350000e+00   9.3728686e-01   9.9868602e-01   9.8798627e-01   9.7298482e-01  -5.1791264e+00   1.1468338e+00  -7.4799825e-01   1.6659961e+00
   4.0400000e+00   9.3646798e-01   9.9820679e-01   9.8824426e-01   9.7229216e-01  -5.1743879e+00   1.1590342e+00  -7.4051827e-01   1.6778961e+00
   4.0450000e+00   9.3557840e-01   9.9785585e-01   9.8848644e-01   9.7158535e-01  -5.1696494e+00   1.1712345e+00  -7.3303829e-01   1.6897960e+00
   4.0500000e+00   9.3471748e-01   9.9750031e-01   9.8866268e-01   9.7086643e-01  -5.1649110e+00   1.1834349e+00  -7.2555830e-01   1.7016960e+00
   4.0550000e+00   9.3386011e-01   9.9711149e-01   9.8885815e-01   9.7014092e-01  -5.1601725e+00   1.1956353e+00  -7.1807832e-01   1.7135960e+00
   4.0600000e+00   9.3296527e-01   9.9671542e-01   9.8912008e-01   9.6939225e-01  -5.1554341e+00   1.2078356e+00  -7.1059834e-01   1.7254960e+00
   4.0650000e+00   9.3204747e-01   9.9637313e-01   9.8934384e-01   9.6869748e-01  -5.1506956e+00   1.2200360e+00  -7.0311836e-01   1.7373959e+00
   4.0700000e+00   9.3115612e-01   9.9589476e-01   9.8957556e-01   9.6794064e-01  -5.1459572e+00   1.2322363e+00  -6.9563837e-01   1.7492959e+00
   4.0750000e+00   9.3022807e-01   9.9552570e-01   9.8984123e-01   9.6718382e-01  -5.1412187e+00   1.2444367e+00  -6.8815839e-01   1.7611959e+00
   4.0800000e+00   9.2932883e-01   9.9516375e-01   9.9016062e-01   9.6648318e-01  -5.1364803e+00   1.2566371e+00  -6.8067841e-01   1.7730959e+00
   4.0850000e+00   9.2839144e-01   9.9474749e-01   9.9038598e-01   9.6573576e-01  -5.1317418e+00   1.2688374e+00  -6.7319843e-01   1.7849958e+00
   4.0900000e+00   9.2740854e-01   9.9430808e-01   9.9062336e-01   9.6495718e-01  -5.1270034e+00   1.2810378e+00  -6.6571844e-01   1.7968958e+00
   4.0950000e+00   9.2645058e-01   9.9389219e-01   9.9088982e-01   9.6418206e-01  -5.1222649e+00   1.2932381e+00  -6.5823846e-01   1.8087958e+00
   4.1000000e+00   9.2553607e-01   9.9343805e-01   9.9118620e-01   9.6336427e-01  -5.1175265e+00   1.3054385e+00  -6.5075848e-01   1.8206957e+00
   4.1050000e+00   9.2462986e-01   9.9296267e-01   9.9141023e-01   9.6254268e-01  -5.1127880e+00   1.3176389e+00  -6.4327850e-01   1.8325957e+00
   4.1100000e+00   9.2368149e-01   9.9246636e-01   9.9164438e-01   9.6173658e-01  -5.1080496e+00   1.3298392e+00  -6.3579851e-01   1.8444957e+00
   4.1150000e+00   9.2276452e-01   9.9201190e-01   9.9188666e-01   9.6095412e-01  -5.1033111e+00   1.3420396e+00  -6.2831853e-01   1.8563957e+00
   4.1200000e+00   9.2179695e-01   9.9151332e-01   9.9207665e-01   9.6020112e-01  -5.0985727e+00   1.3542399e+00  -6.2083855e-01   1.8682956e+00
   4.1250000e+00   9.2080366e-01   9.9100580e-01   9.9230000e-01   9.5941067e-01  -5.0938342e+00   1.3664403e+00  -6.1335857e-01   1.8801956e+00
   4.1300000e+00   9.1982782e-01   9.9051121e-01   9.9253860e-01   9.5863395e-01  -5.0890958e+00   1.3786407e+00  -6.0587858e-01   1.8920956e+00
   4.1350000e+00   9.1883563e-01   9.9005054e-01   9.9279756e-01   9.5783402e-01  -5.0843573e+00   1.3908410e+00  -5.9839860e-01   1.9039955e+00
   4.1400000e+00   9.1779820e-01   9.8951906e-01   9.9299541e-01   9.5705750e-01  -5.0796189e+00   1.4030414e+00  -5.9091862e-01   1.9158955e+00
   4.1450000e+00   9.1679814e-01   9.8902033e-01   9.9320615e-01   9.5629277e-01  -5.0748804e+00   1.4152417e+00  -5.8343864e-01   1.9277955e+00
   4.1500000e+00   9.1581172e-01   9.8846886e-01   9.9343158e-01   9.5551666e-01  -5.0701420e+00   1.4274421e+00  -5.7595865e-01   1.9396955e+00
   4.1550000e+00   9.1476545e-01   9.8793258e-01   9.9361533e-01   9.5475073e-01  -5.0654035e+00   1.4396425e+00  -5.6847867e-01   1.9515954e+00
   4.1600000e+00   9.1381284e-01   9.8744227e-01   9.9381039e-01   9.5395457e-01  -5.0606651e+00   1.4518428e+00  -5.6099869e-01   1.9634954e+00
   4.1650000e+00   9.1292504e-01   9.8689422e-01   9.9404141e-01   9.5317701e-01  -5.0559266e+00   1.4640432e+00  -5.5351871e-01   1.9753954e+00
   4.1700000e+00   9.1189872e-01   9.8638339e-01   9.9422198e-01   9.5241279e-01  -5.0511882e+00   1.4762435e+00  -5.4603872e-01   1.9872954e+00
   4.1750000e+00   9.1094123e-01   9.8578266e-01   9.9441463e-01   9.5161368e-01  -5.0464497e+00   1.4884439e+00  -5.3855874e-01   1.9991953e+00
   4.1800000e+00   9.0999547e-01   9.8519632e-01   9.9460360e-01   9.5079617e-01  -5.0417113e+00   1.5006443e+00  -5.3107876e-01   2.0110953e+00
   4.1850000e+00   9.0895461e-01   9.8461448e-01   9.9474814e-01   9.4996896e-01  -5.0369728e+00   1.5128446e+00  -5.2359878e-01   2.0229953e+00
   4.1900000e+00   9.0798828e-01   9.8405132e-01   9.9490870e-01   9.4911880e-01  -5.0322344e+00   1.5250450e+00  -5.1611879e-01   2.0348952e+00
   4.1950000e+00   9.0703991e-01   9.8343750e-01   9.9511655e-01   9.4824089e-01  -5.0274959e+00   1.5372453e+00  -5.0863881e-01   2.0467952e+00
   4.2000000e+00   9.0608295e-01   9.8282978e-01   9.9530916e-01   9.4744359e-01  -5.0227575e+00   1.5494457e+00  -5.0115883e-01   2.0586952e+00
   4.2050000e+00   9.0503037e-01   9.8221738e-01   9.9554434e-01   9.4662243e-01  -5.0180190e+00   1.5616461e+00  -4.9367885e-01   2.0705952e+00
   4.2100000e+00   9.0403320e-01   9.8167936e-01   9.9565931e-01   9.4582746e-01  -5.0132806e+00   1.5738464e+00  -4.8619886e-01   2.0824951e+00
   4.2150000e+00   9.0304806e-01   9.8112825e-01   9.9585241e-01   9.4503378e-01  -5.0085421e+00   1.5860468e+00  -4.7871888e-01   2.0943951e+00
   4.2200000e+00   9.0207109e-01   9.8052646e-01   9.9603747e-01   9.4430117e-01  -5.0038037e+00   1.5982471e+00  -4.7123890e-01   2.1062951e+00
   4.2250000e+00   9.0105910e-01   9.7991124e-01   9.9619952e-01   9.4353533e-01  -4.9990652e+00   1.6104475e+00  -4.6375892e-01   2.1181950e+00
   4.2300000e+00   9.0013304e-01   9.7934392e-01   9.9642567e-01   9.4272377e-01  -4.9943268e+00   1.6226479e+00  -4.5627893e-01   2.1300950e+00
   4.2350000e+00   8.9914239e-01   9.7874083e-01   9.9660140e-01   9.4193506e-01  -4.9895883e+00   1.6348482e+00  -4.4879895e-01   2.1419950e+00
   4.2400000e+00   8.9815460e-01   9.7807705e-01   9.9672329e-01   9.4116589e-01  -4.9848499e+00   1.6470486e+00  -4.4131897e-01   2.1538950e+00
   4.2450000e+00   8.9722755e-01   9.7742979e-01   9.9689570e-01   9.4037711e-01  -4.9801114e+00   1.6592489e+00  -4.3383899e-01   2.1657949e+00
   4.2500000e+00   8.9627882e-01   9.7675814e-01   9.9703732e-01   9.3960740e-01  -4.9753730e+00   1.6714493e+00  -4.2635900e-01   2.1776949e+00
   4.2550000e+00   8.9530081e-01   9.7607417e-01   9.9714047e-01   9.3887521e-01  -4.9706345e+00   1.6836497e+00  -4.1887902e-01   2.1895949e+00
   4.2600000e+00   8.9436120e-01   9.7540533e-01   9.9728146e-01   9.3811977e-01  -4.9658961e+00   1.6958500e+00  -4.1139904e-01   2.2014949e+00
   4.2650000e+00   8.9343142e-01   9.7474395e-01   9.9743936e-01   9.3739689e-01  -4.9611576e+00   1.7080504e+00  -4.0391906e-01   2.2133948e+00
   4.2700000e+00   8.9246729e-01   9.7400400e-01   9.9763791e-01   9.3663785e-01  -4.9564192e+00   1.7202507e+00  -3.9643907e-01   2.2252948e+00
   4.2750000e+00   8.9142066e-01   9.7331163e-01   9.9775326e-01   9.3593715e-01  -4.9516807e+00   1.7324511e+00  -3.8895909e-01   2.2371948e+00
   4.2800000e+00   8.9051124e-01   9.7264434e-01   9.9785568e-01   9.3519267e-01  -4.9469423e+00   1.7446515e+00  -3.8147911e-01   2.2490947e+00
   4.2850000e+00   8.8955189e-01   9.7193135e-01   9.9800191e-01   9.3452046e-01  -4.9422038e+00   1.7568518e+00  -3.7399913e-01   2.2609947e+00
   4.2900000e+00   8.8857603e-01   9.7118667e-01   9.9813615e-01   9.3377010e-01  -4.9374654e+00   1.7690522e+00  -3.6651914e-01   2.2728947e+00
   4.2950000e+00   8.8764432e-01   9.7042258e-01   9.9827207e-01   9.3301882e-01  -4.9327269e+00   1.7812525e+00  -3.5903916e-01   2.2847947e+00
   4.3000000e+00   8.8671119e-01   9.6974238e-01   9.9844465e-01   9.3233865e-01  -4.9279885e+00   1.7934529e+00  -3.5155918e-01   2.2966946e+00
   4.3050000e+00   8.8569971e-01   9.6899039e-01   9.9853573e-01   9.3163556e-01  -4.9232500e+00   1.8056533e+00  -3.4407920e-01   2.3085946e+00
   4.3100000e+00   8.8475458e-01   9.6821894e-01   9.9869094e-01   9.3097042e-01  -4.9185116e+00   1.8178536e+00  -3.3659921e-01   2.3204946e+00
   4.3150000e+00   8.8375928e-01   9.6750623e-01   9.9880859e-01   9.3032626e-01  -4.9137731e+00   1.8300540e+00  -3.2911923e-01   2.3323945e+00
   4.3200000e+00   8.8282456e-01   9.6668165e-01   9.9891821e-01   9.2966298e-01  -4.9090347e+00   1.8422543e+00  -3.2163925e-01   2.3442945e+00
   4.3250000e+00   8.8185911e-01   9.6591693e-01   9.9898098e-01   9.2903547e-01  -4.9042962e+00   1.8544547e+00  -3.1415927e-01   2.3561945e+00
   4.3300000e+00   8.8096461e-01   9.6512613e-01   9.9909679e-01   9.2840962e-01  -4.8995578e+00   1.8666551e+00  -3.0667928e-01   2.3680945e+00
   4.3350000e+00   8.8006567e-01   9.6431457e-01   9.9917560e-01   9.2778615e-01  -4.8948193e+00   1.8788554e+00  -2.9919930e-01   2.3799944e+00
   4.3400000e+00   8.7914517e-01   9.6354961e-01   9.9927330e-01   9.2717547e-01  -4.8900809e+00   1.8910558e+00  -2.9171932e-01   2.3918944e+00
   4.3450000e+00   8.7821619e-01   9.6280892e-01   9.9941661e-01   9.2663130e-01  -4.8853424e+00   1.9032561e+00  -2.8423934e-01   2.4037944e+00
   4.3500000e+00   8.7731226e-01   9.6203462e-01   9.9949356e-01   9.2607710e-01  -4.8806040e+00   1.9154565e+00  -2.7675935e-01   2.4156944e+00
   4.3550000e+00   8.7640949e-01   9.6125774e-01   9.9959597e-01   9.2552872e-01  -4.8758655e+00   1.9276569e+00  -2.6927937e-01   2.4275943e+00
   4.3600000e+00   8.7553487e-01   9.6046315e-01   9.9971876e-01   9.2502389e-01  -4.8711271e+00   1.9398572e+00  -2.6179939e-01   2.4394943e+00
   4.3650000e+00   8.7460356e-01   9.5964569e-01   9.9978507e-01   9.2453783e-01  -4.8663886e+00   1.9520576e+00  -2.5431941e-01   2.4513943e+00
   4.3700000e+00   8.7369210e-01   9.5885542e-01   9.9985023e-01   9.2398035e-01  -4.8616502e+00   1.9642579e+00  -2.4683942e-01   2.4632942e+00
   4.3750000e+00   8.7283636e-01   9.5807853e-01   9.9996166e-01   9.2342802e-01  -4.8569117e+00   1.9764583e+00  -2.3935944e-01   2.4751942e+00
   4.3800000e+00   8.7195578e-01   9.5725718e-01   1.0000512e+00   9.2294750e-01  -4.8521733e+00   1.9886587e+00  -2.3187946e-01   2.4870942e+00
   4.3850000e+00   8.7106589e-01   9.5642666e-01   1.0001943e+00   9.2249621e-01  -4.8474348e+00   2.0008590e+00  -2.2439948e-01   2.4989942e+00
   4.3900000e+00   8.7026384e-01   9.5557933e-01   1.0003090e+00   9.2197245e-01  -4.8426964e+00   2.0130594e+00  -2.1691949e-01   2.5108941e+00
   4.3950000e+00   8.6940563e-01   9.5471252e-01   1.0003725e+00   9.2161727e-01  -4.8379579e+00   2.0252597e+00  -2.0943951e-01   2.5227941e+00
   4.4000000e+00   8.6855258e-01   9.5391990e-01   1.0004445e+00   9.2122931e-01  -4.8332195e+00   2.0374601e+00  -2.0195953e-01   2.5346941e+00
   4.4050000e+00   8.6768823e-01   9.5317353e-01   1.0005801e+00   9.2077341e-01  -4.8284810e+00   2.0496604e+00  -1.9447955e-01   2.5465940e+00
   4.4100000e+00   8.6686724e-01   9.5231755e-01   1.0006376e+00   9.2036037e-01  -4.8237426e+00   2.0618608e+00  -1.8699956e-01   2.5584940e+00
   4.4150000e+00   8.6605295e-01   9.5149222e-01   1.0007211e+00   9.1998085e-01  -4.8190041e+00   2.0740612e+00  -1.7951958e-01   2.5703940e+00
   4.4200000e+00   8.6518976e-01   9.5068117e-01   1.0007872e+00   9.1965462e-01  -4.8142657e+00   2.0862615e+00  -1.7203960e-01   2.5822940e+00
   4.4250000e+00   8.6436619e-01   9.4988798e-01   1.0008382e+00   9.1931564e-01  -4.8095272e+00   2.0984619e+00  -1.6455962e-01   2.5941939e+00
   4.4300000e+00   8.6355582e-01   9.4910682e-01   1.0008593e+00   9.1904747e-01  -4.8047888e+00   2.1106622e+00  -1.5707963e-01   2.6060939e+00
   4.4350000e+00   8.6276098e-01   9.4833134e-01   1.0009396e+00   9.1872561e-01  -4.8000503e+00   2.1228626e+00  -1.4959965e-01   2.6179939e+00
   4.4400000e+00   8.6195480e-01   9.4749669e-01   1.0010697e+00   9.1847705e-01  -4.7953119e+00   2.1350630e+00  -1.4211967e-01   2.6298939e+00
   4.4450000e+00   8.6124021e-01   9.4669345e-01   1.0011157e+00   9.1820188e-01  -4.7905734e+00   2.1472633e+00  -1.3463969e-01   2.6417938e+00
   4.4500000e+00   8.6046032e-01   9.4594837e-01   1.0011831e+00   9.1799236e-01  -4.7858350e+00   2.1594637e+00  -1.2715970e-01   2.6536938e+00
   4.4550000e+00   8.5968423e-01   9.4514968e-01   1.0012909e+00   9.1778761e-01  -4.7810965e+00   2.1716640e+00  -1.1967972e-01   2.6655938e+00
   4.4600000e+00   8.5891206e-01   9.4440067e-01   1.0013779e+00   9.1757557e-01  -4.7763581e+00   2.1838644e+00  -1.1219974e-01   2.6774937e+00
   4.4650000e+00   8.5817239e-01   9.4368479e-01   1.0014068e+00   9.1743546e-01  -4.7716196e+00   2.1960648e+00  -1.0471976e-01   2.6893937e+00
   4.4700000e+00   8.5738547e-01   9.4296553e-01   1.0014761e+00   9.1730817e-01  -4.7668812e+00   2.2082651e+00  -9.7239773e-02   2.7012937e+00
   4.4750000e+00   8.5658795e-01   9.4220854e-01   1.0015076e+00   9.1716365e-01  -4.7621427e+00   2.2204655e+00  -8.9759790e-02   2.7131937e+00
   4.4800000e+00   8.5587336e-01   9.4146118e-01   1.0016150e+00   9.1700126e-01  -4.7574043e+00   2.2326658e+00  -8.2279808e-02   2.7250936e+00
   4.4850000e+00   8.5508758e-01   9.4067841e-01   1.0017090e+00   9.1690964e-01  -4.7526658e+00   2.2448662e+00  -7.4799825e-02   2.7369936e+00
   4.4900000e+00   8.5432011e-01   9.3993877e-01   1.0017070e+00   9.1679140e-01  -4.7479274e+00   2.2570666e+00  -6.7319843e-02   2.7488936e+00
   4.4950000e+00   8.5363108e-01   9.3916443e-01   1.0017654e+00   9.1669841e-01  -4.7431889e+00   2.2692669e+00  -5.9839860e-02   2.7607935e+00
   4.5000000e+00   8.5292842e-01   9.3840563e-01   1.0018065e+00   9.1661592e-01  -4.7384505e+00   2.2814673e+00  -5.2359878e-02   2.7726935e+00
   4.5050000e+00   8.5222279e-01   9.3763524e-01   1.0018379e+00   9.1656198e-01  -4.7337120e+00   2.2936676e+00  -4.4879895e-02   2.7845935e+00
   4.5100000e+00   8.5153139e-01   9.3694445e-01   1.0017958e+00   9.1651871e-01  -4.7289736e+00   2.3058680e+00  -3.7399913e-02   2.7964935e+00
   4.5150000e+00   8.5082455e-01   9.3629353e-01   1.0018669e+00   9.1648773e-01  -4.7242351e+00   2.3180684e+00  -2.9919930e-02   2.8083934e+00
   4.5200000e+00   8.5010932e-01   9.3557860e-01   1.0019200e+00   9.1646835e-01  -4.7194967e+00   2.3302687e+00  -2.2439948e-02   2.8202934e+00
   4.5250000e+00   8.4939848e-01   9.3492616e-01   1.0019160e+00   9.1650875e-01  -4.7147582e+00   2.3424691e+00  -1.4959965e-02   2.8321934e+00
   4.5300000e+00   8.4874306e-01   9.3423843e-01   1.0019157e+00   9.1656368e-01  -4.7100198e+00   2.3546694e+00  -7.4799825e-03   2.8440933e+00
   4.5350000e+00   8.4804608e-01   9.3359475e-01   1.0019201e+00   9.1668120e-01  -4.7052813e+00   2.3668698e+00   0.0000000e+00   2.8559933e+00
   4.5400000e+00   8.4734415e-01   9.3296765e-01   1.0018669e+00   9.1672438e-01  -4.7005429e+00   2.3790702e+00   7.4799825e-03   2.8678933e+00
   4.5450000e+00   8.4671952e-01   9.3240871e-01   1.0018170e+00   9.1681066e-01  -4.6958044e+00   2.3912705e+00   1.4959965e-02   2.8797933e+00
   4.5500000e+00   8.4606149e-01   9.3181244e-01   1.0018399e+00   9.1698670e-01  -4.6910660e+00   2.4034709e+00   2.2439948e-02   2.8916932e+00
   4.5550000e+00   8.4538746e-01   9.3118393e-01   1.0017977e+00   9.1713592e-01  -4.6863275e+00   2.4156712e+00   2.9919930e-02   2.9035932e+00
   4.5600000e+00   8.4471851e-01   9.3066653e-01   1.0018207e+00   9.1722156e-01  -4.6815891e+00   2.4278716e+00   3.7399913e-02   2.9154932e+00
   4.5650000e+00   8.4408015e-01   9.3009797e-01   1.0017928e+00   9.1745661e-01  -4.6768506e+00   2.4400720e+00   4.4879895e-02   2.9273932e+00
   4.5700000e+00   8.4346547e-01   9.2949255e-01   1.0017131e+00   9.1764578e-01  -4.6721122e+00   2.4522723e+00   5.2359878e-02   2.9392931e+00
   4.5750000e+00   8.4283709e-01   9.2893119e-01   1.0016907e+00   9.1779884e-01  -4.6673737e+00   2.4644727e+00   5.9839860e-02   2.9511931e+00
   4.5800000e+00   8.4225076e-01   9.2836821e-01   1.0016993e+00   9.1798045e-01  -4.6626353e+00   2.4766730e+00   6.7319843e-02   2.9630931e+00
   4.5850000e+00   8.4165591e-01   9.2779822e-01   1.0016661e+00   9.1820416e-01  -4.6578968e+00   2.4888734e+00   7.4799825e-02   2.9749930e+00
   4.5900000e+00   8.4102394e-01   9.2731733e-01   1.0015765e+00   9.1841053e-01  -4.6531583e+00   2.5010738e+00   8.2279808e-02   2.9868930e+00
   4.5950000e+00   8.4044392e-01   9.2682618e-01   1.0015628e+00   9.1872216e-01  -4.6484199e+00   2.5132741e+00   8.9759790e-02   2.9987930e+00
   4.6000000e+00   8.3987879e-01   9.2638519e-01   1.0015017e+00   9.1901976e-01  -4.6436814e+00   2.5254745e+00   9.7239773e-02   3.0106930e+00
   4.6050000e+00   8.3932612e-01   9.2596467e-01   1.0014158e+00   9.1930599e-01  -4.6389430e+00   2.5376748e+00   1.0471976e-01   3.0225929e+00
   4.6100000e+00   8.3872181e-01   9.2552166e-01   1.0013914e+00   9.1963473e-01  -4.6342045e+00   2.5498752e+00   1.1219974e-01   3.0344929e+00
   4.6150000e+00   8.3819978e-01   9.2508509e-01   1.0013442e+00   9.1995109e-01  -4.6294661e+00   2.5620756e+00   1.1967972e-01   3.0463929e+00
   4.6200000e+00   8.3767004e-01   9.2468499e-01   1.0012938e+00   9.2020946e-01  -4.6247276e+00   2.5742759e+00   1.2715970e-01   3.0582928e+00
   4.6250000e+00   8.3715461e-01   9.2430331e-01   1.0012552e+00   9.2048408e-01  -4.6199892e+00   2.5864763e+00   1.3463969e-01   3.0701928e+00
   4.6300000e+00   8.3667754e-01   9.2396184e-01   1.0011494e+00   9.2086023e-01  -4.6152507e+00   2.5986766e+00   1.4211967e-01   3.0820928e+00
   4.6350000e+00   8.3613079e-01   9.2364003e-01   1.0010467e+00   9.2120946e-01  -4.6105123e+00   2.6108770e+00   1.4959965e-01   3.0939928e+00
   4.6400000e+00   8.3565265e-01   9.2328195e-01   1.0009448e+00   9.2154936e-01  -4.6057738e+00   2.6230774e+00   1.5707963e-01   3.1058927e+00
   4.6450000e+00   8.3510442e-01   9.2299246e-01   1.0008729e+00   9.2188596e-01  -4.6010354e+00   2.6352777e+00   1.6455962e-01   3.1177927e+00
   4.6500000e+00   8.3458265e-01   9.2270717e-01   1.0007476e+00   9.2223609e-01  -4.5962969e+00   2.6474781e+00   1.7203960e-01   3.1296927e+00
   4.6550000e+00   8.3405936e-01   9.2250630e-01   1.0006509e+00   9.2254636e-01  -4.5915585e+00   2.6596784e+00   1.7951958e-01   3.1415927e+00
   4.6600000e+00   8.3362917e-01   9.2221745e-01   1.0005698e+00   9.2291344e-01  -4.5868200e+00   2.6718788e+00   1.8699956e-01   3.1534926e+00
   4.6650000e+00   8.3321430e-01   9.2193387e-01   1.0004713e+00   9.2327083e-01  -4.5820816e+00   2.6840792e+00   1.9447955e-01   3.1653926e+00
   4.6700000e+00   8.3270347e-01   9.2174043e-01   1.0003635e+00   9.2362218e-01  -4.5773431e+00   2.6962795e+00   2.0195953e-01   3.1772926e+00
   4.6750000e+00   8.3228964e-01   9.2151145e-01   1.0002996e+00   9.2400145e-01  -4.5726047e+00   2.7084799e+00   2.0943951e-01   3.1891925e+00
   4.6800000e+00   8.3184052e-01   9.2136733e-01   1.0001925e+00   9.2440576e-01  -4.5678662e+00   2.7206802e+00   2.1691949e-01   3.2010925e+00
   4.6850000e+00   8.3139182e-01   9.2117784e-01   1.0000800e+00   9.2479577e-01  -4.5631278e+00   2.7328806e+00   2.2439948e-01   3.2129925e+00
   4.6900000e+00   8.3092958e-01   9.2100371e-01   9.9996531e-01   9.2523889e-01  -4.5583893e+00   2.7450810e+00   2.3187946e-01   3.2248925e+00
   4.6950000e+00   8.3047385e-01   9.2079961e-01   9.9984041e-01   9.2566119e-01  -4.5536509e+00   2.7572813e+00   2.3935944e-01   3.2367924e+00
   4.7000000e+00   8.3003858e-01   9.2068989e-01   9.9972100e-01   9.2614132e-01  -4.5489124e+00   2.7694817e+00   2.4683942e-01   3.2486924e+00
   4.7050000e+00   8.2955712e-01   9.2054791e-01   9.9959275e-01   9.2652977e-01  -4.5441740e+00   2.7816820e+00   2.5431941e-01   3.2605924e+00
   4.7100000e+00   8.2911316e-01   9.2047966e-01   9.9935658e-01   9.2696968e-01  -4.5394355e+00   2.7938824e+00   2.6179939e-01   3.2724923e+00
   4.7150000e+00   8.2871253e-01   9.2043285e-01   9.9923989e-01   9.2743279e-01  -4.5346971e+00   2.8060828e+00   2.6927937e-01   3.2843923e+00
   4.7200000e+00   8.2826802e-01   9.2041118e-01   9.9910939e-01   9.2793524e-01  -4.5299586e+00   2.8182831e+00   2.7675935e-01   3.2962923e+00
   4.7250000e+00   8.2779700e-01   9.2037041e-01   9.9892328e-01   9.2837673e-01  -4.5252202e+00   2.8304835e+00   2.8423934e-01   3.3081923e+00
   4.7300000e+00   8.2744235e-01   9.2033930e-01   9.9872707e-01   9.2878981e-01  -4.5204817e+00   2.8426838e+00   2.9171932e-01   3.3200922e+00
   4.7350000e+00   8.2701001e-01   9.2030292e-01   9.9857383e-01   9.2924769e-01  -4.5157433e+00   2.8548842e+00   2.9919930e-01   3.3319922e+00
   4.7400000e+00   8.2661610e-01   9.2025196e-01   9.9837372e-01   9.2977322e-01  -4.5110048e+00   2.8670846e+00   3.0667928e-01   3.3438922e+00
   4.7450000e+00   8.2626482e-01   9.2025739e-01   9.9819786e-01   9.3022500e-01  -4.5062664e+00   2.8792849e+00   3.1415927e-01   3.3557922e+00
   4.7500000e+00   8.2584040e-01   9.2034638e-01   9.9799603e-01   9.3066412e-01  -4.5015279e+00   2.8914853e+00   3.2163925e-01   3.3676921e+00
   4.7550000e+00   8.2539757e-01   9.2043902e-01   9.9780476e-01   9.3119252e-01  -4.4967895e+00   2.9036856e+00   3.2911923e-01   3.3795921e+00
   4.7600000e+00   8.2506843e-01   9.2051251e-01   9.9758148e-01   9.3167053e-01  -4.4920510e+00   2.9158860e+00   3.3659921e-01   3.3914921e+00
   4.7650000e+00   8.2470655e-01   9.2063144e-01   9.9735570e-01   9.3216716e-01  -4.4873126e+00   2.9280864e+00   3.4407920e-01   3.4033920e+00
   4.7700000e+00   8.2430444e-01   9.2076033e-01   9.9717497e-01   9.3268041e-01  -4.4825741e+00   2.9402867e+00   3.5155918e-01   3.4152920e+00
   4.7750000e+00   8.2396201e-01   9.2088568e-01   9.9689417e-01   9.3321359e-01  -4.4778357e+00   2.9524871e+00   3.5903916e-01   3.4271920e+00
   4.7800000e+00   8.2367954e-01   9.2109998e-01   9.9664243e-01   9.3372330e-01  -4.4730972e+00   2.9646874e+00   3.6651914e-01   3.4390920e+00
   4.7850000e+00   8.2334678e-01   9.2121519e-01   9.9642768e-01   9.3422263e-01  -4.4683588e+00   2.9768878e+00   3.7399913e-01   3.4509919e+00
   4.7900000e+00   8.2304440e-01   9.2135445e-01   9.9614700e-01   9.3470907e-01  -4.4636203e+00   2.9890882e+00   3.8147911e-01   3.4628919e+00
   4.7950000e+00   8.2270914e-01   9.2159632e-01   9.9583460e-01   9.3514925e-01  -4.4588819e+00   3.0012885e+00   3.8895909e-01   3.4747919e+00
   4.8000000e+00   8.2238053e-01   9.2184496e-01   9.9556713e-01   9.3568387e-01  -4.4541434e+00   3.0134889e+00   3.9643907e-01   3.4866918e+00
   4.8050000e+00   8.2203795e-01   9.2201714e-01   9.9524731e-01   9.3621500e-01  -4.4494050e+00   3.0256892e+00   4.0391906e-01   3.4985918e+00
   4.8100000e+00   8.2179118e-01   9.2223560e-01   9.9500999e-01   9.3678202e-01  -4.4446665e+00   3.0378896e+00   4.1139904e-01   3.5104918e+00
   4.8150000e+00   8.2147089e-01   9.2256831e-01   9.9467801e-01   9.3730468e-01  -4.4399281e+00   3.0500900e+00   4.1887902e-01   3.5223918e+00
   4.8200000e+00   8.2119361e-01   9.2275997e-01   9.9431165e-01   9.3786385e-01  -4.4351896e+00   3.0622903e+00   4.2635900e-01   3.5342917e+00
   4.8250000e+00   8.2090773e-01   9.2303972e-01   9.9401177e-01   9.3833080e-01  -4.4304512e+00   3.0744907e+00   4.3383899e-01   3.5461917e+00
   4.8300000e+00   8.2068803e-01   9.2327763e-01   9.9373679e-01   9.3890003e-01  -4.4257127e+00   3.0866910e+00   4.4131897e-01   3.5580917e+00
   4.8350000e+00   8.2040044e-01   9.2355810e-01   9.9343698e-01   9.3942302e-01  -4.4209743e+00   3.0988914e+00   4.4879895e-01   3.5699917e+00
   4.8400000e+00   8.2009542e-01   9.2389527e-01   9.9306818e-01   9.3998310e-01  -4.4162358e+00   3.1110918e+00   4.5627893e-01   3.5818916e+00
   4.8450000e+00   8.1981888e-01   9.2420488e-01   9.9272866e-01   9.4053894e-01  -4.4114974e+00   3.1232921e+00   4.6375892e-01   3.5937916e+00
   4.8500000e+00   8.1958467e-01   9.2453767e-01   9.9233614e-01   9.4108632e-01  -4.4067589e+00   3.1354925e+00   4.7123890e-01   3.6056916e+00
   4.8550000e+00   8.1933188e-01   9.2483177e-01   9.9200918e-01   9.4160549e-01  -4.4020205e+00   3.1476928e+00   4.7871888e-01   3.6175915e+00
   4.8600000e+00   8.1907102e-01   9.2516686e-01   9.9164214e-01   9.4208084e-01  -4.3972820e+00   3.1598932e+00   4.8619886e-01   3.6294915e+00
   4.8650000e+00   8.1874562e-01   9.2550639e-01   9.9121624e-01   9.4258262e-01  -4.3925436e+00   3.1720936e+00   4.9367885e-01   3.6413915e+00
   4.8700000e+00   8.1851098e-01   9.2586416e-01   9.9079143e-01   9.4312121e-01  -4.3878051e+00   3.1842939e+00   5.0115883e-01   3.6532915e+00
   4.8750000e+00   8.1827000e-01   9.2625074e-01   9.9039409e-01   9.4366539e-01  -4.3830667e+00   3.1964943e+00   5.0863881e-01   3.6651914e+00
   4.8800000e+00   8.1803901e-01   9.2663622e-01   9.8999925e-01   9.4425335e-01  -4.3783282e+00   3.2086946e+00   5.1611879e-01   3.6770914e+00
   4.8850000e+00   8.1789011e-01   9.2702369e-01   9.8959145e-01   9.4477353e-01  -4.3735898e+00   3.2208950e+00   5.2359878e-01   3.6889914e+00
   4.8900000e+00   8.1769113e-01   9.2739613e-01   9.8914478e-01   9.4533174e-01  -4.3688513e+00   3.2330954e+00   5.3107876e-01   3.7008913e+00
   4.8950000e+00   8.1741977e-01   9.2779623e-01   9.8869397e-01   9.4593524e-01  -4.3641129e+00   3.2452957e+00   5.3855874e-01   3.7127913e+00
   4.9000000e+00   8.1721629e-01   9.2826362e-01   9.8824264e-01   9.4642974e-01  -4.3593744e+00   3.2574961e+00   5.4603872e-01   3.7246913e+00
   4.9050000e+00   8.1699719e-01   9.2873266e-01   9.8783909e-01   9.4694978e-01  -4.3546360e+00   3.2696964e+00   5.5351871e-01   3.7365913e+00
   4.9100000e+00   8.1676329e-01   9.2915495e-01   9.8729644e-01   9.4754498e-01  -4.3498975e+00   3.2818968e+00   5.6099869e-01   3.7484912e+00
   4.9150000e+00   8.1659976e-01   9.2969933e-01   9.8682737e-01   9.4810840e-01  -4.3451591e+00   3.2940972e+00   5.6847867e-01   3.7603912e+00
   4.9200000e+00   8.1642552e-01   9.3022020e-01   9.8629441e-01   9.4868430e-01  -4.3404206e+00   3.3062975e+00   5.7595865e-01   3.7722912e+00
   4.9250000e+00   8.1625792e-01   9.3063568e-01   9.8579924e-01   9.4921245e-01  -4.3356822e+00   3.3184979e+00   5.8343864e-01   3.7841912e+00
   4.9300000e+00   8.1607924e-01   9.3110972e-01   9.8527404e-01   9.4977751e-01  -4.3309437e+00   3.3306982e+00   5.9091862e-01   3.7960911e+00
   4.9350000e+00   8.1592509e-01   9.3154676e-01   9.8473755e-01   9.5032391e-01  -4.3262053e+00   3.3428986e+00   5.9839860e-01   3.8079911e+00
   4.9400000e+00   8.1570792e-01   9.3204729e-01   9.8418156e-01   9.5089476e-01  -4.3214668e+00   3.3550990e+00   6.0587858e-01   3.8198911e+00
   4.9450000e+00   8.1555203e-01   9.3254506e-01   9.8355379e-01   9.5144057e-01  -4.3167284e+00   3.3672993e+00   6.1335857e-01   3.8317910e+00
   4.9500000e+00   8.1536669e-01   9.3310932e-01   9.8302990e-01   9.5202273e-01  -4.3119899e+00   3.3794997e+00   6.2083855e-01   3.8436910e+00
   4.9550000e+00   8.1524202e-01   9.3357260e-01   9.8244201e-01   9.5257886e-01  -4.3072515e+00   3.3917000e+00   6.2831853e-01   3.8555910e+00
   4.9600000e+00   8.1506386e-01   9.3408854e-01   9.8184596e-01   9.5306934e-01  -4.3025130e+00   3.4039004e+00   6.3579851e-01   3.8674910e+00
   4.9650000e+00   8.1495839e-01   9.3461632e-01   9.8123323e-01   9.5364785e-01  -4.2977746e+00   3.4161007e+00   6.4327850e-01   3.8793909e+00
   4.9700000e+00   8.1476691e-01   9.3516724e-01   9.8064120e-01   9.5415670e-01  -4.2930361e+00   3.4283011e+00   6.5075848e-01   3.8912909e+00
   4.9750000e+00   8.1459161e-01   9.3566147e-01   9.7999328e-01   9.5466427e-01  -4.2882977e+00   3.4405015e+00   6.5823846e-01   3.9031909e+00
   4.9800000e+00   8.1452655e-01   9.3617732e-01   9.7937785e-01   9.5520685e-01  -4.2835592e+00   3.4527018e+00   6.6571844e-01   3.9150908e+00
   4.9850000e+00   8.1439746e-01   9.3672382e-01   9.7866993e-01   9.5577621e-01  -4.2788208e+00   3.4649022e+00   6.7319843e-01   3.9269908e+00
   4.9900000e+00   8.1431509e-01   9.3720752e-01   9.7795373e-01   9.5628865e-01  -4.2740823e+00   3.4771025e+00   6.8067841e-01   3.9388908e+00
   4.9950000e+00   8.1426131e-01   9.3774685e-01   9.7723781e-01   9.5681097e-01  -4.2693439e+00   3.4893029e+00   6.8815839e-01   3.9507908e+00
   5.0000000e+00   8.1417307e-01   9.3834369e-01   9.7649466e-01   9.5734320e-01  -4.2646054e+00   3.5015033e+00   6.9563837e-01   3.9626907e+00
   5.0050000e+00   8.1409585e-01   9.3885428e-01   9.7579227e-01   9.5785904e-01  -4.2598670e+00   3.5137036e+00   7.0311836e-01   3.9745907e+00
   5.0100000e+00   8.1399020e-01   9.3942089e-01   9.7502829e-01   9.5841386e-01  -4.2551285e+00   3.5259040e+00   7.1059834e-01   3.9864907e+00
   5.0150000e+00   8.1391173e-01   9.3996309e-01   9.7435726e-01   9.5902606e-01  -4.2503901e+00   3.5381043e+00   7.1807832e-01   3.9983907e+00
   5.0200000e+00   8.1382798e-01   9.4045617e-01   9.7357247e-01   9.5959482e-01  -4.2456516e+00   3.5503047e+00   7.2555830e-01   4.0102906e+00
   5.0250000e+00   8.1374603e-01   9.4098256e-01   9.7270743e-01   9.6013572e-01  -4.2409132e+00   3.5625051e+00   7.3303829e-01   4.0221906e+00
   5.0300000e+00   8.1366114e-01   9.4152743e-01   9.7181726e-01   9.6069795e-01  -4.2361747e+00   3.5747054e+00   7.4051827e-01   4.0340906e+00
   5.0350000e+00   8.1357257e-01   9.4207003e-01   9.7095927e-01   9.6125950e-01  -4.2314363e+00   3.5869058e+00   7.4799825e-01   4.0459905e+00
   5.0400000e+00   8.1352290e-01   9.4260163e-01   9.7008480e-01   9.6174308e-01  -4.2266978e+00   3.5991061e+00   7.5547823e-01   4.0578905e+00
   5.0450000e+00   8.1354895e-01   9.4318771e-01   9.6920145e-01   9.6231916e-01  -4.2219594e+00   3.6113065e+00   7.6295822e-01   4.0697905e+00
   5.0500000e+00   8.1347789e-01   9.4369717e-01   9.6834948e-01   9.6288638e-01  -4.2172209e+00   3.6235069e+00   7.7043820e-01   4.0816905e+00
   5.0550000e+00   8.1343330e-01   9.4427947e-01   9.6734855e-01   9.6338723e-01  -4.2124825e+00   3.6357072e+00   7.7791818e-01   4.0935904e+00
   5.0600000e+00   8.1337057e-01   9.4487439e-01   9.6644086e-01   9.6385661e-01  -4.2077440e+00   3.6479076e+00   7.8539816e-01   4.1054904e+00
   5.0650000e+00   8.1332667e-01   9.4536977e-01   9.6543154e-01   9.6445531e-01  -4.2030056e+00   3.6601079e+00   7.9287815e-01   4.1173904e+00
   5.0700000e+00   8.1330743e-01   9.4591644e-01   9.6443979e-01   9.6493386e-01  -4.1982671e+00   3.6723083e+00   8.0035813e-01   4.1292903e+00
   5.0750000e+00   8.1324988e-01   9.4646147e-01   9.6341513e-01   9.6539424e-01  -4.1935287e+00   3.6845087e+00   8.0783811e-01   4.1411903e+00
   5.0800000e+00   8.1320009e-01   9.4706213e-01   9.6235285e-01   9.6591345e-01  -4.1887902e+00   3.6967090e+00   8.1531809e-01   4.1530903e+00
   5.0850000e+00   8.1318527e-01   9.4761650e-01   9.6127983e-01   9.6645762e-01  -4.1840518e+00   3.7089094e+00   8.2279808e-01   4.1649903e+00
   5.0900000e+00   8.1315776e-01   9.4822364e-01   9.6012971e-01   9.6694855e-01  -4.1793133e+00   3.7211097e+00   8.3027806e-01   4.1768902e+00
   5.0950000e+00   8.1316041e-01   9.4878001e-01   9.5903912e-01   9.6745764e-01  -4.1745749e+00   3.7333101e+00   8.3775804e-01   4.1887902e+00
   5.1000000e+00   8.1315924e-01   9.4934525e-01   9.5788115e-01   9.6788459e-01  -4.1698364e+00   3.7455105e+00   8.4523802e-01   4.2006902e+00
   5.1050000e+00   8.1312663e-01   9.4991305e-01   9.5672071e-01   9.6831854e-01  -4.1650980e+00   3.7577108e+00   8.5271801e-01   4.2125901e+00
   5.1100000e+00   8.1313857e-01   9.5045172e-01   9.5555291e-01   9.6875675e-01  -4.1603595e+00   3.7699112e+00   8.6019799e-01   4.2244901e+00
   5.1150000e+00   8.1317161e-01   9.5101265e-01   9.5430600e-01   9.6918818e-01  -4.1556211e+00   3.7821115e+00   8.6767797e-01   4.2363901e+00
   5.1200000e+00   8.1316836e-01   9.5160518e-01   9.5306879e-01   9.6960873e-01  -4.1508826e+00   3.7943119e+00   8.7515795e-01   4.2482901e+00
   5.1250000e+00   8.1318036e-01   9.5219254e-01   9.5174834e-01   9.7006501e-01  -4.1461442e+00   3.8065123e+00   8.8263794e-01   4.2601900e+00
   5.1300000e+00   8.1318435e-01   9.5278344e-01   9.5041641e-01   9.7054135e-01  -4.1414057e+00   3.8187126e+00   8.9011792e-01   4.2720900e+00
   5.1350000e+00   8.1316136e-01   9.5332318e-01   9.4906737e-01   9.7096495e-01  -4.1366672e+00   3.8309130e+00   8.9759790e-01   4.2839900e+00
   5.1400000e+00   8.1318872e-01   9.5384059e-01   9.4777287e-01   9.7141434e-01  -4.1319288e+00   3.8431133e+00   9.0507788e-01   4.2958900e+00
   5.1450000e+00   8.1315935e-01   9.5437725e-01   9.4643690e-01   9.7184718e-01  -4.1271903e+00   3.8553137e+00   9.1255787e-01   4.3077899e+00
   5.1500000e+00   8.1323231e-01   9.5489155e-01   9.4505819e-01   9.7229529e-01  -4.1224519e+00   3.8675141e+00   9.2003785e-01   4.3196899e+00
   5.1550000e+00   8.1320560e-01   9.5547231e-01   9.4363389e-01   9.7275376e-01  -4.1177134e+00   3.8797144e+00   9.2751783e-01   4.3315899e+00
   5.1600000e+00   8.1323548e-01   9.5602644e-01   9.4217268e-01   9.7325771e-01  -4.1129750e+00   3.8919148e+00   9.3499781e-01   4.3434898e+00
   5.1650000e+00   8.1326030e-01   9.5663489e-01   9.4068389e-01   9.7370630e-01  -4.1082365e+00   3.9041151e+00   9.4247780e-01   4.3553898e+00
   5.1700000e+00   8.1328000e-01   9.5718134e-01   9.3915920e-01   9.7414524e-01  -4.1034981e+00   3.9163155e+00   9.4995778e-01   4.3672898e+00
   5.1750000e+00   8.1327092e-01   9.5771312e-01   9.3767948e-01   9.7461040e-01  -4.0987596e+00   3.9285159e+00   9.5743776e-01   4.3791898e+00
   5.1800000e+00   8.1328116e-01   9.5829966e-01   9.3607286e-01   9.7506306e-01  -4.0940212e+00   3.9407162e+00   9.6491774e-01   4.3910897e+00
   5.1850000e+00   8.1326482e-01   9.5885276e-01   9.3451014e-01   9.7550225e-01  -4.0892827e+00   3.9529166e+00   9.7239773e-01   4.4029897e+00
   5.1900000e+00   8.1323274e-01   9.5942347e-01   9.3282698e-01   9.7601083e-01  -4.0845443e+00   3.9651169e+00   9.7987771e-01   4.4148897e+00
   5.1950000e+00   8.1330179e-01   9.5993581e-01   9.3115683e-01   9.7646759e-01  -4.0798058e+00   3.9773173e+00   9.8735769e-01   4.4267896e+00
   5.2000000e+00   8.1335032e-01   9.6052322e-01   9.2949172e-01   9.7688119e-01  -4.0750674e+00   3.9895177e+00   9.9483767e-01   4.4386896e+00
   5.2050000e+00   8.1337003e-01   9.6108202e-01   9.2773791e-01   9.7727462e-01  -4.0703289e+00   4.0017180e+00   1.0023177e+00   4.4505896e+00
   5.2100000e+00   8.1339306e-01   9.6164688e-01   9.2599374e-01   9.7777405e-01  -4.0655905e+00   4.0139184e+00   1.0097976e+00   4.4624896e+00
   5.2150000e+00   8.1347982e-01   9.6224819e-01   9.2427323e-01   9.7822822e-01  -4.0608520e+00   4.0261187e+00   1.0172776e+00   4.4743895e+00
   5.2200000e+00   8.1348384e-01   9.6280046e-01   9.2252513e-01   9.7861894e-01  -4.0561136e+00   4.0383191e+00   1.0247576e+00   4.4862895e+00
   5.2250000e+00   8.1352477e-01   9.6331743e-01   9.2072884e-01   9.7902248e-01  -4.0513751e+00   4.0505195e+00   1.0322376e+00   4.4981895e+00
   5.2300000e+00   8.1360386e-01   9.6387900e-01   9.1892174e-01   9.7940322e-01  -4.0466367e+00   4.0627198e+00   1.0397176e+00   4.5100895e+00
   5.2350000e+00   8.1366807e-01   9.6443187e-01   9.1709282e-01   9.7986297e-01  -4.0418982e+00   4.0749202e+00   1.0471976e+00   4.5219894e+00
   5.2400000e+00   8.1371105e-01   9.6492009e-01   9.1521667e-01   9.8029730e-01  -4.0371598e+00   4.0871205e+00   1.0546775e+00   4.5338894e+00
   5.2450000e+00   8.1375902e-01   9.6548913e-01   9.1331857e-01   9.8064816e-01  -4.0324213e+00   4.0993209e+00   1.0621575e+00   4.5457894e+00
   5.2500000e+00   8.1381671e-01   9.6600696e-01   9.1143213e-01   9.8108636e-01  -4.0276829e+00   4.1115213e+00   1.0696375e+00   4.5576893e+00
   5.2550000e+00   8.1392317e-01   9.6648792e-01   9.0948018e-01   9.8155798e-01  -4.0229444e+00   4.1237216e+00   1.0771175e+00   4.5695893e+00
   5.2600000e+00   8.1404014e-01   9.6697092e-01   9.0748537e-01   9.8194716e-01  -4.0182060e+00   4.1359220e+00   1.0845975e+00   4.5814893e+00
   5.2650000e+00   8.1412751e-01   9.6749118e-01   9.0560816e-01   9.8236468e-01  -4.0134675e+00   4.1481223e+00   1.0920774e+00   4.5933893e+00
   5.2700000e+00   8.1423062e-01   9.6799295e-01   9.0366460e-01   9.8279346e-01  -4.0087291e+00   4.1603227e+00   1.0995574e+00   4.6052892e+00
   5.2750000e+00   8.1429968e-01   9.6843354e-01   9.0167470e-01   9.8313350e-01  -4.0039906e+00   4.1725231e+00   1.1070374e+00   4.6171892e+00
   5.2800000e+00   8.1444446e-01   9.6896857e-01   8.9969621e-01   9.8356113e-01  -3.9992522e+00   4.1847234e+00   1.1145174e+00   4.6290892e+00
   5.2850000e+00   8.1450982e-01   9.6942581e-01   8.9771534e-01   9.8393775e-01  -3.9945137e+00   4.1969238e+00   1.1219974e+00   4.6409891e+00
   5.2900000e+00   8.1459261e-01   9.6992704e-01   8.9566398e-01   9.8431618e-01  -3.9897753e+00   4.2091241e+00   1.1294774e+00   4.6528891e+00
   5.2950000e+00   8.1469907e-01   9.7041955e-01   8.9363245e-01   9.8461266e-01  -3.9850368e+00   4.2213245e+00   1.1369573e+00   4.6647891e+00
   5.3000000e+00   8.1479029e-01   9.7087677e-01   8.9167005e-01   9.8500451e-01  -3.9802984e+00   4.2335249e+00   1.1444373e+00   4.6766891e+00
   5.3050000e+00   8.1491895e-01   9.7128895e-01   8.8962676e-01   9.8536015e-01  -3.9755599e+00   4.2457252e+00   1.1519173e+00   4.6885890e+00
   5.3100000e+00   8.1504512e-01   9.7182275e-01   8.8756699e-01   9.8569396e-01  -3.9708215e+00   4.2579256e+00   1.1593973e+00   4.7004890e+00
   5.3150000e+00   8.1514487e-01   9.7230608e-01   8.8548785e-01   9.8605871e-01  -3.9660830e+00   4.2701259e+00   1.1668773e+00   4.7123890e+00
   5.3200000e+00   8.1525238e-01   9.7268375e-01   8.8342936e-01   9.8645310e-01  -3.9613446e+00   4.2823263e+00   1.1743573e+00   4.7242890e+00
   5.3250000e+00   8.1537498e-01   9.7319940e-01   8.8137744e-01   9.8677350e-01  -3.9566061e+00   4.2945267e+00   1.1818372e+00   4.7361889e+00
   5.3300000e+00   8.1547015e-01   9.7363360e-01   8.7933940e-01   9.8710956e-01  -3.9518677e+00   4.3067270e+00   1.1893172e+00   4.7480889e+00
   5.3350000e+00   8.1559109e-01   9.7413008e-01   8.7731989e-01   9.8745084e-01  -3.9471292e+00   4.3189274e+00   1.1967972e+00   4.7599889e+00
   5.3400000e+00   8.1569007e-01   9.7461494e-01   8.7526673e-01   9.8782153e-01  -3.9423908e+00   4.3311277e+00   1.2042772e+00   4.7718888e+00
   5.3450000e+00   8.1580112e-01   9.7507916e-01   8.7330464e-01   9.8818267e-01  -3.9376523e+00   4.3433281e+00   1.2117572e+00   4.7837888e+00
   5.3500000e+00   8.1590290e-01   9.7559251e-01   8.7125375e-01   9.8852856e-01  -3.9329139e+00   4.3555285e+00   1.2192371e+00   4.7956888e+00
   5.3550000e+00   8.1602948e-01   9.7604732e-01   8.6925266e-01   9.8883175e-01  -3.9281754e+00   4.3677288e+00   1.2267171e+00   4.8075888e+00
   5.3600000e+00   8.1611539e-01   9.7656105e-01   8.6718059e-01   9.8919277e-01  -3.9234370e+00   4.3799292e+00   1.2341971e+00   4.8194887e+00
   5.3650000e+00   8.1620389e-01   9.7704555e-01   8.6514260e-01   9.8958119e-01  -3.9186985e+00   4.3921295e+00   1.2416771e+00   4.8313887e+00
   5.3700000e+00   8.1634125e-01   9.7750644e-01   8.6315630e-01   9.8992137e-01  -3.9139601e+00   4.4043299e+00   1.2491571e+00   4.8432887e+00
   5.3750000e+00   8.1648857e-01   9.7799781e-01   8.6119492e-01   9.9027069e-01  -3.9092216e+00   4.4165303e+00   1.2566371e+00   4.8551886e+00
   5.3800000e+00   8.1662290e-01   9.7842512e-01   8.5921445e-01   9.9064234e-01  -3.9044832e+00   4.4287306e+00   1.2641170e+00   4.8670886e+00
   5.3850000e+00   8.1673932e-01   9.7891138e-01   8.5720795e-01   9.9094094e-01  -3.8997447e+00   4.4409310e+00   1.2715970e+00   4.8789886e+00
   5.3900000e+00   8.1681553e-01   9.7935691e-01   8.5525962e-01   9.9131513e-01  -3.8950063e+00   4.4531313e+00   1.2790770e+00   4.8908886e+00
   5.3950000e+00   8.1693990e-01   9.7981053e-01   8.5337616e-01   9.9158891e-01  -3.8902678e+00   4.4653317e+00   1.2865570e+00   4.9027885e+00
   5.4000000e+00   8.1709256e-01   9.8030637e-01   8.5143172e-01   9.9188648e-01  -3.8855294e+00   4.4775321e+00   1.2940370e+00   4.9146885e+00
   5.4050000e+00   8.1726413e-01   9.8073622e-01   8.4955943e-01   9.9220997e-01  -3.8807909e+00   4.4897324e+00   1.3015170e+00   4.9265885e+00
   5.4100000e+00   8.1739476e-01   9.8118318e-01   8.4770561e-01   9.9257533e-01  -3.8760525e+00   4.5019328e+00   1.3089969e+00   4.9384885e+00
   5.4150000e+00   8.1758764e-01   9.8159134e-01   8.4587328e-01   9.9282731e-01  -3.8713140e+00   4.5141331e+00   1.3164769e+00   4.9503884e+00
   5.4200000e+00   8.1777101e-01   9.8202683e-01   8.4398455e-01   9.9312125e-01  -3.8665756e+00   4.5263335e+00   1.3239569e+00   4.9622884e+00
   5.4250000e+00   8.1793526e-01   9.8244220e-01   8.4220437e-01   9.9337105e-01  -3.8618371e+00   4.5385339e+00   1.3314369e+00   4.9741884e+00
   5.4300000e+00   8.1811807e-01   9.8293441e-01   8.4040521e-01   9.9370116e-01  -3.8570987e+00   4.5507342e+00   1.3389169e+00   4.9860883e+00
   5.4350000e+00   8.1832675e-01   9.8337952e-01   8.3864582e-01   9.9398937e-01  -3.8523602e+00   4.5629346e+00   1.3463969e+00   4.9979883e+00
   5.4400000e+00   8.1847866e-01   9.8383883e-01   8.3692303e-01   9.9429285e-01  -3.8476218e+00   4.5751349e+00   1.3538768e+00   5.0098883e+00
   5.4450000e+00   8.1866239e-01   9.8417565e-01   8.3524931e-01   9.9459598e-01  -3.8428833e+00   4.5873353e+00   1.3613568e+00   5.0217883e+00
   5.4500000e+00   8.1888713e-01   9.8457321e-01   8.3363575e-01   9.9486544e-01  -3.8381449e+00   4.5995357e+00   1.3688368e+00   5.0336882e+00
   5.4550000e+00   8.1905290e-01   9.8498890e-01   8.3197754e-01   9.9512356e-01  -3.8334064e+00   4.6117360e+00   1.3763168e+00   5.0455882e+00
   5.4600000e+00   8.1919120e-01   9.8542322e-01   8.3038773e-01   9.9534751e-01  -3.8286680e+00   4.6239364e+00   1.3837968e+00   5.0574882e+00
   5.4650000e+00   8.1939454e-01   9.8585741e-01   8.2878781e-01   9.9568021e-01  -3.8239295e+00   4.6361367e+00   1.3912767e+00   5.0693881e+00
   5.4700000e+00   8.1957370e-01   9.8628008e-01   8.2716347e-01   9.9595829e-01  -3.8191911e+00   4.6483371e+00   1.3987567e+00   5.0812881e+00
   5.4750000e+00   8.1969258e-01   9.8664268e-01   8.2557781e-01   9.9630282e-01  -3.8144526e+00   4.6605375e+00   1.4062367e+00   5.0931881e+00
   5.4800000e+00   8.1994763e-01   9.8699972e-01   8.2407964e-01   9.9656378e-01  -3.8097142e+00   4.6727378e+00   1.4137167e+00   5.1050881e+00
   5.4850000e+00   8.2014183e-01   9.8734804e-01   8.2262822e-01   9.9682270e-01  -3.8049757e+00   4.6849382e+00   1.4211967e+00   5.1169880e+00
   5.4900000e+00   8.2033241e-01   9.8765796e-01   8.2115112e-01   9.9709120e-01  -3.8002373e+00   4.6971385e+00   1.4286767e+00   5.1288880e+00
   5.4950000e+00   8.2053109e-01   9.8805765e-01   8.1975633e-01   9.9734416e-01  -3.7954988e+00   4.7093389e+00   1.4361566e+00   5.1407880e+00
   5.5000000e+00   8.2073287e-01   9.8837849e-01   8.1841745e-01   9.9760309e-01  -3.7907604e+00   4.7215393e+00   1.4436366e+00   5.1526880e+00
   5.5050000e+00   8.2090278e-01   9.8864731e-01   8.1707513e-01   9.9791688e-01  -3.7860219e+00   4.7337396e+00   1.4511166e+00   5.1645879e+00
   5.5100000e+00   8.2107918e-01   9.8904840e-01   8.1570996e-01   9.9820346e-01  -3.7812835e+00   4.7459400e+00   1.4585966e+00   5.1764879e+00
   5.5150000e+00   8.2123860e-01   9.8943118e-01   8.1442648e-01   9.9851954e-01  -3.7765450e+00   4.7581403e+00   1.4660766e+00   5.1883879e+00
   5.5200000e+00   8.2137688e-01   9.8982062e-01   8.1317820e-01   9.9876131e-01  -3.7718066e+00   4.7703407e+00   1.4735566e+00   5.2002878e+00
   5.5250000e+00   8.2151012e-01   9.9017864e-01   8.1190216e-01   9.9897323e-01  -3.7670681e+00   4.7825410e+00   1.4810365e+00   5.2121878e+00
   5.5300000e+00   8.2171511e-01   9.9052694e-01   8.1076230e-01   9.9924901e-01  -3.7623297e+00   4.7947414e+00   1.4885165e+00   5.2240878e+00
   5.5350000e+00   8.2188391e-01   9.9087807e-01   8.0960687e-01   9.9952468e-01  -3.7575912e+00   4.8069418e+00   1.4959965e+00   5.2359878e+00
   5.5400000e+00   8.2212776e-01   9.9122584e-01   8.0843923e-01   9.9972066e-01  -3.7528528e+00   4.8191421e+00   1.5034765e+00   5.2478877e+00
   5.5450000e+00   8.2236278e-01   9.9156832e-01   8.0733623e-01   9.9996542e-01  -3.7481143e+00   4.8313425e+00   1.5109565e+00   5.2597877e+00
   5.5500000e+00   8.2256489e-01   9.9189837e-01   8.0628787e-01   1.0001602e+00  -3.7433759e+00   4.8435428e+00   1.5184364e+00   5.2716877e+00
   5.5550000e+00   8.2275365e-01   9.9227587e-01   8.0519277e-01   1.0003364e+00  -3.7386374e+00   4.8557432e+00   1.5259164e+00   5.2835876e+00
   5.5600000e+00   8.2295547e-01   9.9259723e-01   8.0418649e-01   1.0005193e+00  -3.7338990e+00   4.8679436e+00   1.5333964e+00   5.2954876e+00
   5.5650000e+00   8.2317445e-01   9.9291567e-01   8.0317832e-01   1.0008210e+00  -3.7291605e+00   4.8801439e+00   1.5408764e+00   5.3073876e+00
   5.5700000e+00   8.2340144e-01   9.9329044e-01   8.0219436e-01   1.0010457e+00  -3.7244221e+00   4.8923443e+00   1.5483564e+00   5.3192876e+00
   5.5750000e+00   8.2354175e-01   9.9362061e-01   8.0123465e-01   1.0012902e+00  -3.7196836e+00   4.9045446e+00   1.5558364e+00   5.3311875e+00
   5.5800000e+00   8.2379334e-01   9.9394025e-01   8.0040780e-01   1.0014642e+00  -3.7149452e+00   4.9167450e+00   1.5633163e+00   5.3430875e+00
   5.5850000e+00   8.2404807e-01   9.9428259e-01   7.9959875e-01   1.0016655e+00  -3.7102067e+00   4.9289454e+00   1.5707963e+00   5.3549875e+00
   5.5900000e+00   8.2420952e-01   9.9467649e-01   7.9874331e-01   1.0018138e+00  -3.7054683e+00   4.9411457e+00   1.5782763e+00   5.3668874e+00
   5.5950000e+00   8.2436368e-01   9.9501120e-01   7.9798995e-01   1.0019906e+00  -3.7007298e+00   4.9533461e+00   1.5857563e+00   5.3787874e+00
   5.6000000e+00   8.2454025e-01   9.9533981e-01   7.9722320e-01   1.0022095e+00  -3.6959914e+00   4.9655464e+00   1.5932363e+00   5.3906874e+00
   5.6050000e+00   8.2472466e-01   9.9569653e-01   7.9645870e-01   1.0024233e+00  -3.6912529e+00   4.9777468e+00   1.6007163e+00   5.4025874e+00
   5.6100000e+00   8.2496984e-01   9.9596495e-01   7.9574295e-01   1.0026722e+00  -3.6865145e+00   4.9899472e+00   1.6081962e+00   5.4144873e+00
   5.6150000e+00   8.2519901e-01   9.9628842e-01   7.9503950e-01   1.0028742e+00  -3.6817760e+00   5.0021475e+00   1.6156762e+00   5.4263873e+00
   5.6200000e+00   8.2540464e-01   9.9664951e-01   7.9433485e-01   1.0030983e+00  -3.6770376e+00   5.0143479e+00   1.6231562e+00   5.4382873e+00
   5.6250000e+00   8.2556246e-01   9.9698534e-01   7.9367540e-01   1.0033118e+00  -3.6722991e+00   5.0265482e+00   1.6306362e+00   5.4501873e+00
   5.6300000e+00   8.2581375e-01   9.9722120e-01   7.9308307e-01   1.0034767e+00  -3.6675607e+00   5.0387486e+00   1.6381162e+00   5.4620872e+00
   5.6350000e+00   8.2606097e-01   9.9747490e-01   7.9251909e-01   1.0036925e+00  -3.6628222e+00   5.0509490e+00   1.6455962e+00   5.4739872e+00
   5.6400000e+00   8.2626534e-01   9.9782689e-01   7.9202190e-01   1.0038707e+00  -3.6580838e+00   5.0631493e+00   1.6530761e+00   5.4858872e+00
   5.6450000e+00   8.2646710e-01   9.9812777e-01   7.9148662e-01   1.0040521e+00  -3.6533453e+00   5.0753497e+00   1.6605561e+00   5.4977871e+00
   5.6500000e+00   8.2664045e-01   9.9847024e-01   7.9098984e-01   1.0042500e+00  -3.6486069e+00   5.0875500e+00   1.6680361e+00   5.5096871e+00
   5.6550000e+00   8.2678511e-01   9.9882731e-01   7.9050400e-01   1.0044977e+00  -3.6438684e+00   5.0997504e+00   1.6755161e+00   5.5215871e+00
   5.6600000e+00   8.2700600e-01   9.9911145e-01   7.9003737e-01   1.0047090e+00  -3.6391300e+00   5.1119508e+00   1.6829961e+00   5.5334871e+00
   5.6650000e+00   8.2726328e-01   9.9938873e-01   7.8961962e-01   1.0049248e+00  -3.6343915e+00   5.1241511e+00   1.6904760e+00   5.5453870e+00
   5.6700000e+00   8.2750945e-01   9.9963877e-01   7.8923806e-01   1.0050782e+00  -3.6296531e+00   5.1363515e+00   1.6979560e+00   5.5572870e+00
   5.6750000e+00   8.2768705e-01   9.9991972e-01   7.8886174e-01   1.0052966e+00  -3.6249146e+00   5.1485518e+00   1.7054360e+00   5.5691870e+00
   5.6800000e+00   8.2802111e-01   1.0002183e+00   7.8846402e-01   1.0054659e+00  -3.6201761e+00   5.1607522e+00   1.7129160e+00   5.5810869e+00
   5.6850000e+00   8.2824257e-01   1.0004965e+00   7.8808747e-01   1.0056574e+00  -3.6154377e+00   5.1729526e+00   1.7203960e+00   5.5929869e+00
   5.6900000e+00   8.2847874e-01   1.0006769e+00   7.8771864e-01   1.0058414e+00  -3.6106992e+00   5.1851529e+00   1.7278760e+00   5.6048869e+00
   5.6950000e+00   8.2876143e-01   1.0008877e+00   7.8739531e-01   1.0059507e+00  -3.6059608e+00   5.1973533e+00   1.7353559e+00   5.6167869e+00
   5.7000000e+00   8.2896597e-01   1.0011846e+00   7.8706753e-01   1.0060847e+00  -3.6012223e+00   5.2095536e+00   1.7428359e+00   5.6286868e+00
   5.7050000e+00   8.2915365e-01   1.0014123e+00   7.8682323e-01   1.0062344e+00  -3.5964839e+00   5.2217540e+00   1.7503159e+00   5.6405868e+00
   5.7100000e+00   8.2939352e-01   1.0016570e+00   7.8658997e-01   1.0064041e+00  -3.5917454e+00   5.2339544e+00   1.7577959e+00   5.6524868e+00
   5.7150000e+00   8.2970356e-01   1.0019518e+00   7.8637553e-01   1.0064908e+00  -3.5870070e+00   5.2461547e+00   1.7652759e+00   5.6643868e+00
   5.7200000e+00   8.2990637e-01   1.0021757e+00   7.8624493e-01   1.0066281e+00  -3.5822685e+00   5.2583551e+00   1.7727559e+00   5.6762867e+00
   5.7250000e+00   8.3017081e-01   1.0024115e+00   7.8605060e-01   1.0067937e+00  -3.5775301e+00   5.2705554e+00   1.7802358e+00   5.6881867e+00
   5.7300000e+00   8.3045302e-01   1.0026150e+00   7.8586669e-01   1.0069114e+00  -3.5727916e+00   5.2827558e+00   1.7877158e+00   5.7000867e+00
   5.7350000e+00   8.3072909e-01   1.0028385e+00   7.8571634e-01   1.0071025e+00  -3.5680532e+00   5.2949562e+00   1.7951958e+00   5.7119866e+00
   5.7400000e+00   8.3095079e-01   1.0030423e+00   7.8555941e-01   1.0072146e+00  -3.5633147e+00   5.3071565e+00   1.8026758e+00   5.7238866e+00
   5.7450000e+00   8.3122440e-01   1.0033189e+00   7.8539563e-01   1.0073184e+00  -3.5585763e+00   5.3193569e+00   1.8101558e+00   5.7357866e+00
   5.7500000e+00   8.3146199e-01   1.0035501e+00   7.8532359e-01   1.0074803e+00  -3.5538378e+00   5.3315572e+00   1.8176357e+00   5.7476866e+00
   5.7550000e+00   8.3167356e-01   1.0037290e+00   7.8518908e-01   1.0075720e+00  -3.5490994e+00   5.3437576e+00   1.8251157e+00   5.7595865e+00
   5.7600000e+00   8.3189415e-01   1.0039945e+00   7.8512266e-01   1.0076572e+00  -3.5443609e+00   5.3559580e+00   1.8325957e+00   5.7714865e+00
   5.7650000e+00   8.3215946e-01   1.0042563e+00   7.8510799e-01   1.0077765e+00  -3.5396225e+00   5.3681583e+00   1.8400757e+00   5.7833865e+00
   5.7700000e+00   8.3240583e-01   1.0044529e+00   7.8502293e-01   1.0078609e+00  -3.5348840e+00   5.3803587e+00   1.8475557e+00   5.7952864e+00
   5.7750000e+00   8.3260410e-01   1.0046731e+00   7.8496095e-01   1.0079610e+00  -3.5301456e+00   5.3925590e+00   1.8550357e+00   5.8071864e+00
   5.7800000e+00   8.3285672e-01   1.0049364e+00   7.8490510e-01   1.0081334e+00  -3.5254071e+00   5.4047594e+00   1.8625156e+00   5.8190864e+00
   5.7850000e+00   8.3307495e-01   1.0051456e+00   7.8484514e-01   1.0082192e+00  -3.5206687e+00   5.4169598e+00   1.8699956e+00   5.8309864e+00
   5.7900000e+00   8.3332916e-01   1.0053544e+00   7.8478160e-01   1.0082667e+00  -3.5159302e+00   5.4291601e+00   1.8774756e+00   5.8428863e+00
   5.7950000e+00   8.3360710e-01   1.0055932e+00   7.8482680e-01   1.0083151e+00  -3.5111918e+00   5.4413605e+00   1.8849556e+00   5.8547863e+00
   5.8000000e+00   8.3389272e-01   1.0058138e+00   7.8489930e-01   1.0084450e+00  -3.5064533e+00   5.4535608e+00   1.8924356e+00   5.8666863e+00
   5.8050000e+00   8.3419584e-01   1.0060243e+00   7.8489073e-01   1.0085594e+00  -3.5017149e+00   5.4657612e+00   1.8999156e+00   5.8785863e+00
   5.8100000e+00   8.3446411e-01   1.0062726e+00   7.8492611e-01   1.0086596e+00  -3.4969764e+00   5.4779616e+00   1.9073955e+00   5.8904862e+00
   5.8150000e+00   8.3470501e-01   1.0064705e+00   7.8497625e-01   1.0088667e+00  -3.4922380e+00   5.4901619e+00   1.9148755e+00   5.9023862e+00
   5.8200000e+00   8.3494552e-01   1.0066716e+00   7.8508475e-01   1.0090015e+00  -3.4874995e+00   5.5023623e+00   1.9223555e+00   5.9142862e+00
   5.8250000e+00   8.3522586e-01   1.0069032e+00   7.8516629e-01   1.0090660e+00  -3.4827611e+00   5.5145626e+00   1.9298355e+00   5.9261861e+00
   5.8300000e+00   8.3552765e-01   1.0070625e+00   7.8531046e-01   1.0091420e+00  -3.4780226e+00   5.5267630e+00   1.9373155e+00   5.9380861e+00
   5.8350000e+00   8.3582712e-01   1.0072777e+00   7.8546657e-01   1.0092430e+00  -3.4732842e+00   5.5389634e+00   1.9447955e+00   5.9499861e+00
   5.8400000e+00   8.3610414e-01   1.0075337e+00   7.8557330e-01   1.0093008e+00  -3.4685457e+00   5.5511637e+00   1.9522754e+00   5.9618861e+00
   5.8450000e+00   8.3634439e-01   1.0077177e+00   7.8569834e-01   1.0093723e+00  -3.4638073e+00   5.5633641e+00   1.9597554e+00   5.9737860e+00
   5.8500000e+00   8.3659333e-01   1.0079299e+00   7.8579695e-01   1.0094675e+00  -3.4590688e+00   5.5755644e+00   1.9672354e+00   5.9856860e+00
   5.8550000e+00   8.3686881e-01   1.0080792e+00   7.8594974e-01   1.0095081e+00  -3.4543304e+00   5.5877648e+00   1.9747154e+00   5.9975860e+00
   5.8600000e+00   8.3711119e-01   1.0083288e+00   7.8609292e-01   1.0095364e+00  -3.4495919e+00   5.5999652e+00   1.9821954e+00   6.0094859e+00
   5.8650000e+00   8.3744893e-01   1.0085026e+00   7.8630374e-01   1.0095906e+00  -3.4448535e+00   5.6121655e+00   1.9896753e+00   6.0213859e+00
   5.8700000e+00   8.3774079e-01   1.0086901e+00   7.8644421e-01   1.0096458e+00  -3.4401150e+00   5.6243659e+00   1.9971553e+00   6.0332859e+00
   5.8750000e+00   8.3806321e-01   1.0088722e+00   7.8665404e-01   1.0096894e+00  -3.4353766e+00   5.6365662e+00   2.0046353e+00   6.0451859e+00
   5.8800000e+00   8.3831974e-01   1.0090474e+00   7.8684462e-01   1.0096688e+00  -3.4306381e+00   5.6487666e+00   2.0121153e+00   6.0570858e+00
   5.8850000e+00   8.3867346e-01   1.0091840e+00   7.8705517e-01   1.0096552e+00  -3.4258997e+00   5.6609670e+00   2.0195953e+00   6.0689858e+00
   5.8900000e+00   8.3893250e-01   1.0093135e+00   7.8728377e-01   1.0096933e+00  -3.4211612e+00   5.6731673e+00   2.0270753e+00   6.0808858e+00
   5.8950000e+00   8.3918831e-01   1.0094749e+00   7.8750247e-01   1.0097118e+00  -3.4164228e+00   5.6853677e+00   2.0345552e+00   6.0927858e+00
   5.9000000e+00   8.3946364e-01   1.0096673e+00   7.8766668e-01   1.0097278e+00  -3.4116843e+00   5.6975680e+00   2.0420352e+00   6.1046857e+00
   5.9050000e+00   8.3975014e-01   1.0097787e+00   7.8794830e-01   1.0097515e+00  -3.4069459e+00   5.7097684e+00   2.0495152e+00   6.1165857e+00
   5.9100000e+00   8.3997213e-01   1.0099382e+00   7.8810900e-01   1.0098087e+00  -3.4022074e+00   5.7219688e+00   2.0569952e+00   6.1284857e+00
   5.9150000e+00   8.4031069e-01   1.0100947e+00   7.8829174e-01   1.0097710e+00  -3.3974690e+00   5.7341691e+00   2.0644752e+00   6.1403856e+00
   5.9200000e+00   8.4063391e-01   1.0102873e+00   7.8857949e-01   1.0097828e+00  -3.3927305e+00   5.7463695e+00   2.0719552e+00   6.1522856e+00
   5.9250000e+00   8.4089789e-01   1.0104434e+00   7.8886985e-01   1.0098123e+00  -3.3879921e+00   5.7585698e+00   2.0794351e+00   6.1641856e+00
   5.9300000e+00   8.4118285e-01   1.0106133e+00   7.8912242e-01   1.0099131e+00  -3.3832536e+00   5.7707702e+00   2.0869151e+00   6.1760856e+00
   5.9350000e+00   8.4143166e-01   1.0107268e+00   7.8940079e-01   1.0099511e+00  -3.3785152e+00   5.7829706e+00   2.0943951e+00   6.1879855e+00
   5.9400000e+00   8.4167983e-01   1.0108530e+00   7.8963766e-01   1.0100188e+00  -3.3737767e+00   5.7951709e+00   2.1018751e+00   6.1998855e+00
   5.9450000e+00   8.4195711e-01   1.0109652e+00   7.8990012e-01   1.0099768e+00  -3.3690383e+00   5.8073713e+00   2.1093551e+00   6.2117855e+00
   5.9500000e+00   8.4227568e-01   1.0111462e+00   7.9015446e-01   1.0100061e+00  -3.3642998e+00   5.8195716e+00   2.1168350e+00   6.2236854e+00
   5.9550000e+00   8.4250476e-01   1.0112632e+00   7.9045653e-01   1.0100032e+00  -3.3595614e+00   5.8317720e+00   2.1243150e+00   6.2355854e+00
   5.9600000e+00   8.4279567e-01   1.0113414e+00   7.9077822e-01   1.0099717e+00  -3.3548229e+00   5.8439724e+00   2.1317950e+00   6.2474854e+00
   5.9650000e+00   8.4309272e-01   1.0114460e+00   7.9113017e-01   1.0100291e+00  -3.3500845e+00   5.8561727e+00   2.1392750e+00   6.2593854e+00
   5.9700000e+00   8.4334540e-01   1.0115182e+00   7.9148610e-01   1.0100258e+00  -3.3453460e+00   5.8683731e+00   2.1467550e+00   6.2712853e+00
   5.9750000e+00   8.4359196e-01   1.0115750e+00   7.9186274e-01   1.0100305e+00  -3.3406076e+00   5.8805734e+00   2.1542350e+00   6.2831853e+00
   5.9800000e+00   8.4396257e-01   1.0116629e+00   7.9226264e-01   1.0099833e+00  -3.3358691e+00   5.8927738e+00   2.1617149e+00   6.2954094e+00
   5.9850000e+00   8.4422420e-01   1.0117922e+00   7.9261694e-01   1.0100198e+00  -3.3311307e+00   5.9049742e+00   2.1691949e+00   6.3076335e+00
   5.9900000e+00   8.4447705e-01   1.0118599e+00   7.9293025e-01   1.0100080e+00  -3.3263922e+00   5.9171745e+00   2.1766749e+00   6.3198576e+00
   5.9950000e+00   8.4485240e-01   1.0119616e+00   7.9332980e-01   1.0099625e+00  -3.3216538e+00   5.9293749e+00   2.1841549e+00   6.3320817e+00
   6.0000000e+00   8.4512609e-01   1.0120969e+00   7.9366777e-01   1.0099669e+00  -3.3169153e+00   5.9415752e+00   2.1916349e+00   6.3443058e+00
   6.0050000e+00   8.4539125e-01   1.0122009e+00   7.9397267e-01   1.0099803e+00  -3.3121769e+00   5.9537756e+00   2.1991149e+00   6.3565299e+00
   6.0100000e+00   8.4564359e-01   1.0123374e+00   7.9428882e-01   1.0099335e+00  -3.3074384e+00   5.9659760e+00   2.2065948e+00   6.3687540e+00
   6.0150000e+00   8.4594454e-01   1.0124195e+00   7.9472383e-01   1.0099027e+00  -3.3027000e+00   5.9781763e+00   2.2140748e+00   6.3809781e+00
   6.0200000e+00   8.4627915e-01   1.0124874e+00   7.9510626e-01   1.0098485e+00  -3.2979615e+00   5.9903767e+00   2.2215548e+00   6.3932022e+00
   6.0250000e+00   8.4656495e-01   1.0125660e+00   7.9543939e-01   1.0097802e+00  -3.2932231e+00   6.0025770e+00   2.2290348e+00   6.4054263e+00
   6.0300000e+00   8.4692208e-01   1.0126435e+00   7.9584511e-01   1.0098027e+00  -3.2884846e+00   6.0147774e+00   2.2365148e+00   6.4176504e+00
   6.0350000e+00   8.4727355e-01   1.0127379e+00   7.9619161e-01   1.0098076e+00  -3.2837462e+00   6.0269778e+00   2.2439948e+00   6.4298745e+00
   6.0400000e+00   8.4766005e-01   1.0127938e+00   7.9659213e-01   1.0096767e+00  -3.2790077e+00   6.0391781e+00   2.2514747e+00   6.4420986e+00
   6.0450000e+00   8.4795493e-01   1.0128842e+00   7.9703104e-01   1.0096760e+00  -3.2742693e+00   6.0513785e+00   2.2589547e+00   6.4543227e+00
   6.0500000e+00   8.4822271e-01   1.0129908e+00   7.9742816e-01   1.0096472e+00  -3.2695308e+00   6.0635788e+00   2.2664347e+00   6.4665467e+00
   6.0550000e+00   8.4847395e-01   1.0130444e+00   7.9781359e-01   1.0096054e+00  -3.2647924e+00   6.0757792e+00   2.2739147e+00   6.4787708e+00
   6.0600000e+00   8.4873268e-01   1.0131503e+00   7.9820777e-01   1.0096008e+00  -3.2600539e+00   6.0879796e+00   2.2813947e+00   6.4909949e+00
   6.0650000e+00   8.4902539e-01   1.0132361e+00   7.9861665e-01   1.0095700e+00  -3.2553155e+00   6.1001799e+00   2.2888746e+00   6.5032190e+00
   6.0700000e+00   8.4931015e-01   1.0132878e+00   7.9901551e-01   1.0095089e+00  -3.2505770e+00   6.1123803e+00   2.2963546e+00   6.5154431e+00
   6.0750000e+00   8.4959360e-01   1.0132863e+00   7.9943507e-01   1.0094224e+00  -3.2458386e+00   6.1245806e+00   2.3038346e+00   6.5276672e+00
   6.0800000e+00   8.4991038e-01   1.0133560e+00   7.9989766e-01   1.0092971e+00  -3.2411001e+00   6.1367810e+00   2.3113146e+00   6.5398913e+00
   6.0850000e+00   8.5015776e-01   1.0134496e+00   8.0030038e-01   1.0092322e+00  -3.2363617e+00   6.1489813e+00   2.3187946e+00   6.5521154e+00
   6.0900000e+00   8.5043229e-01   1.0134749e+00   8.0072659e-01   1.0091692e+00  -3.2316232e+00   6.1611817e+00   2.3262746e+00   6.5643395e+00
   6.0950000e+00   8.5072593e-01   1.0134803e+00   8.0119905e-01   1.0091484e+00  -3.2268848e+00   6.1733821e+00   2.3337545e+00   6.5765636e+00
   6.1000000e+00   8.5104208e-01   1.0135078e+00   8.0160865e-01   1.0090914e+00  -3.2221463e+00   6.1855824e+00   2.3412345e+00   6.5887877e+00
   6.1050000e+00   8.5134780e-01   1.0135488e+00   8.0207583e-01   1.0089511e+00  -3.2174079e+00   6.1977828e+00   2.3487145e+00   6.6010118e+00
   6.1100000e+00   8.5163657e-01   1.0135368e+00   8.0249968e-01   1.0088634e+00  -3.2126694e+00   6.2099831e+00   2.3561945e+00   6.6132359e+00
   6.1150000e+00   8.5198078e-01   1.0135644e+00   8.0292265e-01   1.0087541e+00  -3.2079310e+00   6.2221835e+00   2.3636745e+00   6.6254600e+00
   6.1200000e+00   8.5225909e-01   1.0135692e+00   8.0336060e-01   1.0086425e+00  -3.2031925e+00   6.2343839e+00   2.3711545e+00   6.6376841e+00
   6.1250000e+00   8.5253384e-01   1.0135573e+00   8.0384546e-01   1.0084881e+00  -3.1984541e+00   6.2465842e+00   2.3786344e+00   6.6499082e+00
   6.1300000e+00   8.5286558e-01   1.0135807e+00   8.0432047e-01   1.0084083e+00  -3.1937156e+00   6.2587846e+00   2.3861144e+00   6.6621323e+00
   6.1350000e+00   8.5313293e-01   1.0136637e+00   8.0478991e-01   1.0083650e+00  -3.1889772e+00   6.2709849e+00   2.3935944e+00   6.6743564e+00
   6.1400000e+00   8.5340619e-01   1.0136884e+00   8.0525302e-01   1.0082533e+00  -3.1842387e+00   6.2831853e+00   2.4010744e+00   6.6865805e+00
   6.1450000e+00   8.5370640e-01   1.0136217e+00   8.0567297e-01   1.0081818e+00  -3.1795003e+00   6.2952684e+00   2.4085544e+00   6.6988046e+00
   6.1500000e+00   8.5404390e-01   1.0136169e+00   8.0613565e-01   1.0080617e+00  -3.1747618e+00   6.3073514e+00   2.4160344e+00   6.7110287e+00
   6.1550000e+00   8.5437626e-01   1.0135859e+00   8.0658709e-01   1.0079547e+00  -3.1700234e+00   6.3194345e+00   2.4235143e+00   6.7232528e+00
   6.1600000e+00   8.5471170e-01   1.0135845e+00   8.0702064e-01   1.0078057e+00  -3.1652849e+00   6.3315175e+00   2.4309943e+00   6.7354769e+00
   6.1650000e+00   8.5510064e-01   1.0135512e+00   8.0754334e-01   1.0076859e+00  -3.1605465e+00   6.3436006e+00   2.4384743e+00   6.7477010e+00
   6.1700000e+00   8.5545438e-01   1.0135456e+00   8.0804047e-01   1.0075517e+00  -3.1558080e+00   6.3556836e+00   2.4459543e+00   6.7599250e+00
   6.1750000e+00   8.5572311e-01   1.0135392e+00   8.0853044e-01   1.0074426e+00  -3.1510696e+00   6.3677666e+00   2.4534343e+00   6.7721491e+00
   6.1800000e+00   8.5606450e-01   1.0135639e+00   8.0903680e-01   1.0072925e+00  -3.1463311e+00   6.3798497e+00   2.4609142e+00   6.7843732e+00
   6.1850000e+00   8.5630085e-01   1.0135468e+00   8.0948522e-01   1.0071819e+00  -3.1415927e+00   6.3919327e+00   2.4683942e+00   6.7965973e+00
   6.1900000e+00   8.5661433e-01   1.0134481e+00   8.0996282e-01   1.0070320e+00  -3.1368542e+00   6.4040158e+00   2.4758742e+00   6.8088214e+00
   6.1950000e+00   8.5690678e-01   1.0134641e+00   8.1040773e-01   1.0068734e+00  -3.1321158e+00   6.4160988e+00   2.4833542e+00   6.8210455e+00
   6.2000000e+00   8.5718937e-01   1.0135146e+00   8.1093478e-01   1.0067325e+00  -3.1273773e+00   6.4281819e+00   2.4908342e+00   6.8332696e+00
   6.2050000e+00   8.5750545e-01   1.0134042e+00   8.1148292e-01   1.0065217e+00  -3.1226389e+00   6.4402649e+00   2.4983142e+00   6.8454937e+00
   6.2100000e+00   8.5784876e-01   1.0133706e+00   8.1193260e-01   1.0063867e+00  -3.1179004e+00   6.4523480e+00   2.5057941e+00   6.8577178e+00
   6.2150000e+00   8.5810312e-01   1.0133730e+00   8.1246637e-01   1.0062517e+00  -3.1131620e+00   6.4644310e+00   2.5132741e+00   6.8699419e+00
   6.2200000e+00   8.5830884e-01   1.0133728e+00   8.1301418e-01   1.0061115e+00  -3.1084235e+00   6.4765141e+00   2.5207541e+00   6.8821660e+00
   6.2250000e+00   8.5863614e-01   1.0133285e+00   8.1347205e-01   1.0059509e+00  -3.1036850e+00   6.4885971e+00   2.5282341e+00   6.8943901e+00
   6.2300000e+00   8.5892689e-01   1.0132640e+00   8.1399138e-01   1.0057756e+00  -3.0989466e+00   6.5006802e+00   2.5357141e+00   6.9066142e+00
   6.2350000e+00   8.5918283e-01   1.0132511e+00   8.1449320e-01   1.0056149e+00  -3.0942081e+00   6.5127632e+00   2.5431941e+00   6.9188383e+00
   6.2400000e+00   8.5951587e-01   1.0131387e+00   8.1494173e-01   1.0053740e+00  -3.0894697e+00   6.5248463e+00   2.5506740e+00   6.9310624e+00
   6.2450000e+00   8.5979330e-01   1.0130937e+00   8.1543210e-01   1.0051950e+00  -3.0847312e+00   6.5369293e+00   2.5581540e+00   6.9432865e+00
   6.2500000e+00   8.6006497e-01   1.0130460e+00   8.1591744e-01   1.0050374e+00  -3.0799928e+00   6.5490124e+00   2.5656340e+00   6.9555106e+00
   6.2550000e+00   8.6039779e-01   1.0129768e+00   8.1638589e-01   1.0048541e+00  -3.0752543e+00   6.5610954e+00   2.5731140e+00   6.9677347e+00
   6.2600000e+00   8.6073281e-01   1.0130062e+00   8.1688697e-01   1.0046893e+00  -3.0705159e+00   6.5731785e+00   2.5805940e+00   6.9799588e+00
   6.2650000e+00   8.6108401e-01   1.0128833e+00   8.1739325e-01   1.0045075e+00  -3.0657774e+00   6.5852615e+00   2.5880739e+00   6.9921829e+00
   6.2700000e+00   8.6139284e-01   1.0128084e+00   8.1789878e-01   1.0043109e+00  -3.0610390e+00   6.5973446e+00   2.5955539e+00   7.0044070e+00
   6.2750000e+00   8.6170877e-01   1.0127645e+00   8.1837467e-01   1.0041280e+00  -3.0563005e+00   6.6094276e+00   2.6030339e+00   7.0166311e+00
   6.2800000e+00   8.6209124e-01   1.0126818e+00   8.1890572e-01   1.0039081e+00  -3.0515621e+00   6.6215107e+00   2.6105139e+00   7.0288552e+00
   6.2850000e+00   8.6244287e-01   1.0126131e+00   8.1942803e-01   1.0036488e+00  -3.0468236e+00   6.6335937e+00   2.6179939e+00   7.0410793e+00
   6.2900000e+00   8.6279603e-01   1.0125165e+00   8.1998504e-01   1.0033588e+00  -3.0420852e+00   6.6456768e+00   2.6254739e+00   7.0533034e+00
   6.2950000e+00   8.6319298e-01   1.0124336e+00   8.2061118e-01   1.0031509e+00  -3.0373467e+00   6.6577598e+00   2.6329538e+00   7.0655274e+00
   6.3000000e+00   8.6352442e-01   1.0123075e+00   8.2112383e-01   1.0029532e+00  -3.0326083e+00   6.6698429e+00   2.6404338e+00   7.0777515e+00
   6.3050000e+00   8.6382111e-01   1.0121978e+00   8.2160859e-01   1.0026867e+00  -3.0278698e+00   6.6819259e+00   2.6479138e+00   7.0899756e+00
   6.3100000e+00   8.6413068e-01   1.0120866e+00   8.2214178e-01   1.0024627e+00  -3.0231314e+00   6.6940090e+00   2.6553938e+00   7.1021997e+00
   6.3150000e+00   8.6446892e-01   1.0120108e+00   8.2261986e-01   1.0022704e+00  -3.0183929e+00   6.7060920e+00   2.6628738e+00   7.1144238e+00
   6.3200000e+00   8.6480702e-01   1.0118534e+00   8.2313813e-01   1.0019826e+00  -3.0136545e+00   6.7181751e+00   2.6703538e+00   7.1266479e+00
   6.3250000e+00   8.6511545e-01   1.0117681e+00   8.2361431e-01   1.0016762e+00  -3.0089160e+00   6.7302581e+00   2.6778337e+00   7.1388720e+00
   6.3300000e+00   8.6547709e-01   1.0116783e+00   8.2414250e-01   1.0013734e+00  -3.0041776e+00   6.7423412e+00   2.6853137e+00   7.1510961e+00
   6.3350000e+00   8.6577969e-01   1.0115909e+00   8.2467823e-01   1.0011190e+00  -2.9994391e+00   6.7544242e+00   2.6927937e+00   7.1633202e+00
   6.3400000e+00   8.6605468e-01   1.0114921e+00   8.2513216e-01   1.0008548e+00  -2.9947007e+00   6.7665073e+00   2.7002737e+00   7.1755443e+00
   6.3450000e+00   8.6627913e-01   1.0113298e+00   8.2558669e-01   1.0005787e+00  -2.9899622e+00   6.7785903e+00   2.7077537e+00   7.1877684e+00
   6.3500000e+00   8.6660167e-01   1.0112571e+00   8.2609299e-01   1.0002874e+00  -2.9852238e+00   6.7906734e+00   2.7152337e+00   7.1999925e+00
   6.3550000e+00   8.6689611e-01   1.0111343e+00   8.2666449e-01   9.9996842e-01  -2.9804853e+00   6.8027564e+00   2.7227136e+00   7.2122166e+00
   6.3600000e+00   8.6723573e-01   1.0109766e+00   8.2720998e-01   9.9967067e-01  -2.9757469e+00   6.8148394e+00   2.7301936e+00   7.2244407e+00
   6.3650000e+00   8.6758027e-01   1.0108377e+00   8.2771598e-01   9.9937037e-01  -2.9710084e+00   6.8269225e+00   2.7376736e+00   7.2366648e+00
   6.3700000e+00   8.6784539e-01   1.0107100e+00   8.2821953e-01   9.9906179e-01  -2.9662700e+00   6.8390055e+00   2.7451536e+00   7.2488889e+00
   6.3750000e+00   8.6812256e-01   1.0105682e+00   8.2880516e-01   9.9873543e-01  -2.9615315e+00   6.8510886e+00   2.7526336e+00   7.2611130e+00
   6.3800000e+00   8.6842047e-01   1.0104209e+00   8.2931915e-01   9.9838681e-01  -2.9567931e+00   6.8631716e+00   2.7601135e+00   7.2733371e+00
   6.3850000e+00   8.6876341e-01   1.0102488e+00   8.2983096e-01   9.9808930e-01  -2.9520546e+00   6.8752547e+00   2.7675935e+00   7.2855612e+00
   6.3900000e+00   8.6902731e-01   1.0101418e+00   8.3035424e-01   9.9780078e-01  -2.9473162e+00   6.8873377e+00   2.7750735e+00   7.2977853e+00
   6.3950000e+00   8.6942868e-01   1.0099546e+00   8.3088568e-01   9.9748216e-01  -2.9425777e+00   6.8994208e+00   2.7825535e+00   7.3100094e+00
   6.4000000e+00   8.6980475e-01   1.0097899e+00   8.3139873e-01   9.9709573e-01  -2.9378393e+00   6.9115038e+00   2.7900335e+00   7.3222335e+00
   6.4050000e+00   8.7005155e-01   1.0096576e+00   8.3189112e-01   9.9675809e-01  -2.9331008e+00   6.9235869e+00   2.7975135e+00   7.3344576e+00
   6.4100000e+00   8.7033650e-01   1.0095482e+00   8.3238292e-01   9.9640511e-01  -2.9283624e+00   6.9356699e+00   2.8049934e+00   7.3466817e+00
   6.4150000e+00   8.7069651e-01   1.0094082e+00   8.3301325e-01   9.9601717e-01  -2.9236239e+00   6.9477530e+00   2.8124734e+00   7.3589057e+00
   6.4200000e+00   8.7098285e-01   1.0092739e+00   8.3358718e-01   9.9565736e-01  -2.9188855e+00   6.9598360e+00   2.8199534e+00   7.3711298e+00
   6.4250000e+00   8.7130018e-01   1.0091345e+00   8.3409252e-01   9.9530471e-01  -2.9141470e+00   6.9719191e+00   2.8274334e+00   7.3833539e+00
   6.4300000e+00   8.7163894e-01   1.0089251e+00   8.3466395e-01   9.9495936e-01  -2.9094086e+00   6.9840021e+00   2.8349134e+00   7.3955780e+00
   6.4350000e+00   8.7197941e-01   1.0087163e+00   8.3522964e-01   9.9457981e-01  -2.9046701e+00   6.9960852e+00   2.8423934e+00   7.4078021e+00
   6.4400000e+00   8.7230891e-01   1.0085420e+00   8.3573811e-01   9.9417466e-01  -2.8999317e+00   7.0081682e+00   2.8498733e+00   7.4200262e+00
   6.4450000e+00   8.7263683e-01   1.0083588e+00   8.3629204e-01   9.9375226e-01  -2.8951932e+00   7.0202513e+00   2.8573533e+00   7.4322503e+00
   6.4500000e+00   8.7301759e-01   1.0081749e+00   8.3689874e-01   9.9337517e-01  -2.8904548e+00   7.0323343e+00   2.8648333e+00   7.4444744e+00
   6.4550000e+00   8.7327639e-01   1.0079765e+00   8.3743313e-01   9.9297051e-01  -2.8857163e+00   7.0444174e+00   2.8723133e+00   7.4566985e+00
   6.4600000e+00   8.7364422e-01   1.0077951e+00   8.3795740e-01   9.9259012e-01  -2.8809779e+00   7.0565004e+00   2.8797933e+00   7.4689226e+00
   6.4650000e+00   8.7398708e-01   1.0075686e+00   8.3850755e-01   9.9223971e-01  -2.8762394e+00   7.0685835e+00   2.8872732e+00   7.4811467e+00
   6.4700000e+00   8.7429690e-01   1.0073882e+00   8.3897791e-01   9.9180398e-01  -2.8715010e+00   7.0806665e+00   2.8947532e+00   7.4933708e+00
   6.4750000e+00   8.7460164e-01   1.0071889e+00   8.3943881e-01   9.9140184e-01  -2.8667625e+00   7.0927496e+00   2.9022332e+00   7.5055949e+00
   6.4800000e+00   8.7494800e-01   1.0069902e+00   8.3996343e-01   9.9100808e-01  -2.8620241e+00   7.1048326e+00   2.9097132e+00   7.5178190e+00
   6.4850000e+00   8.7531622e-01   1.0067785e+00   8.4046671e-01   9.9059323e-01  -2.8572856e+00   7.1169157e+00   2.9171932e+00   7.5300431e+00
   6.4900000e+00   8.7568020e-01   1.0065196e+00   8.4099149e-01   9.9011241e-01  -2.8525472e+00   7.1289987e+00   2.9246732e+00   7.5422672e+00
   6.4950000e+00   8.7602755e-01   1.0063461e+00   8.4148327e-01   9.8965973e-01  -2.8478087e+00   7.1410818e+00   2.9321531e+00   7.5544913e+00
   6.5000000e+00   8.7624905e-01   1.0061233e+00   8.4193487e-01   9.8920836e-01  -2.8430703e+00   7.1531648e+00   2.9396331e+00   7.5667154e+00
   6.5050000e+00   8.7661360e-01   1.0058788e+00   8.4244338e-01   9.8872226e-01  -2.8383318e+00   7.1652479e+00   2.9471131e+00   7.5789395e+00
   6.5100000e+00   8.7691377e-01   1.0056953e+00   8.4296500e-01   9.8825316e-01  -2.8335934e+00   7.1773309e+00   2.9545931e+00   7.5911636e+00
   6.5150000e+00   8.7723456e-01   1.0054373e+00   8.4353601e-01   9.8778761e-01  -2.8288549e+00   7.1894140e+00   2.9620731e+00   7.6033877e+00
   6.5200000e+00   8.7754425e-01   1.0051616e+00   8.4402124e-01   9.8728496e-01  -2.8241165e+00   7.2014970e+00   2.9695531e+00   7.6156118e+00
   6.5250000e+00   8.7784842e-01   1.0049109e+00   8.4453682e-01   9.8676992e-01  -2.8193780e+00   7.2135801e+00   2.9770330e+00   7.6278359e+00
   6.5300000e+00   8.7818821e-01   1.0046646e+00   8.4500178e-01   9.8629450e-01  -2.8146396e+00   7.2256631e+00   2.9845130e+00   7.6400600e+00
   6.5350000e+00   8.7848944e-01   1.0044392e+00   8.4546819e-01   9.8575643e-01  -2.8099011e+00   7.2377462e+00   2.9919930e+00   7.6522841e+00
   6.5400000e+00   8.7880277e-01   1.0042528e+00   8.4595179e-01   9.8518571e-01  -2.8051627e+00   7.2498292e+00   2.9994730e+00   7.6645081e+00
   6.5450000e+00   8.7905020e-01   1.0040310e+00   8.4650045e-01   9.8472275e-01  -2.8004242e+00   7.2619122e+00   3.0069530e+00   7.6767322e+00
   6.5500000e+00   8.7933611e-01   1.0037803e+00   8.4703460e-01   9.8416032e-01  -2.7956858e+00   7.2739953e+00   3.0144330e+00   7.6889563e+00
   6.5550000e+00   8.7960036e-01   1.0034878e+00   8.4757324e-01   9.8354943e-01  -2.7909473e+00   7.2860783e+00   3.0219129e+00   7.7011804e+00
   6.5600000e+00   8.7986152e-01   1.0032385e+00   8.4807868e-01   9.8296941e-01  -2.7862089e+00   7.2981614e+00   3.0293929e+00   7.7134045e+00
   6.5650000e+00   8.8020274e-01   1.0029017e+00   8.4859425e-01   9.8234451e-01  -2.7814704e+00   7.3102444e+00   3.0368729e+00   7.7256286e+00
   6.5700000e+00   8.8046892e-01   1.0025621e+00   8.4912403e-01   9.8177039e-01  -2.7767320e+00   7.3223275e+00   3.0443529e+00   7.7378527e+00
   6.5750000e+00   8.8075829e-01   1.0022987e+00   8.4964384e-01   9.8117190e-01  -2.7719935e+00   7.3344105e+00   3.0518329e+00   7.7500768e+00
   6.5800000e+00   8.8108438e-01   1.0020390e+00   8.5022567e-01   9.8055261e-01  -2.7672551e+00   7.3464936e+00   3.0593128e+00   7.7623009e+00
   6.5850000e+00   8.8143166e-01   1.0017465e+00   8.5071212e-01   9.7999927e-01  -2.7625166e+00   7.3585766e+00   3.0667928e+00   7.7745250e+00
   6.5900000e+00   8.8171121e-01   1.0014240e+00   8.5122551e-01   9.7944138e-01  -2.7577782e+00   7.3706597e+00   3.0742728e+00   7.7867491e+00
   6.5950000e+00   8.8200080e-01   1.0011472e+00   8.5170572e-01   9.7883158e-01  -2.7530397e+00   7.3827427e+00   3.0817528e+00   7.7989732e+00
   6.6000000e+00   8.8236052e-01   1.0008630e+00   8.5215620e-01   9.7817606e-01  -2.7483013e+00   7.3948258e+00   3.0892328e+00   7.8111973e+00
   6.6050000e+00   8.8270559e-01   1.0005175e+00   8.5267046e-01   9.7756061e-01  -2.7435628e+00   7.4069088e+00   3.0967128e+00   7.8234214e+00
   6.6100000e+00   8.8308121e-01   1.0001262e+00   8.5316601e-01   9.7695507e-01  -2.7388244e+00   7.4189919e+00   3.1041927e+00   7.8356455e+00
   6.6150000e+00   8.8345745e-01   9.9980631e-01   8.5371686e-01   9.7628079e-01  -2.7340859e+00   7.4310749e+00   3.1116727e+00   7.8478696e+00
   6.6200000e+00   8.8377642e-01   9.9947258e-01   8.5427191e-01   9.7559009e-01  -2.7293475e+00   7.4431580e+00   3.1191527e+00   7.8600937e+00
   6.6250000e+00   8.8407872e-01   9.9916834e-01   8.5481860e-01   9.7494195e-01  -2.7246090e+00   7.4552410e+00   3.1266327e+00   7.8723178e+00
   6.6300000e+00   8.8441722e-01   9.9889503e-01   8.5532433e-01   9.7432948e-01  -2.7198706e+00   7.4673241e+00   3.1341127e+00   7.8845419e+00
   6.6350000e+00   8.8477800e-01   9.9856041e-01   8.5582007e-01   9.7367458e-01  -2.7151321e+00   7.4794071e+00   3.1415927e+00   7.8967660e+00
   6.6400000e+00   8.8511676e-01   9.9810963e-01   8.5634904e-01   9.7295271e-01  -2.7103937e+00   7.4914902e+00   3.1490726e+00   7.9089901e+00
   6.6450000e+00   8.8547070e-01   9.9770917e-01   8.5689742e-01   9.7226512e-01  -2.7056552e+00   7.5035732e+00   3.1565526e+00   7.9212142e+00
   6.6500000e+00   8.8578795e-01   9.9736361e-01   8.5746562e-01   9.7158751e-01  -2.7009168e+00   7.5156563e+00   3.1640326e+00   7.9334383e+00
   6.6550000e+00   8.8606701e-01   9.9701432e-01   8.5792696e-01   9.7091404e-01  -2.6961783e+00   7.5277393e+00   3.1715126e+00   7.9456624e+00
   6.6600000e+00   8.8636970e-01   9.9666900e-01   8.5840584e-01   9.7021815e-01  -2.6914399e+00   7.5398224e+00   3.1789926e+00   7.9578864e+00
   6.6650000e+00   8.8666561e-01   9.9623151e-01   8.5899234e-01   9.6952816e-01  -2.6867014e+00   7.5519054e+00   3.1864725e+00   7.9701105e+00
   6.6700000e+00   8.8696459e-01   9.9587001e-01   8.5953876e-01   9.6878596e-01  -2.6819630e+00   7.5639885e+00   3.1939525e+00   7.9823346e+00
   6.6750000e+00   8.8719195e-01   9.9545497e-01   8.6007383e-01   9.6802183e-01  -2.6772245e+00   7.5760715e+00   3.2014325e+00   7.9945587e+00
   6.6800000e+00   8.8753337e-01   9.9504592e-01   8.6057390e-01   9.6731283e-01  -2.6724861e+00   7.5881546e+00   3.2089125e+00   8.0067828e+00
   6.6850000e+00   8.8780945e-01   9.9460834e-01   8.6106803e-01   9.6658866e-01  -2.6677476e+00   7.6002376e+00   3.2163925e+00   8.0190069e+00
   6.6900000e+00   8.8813211e-01   9.9415688e-01   8.6156262e-01   9.6579518e-01  -2.6630092e+00   7.6123207e+00   3.2238725e+00   8.0312310e+00
   6.6950000e+00   8.8840936e-01   9.9378967e-01   8.6211040e-01   9.6502265e-01  -2.6582707e+00   7.6244037e+00   3.2313524e+00   8.0434551e+00
   6.7000000e+00   8.8873624e-01   9.9335459e-01   8.6271244e-01   9.6424974e-01  -2.6535323e+00   7.6364868e+00   3.2388324e+00   8.0556792e+00
   6.7050000e+00   8.8903571e-01   9.9280292e-01   8.6323208e-01   9.6346703e-01  -2.6487938e+00   7.6485698e+00   3.2463124e+00   8.0679033e+00
   6.7100000e+00   8.8928216e-01   9.9241122e-01   8.6371031e-01   9.6273827e-01  -2.6440554e+00   7.6606529e+00   3.2537924e+00   8.0801274e+00
   6.7150000e+00   8.8954937e-01   9.9197714e-01   8.6427156e-01   9.6201945e-01  -2.6393169e+00   7.6727359e+00   3.2612724e+00   8.0923515e+00
   6.7200000e+00   8.8985558e-01   9.9152865e-01   8.6477070e-01   9.6123321e-01  -2.6345785e+00   7.6848190e+00   3.2687524e+00   8.1045756e+00
   6.7250000e+00   8.9019026e-01   9.9102569e-01   8.6521986e-01   9.6042404e-01  -2.6298400e+00   7.6969020e+00   3.2762323e+00   8.1167997e+00
   6.7300000e+00   8.9053232e-01   9.9052624e-01   8.6569206e-01   9.5961901e-01  -2.6251016e+00   7.7089850e+00   3.2837123e+00   8.1290238e+00
   6.7350000e+00   8.9084784e-01   9.9005706e-01   8.6619801e-01   9.5883593e-01  -2.6203631e+00   7.7210681e+00   3.2911923e+00   8.1412479e+00
   6.7400000e+00   8.9117680e-01   9.8957456e-01   8.6667511e-01   9.5800256e-01  -2.6156247e+00   7.7331511e+00   3.2986723e+00   8.1534720e+00
   6.7450000e+00   8.9143105e-01   9.8912695e-01   8.6718422e-01   9.5723743e-01  -2.6108862e+00   7.7452342e+00   3.3061523e+00   8.1656961e+00
   6.7500000e+00   8.9180686e-01   9.8864937e-01   8.6773388e-01   9.5645634e-01  -2.6061478e+00   7.7573172e+00   3.3136323e+00   8.1779202e+00
   6.7550000e+00   8.9217008e-01   9.8810355e-01   8.6831988e-01   9.5563172e-01  -2.6014093e+00   7.7694003e+00   3.3211122e+00   8.1901443e+00
   6.7600000e+00   8.9250136e-01   9.8757347e-01   8.6886981e-01   9.5476308e-01  -2.5966709e+00   7.7814833e+00   3.3285922e+00   8.2023684e+00
   6.7650000e+00   8.9283128e-01   9.8698669e-01   8.6940438e-01   9.5391335e-01  -2.5919324e+00   7.7935664e+00   3.3360722e+00   8.2145925e+00
   6.7700000e+00   8.9311770e-01   9.8646474e-01   8.6991782e-01   9.5309512e-01  -2.5871940e+00   7.8056494e+00   3.3435522e+00   8.2268166e+00
   6.7750000e+00   8.9343793e-01   9.8592275e-01   8.7037660e-01   9.5226621e-01  -2.5824555e+00   7.8177325e+00   3.3510322e+00   8.2390407e+00
   6.7800000e+00   8.9374639e-01   9.8538312e-01   8.7092203e-01   9.5145544e-01  -2.5777170e+00   7.8298155e+00   3.3585121e+00   8.2512648e+00
   6.7850000e+00   8.9409493e-01   9.8487422e-01   8.7143220e-01   9.5061412e-01  -2.5729786e+00   7.8418986e+00   3.3659921e+00   8.2634888e+00
   6.7900000e+00   8.9439684e-01   9.8432693e-01   8.7196620e-01   9.4981531e-01  -2.5682401e+00   7.8539816e+00   3.3734721e+00   8.2757129e+00
   6.7950000e+00   8.9471161e-01   9.8376093e-01   8.7251417e-01   9.4903973e-01  -2.5635017e+00   7.8660647e+00   3.3809521e+00   8.2879370e+00
   6.8000000e+00   8.9502338e-01   9.8315313e-01   8.7298406e-01   9.4824032e-01  -2.5587632e+00   7.8781477e+00   3.3884321e+00   8.3001611e+00
   6.8050000e+00   8.9528148e-01   9.8257428e-01   8.7352097e-01   9.4739488e-01  -2.5540248e+00   7.8902308e+00   3.3959121e+00   8.3123852e+00
   6.8100000e+00   8.9558197e-01   9.8194885e-01   8.7403051e-01   9.4663253e-01  -2.5492863e+00   7.9023138e+00   3.4033920e+00   8.3246093e+00
   6.8150000e+00   8.9587144e-01   9.8137926e-01   8.7449742e-01   9.4578470e-01  -2.5445479e+00   7.9143969e+00   3.4108720e+00   8.3368334e+00
   6.8200000e+00   8.9617767e-01   9.8073340e-01   8.7504854e-01   9.4496759e-01  -2.5398094e+00   7.9264799e+00   3.4183520e+00   8.3490575e+00
   6.8250000e+00   8.9651818e-01   9.8012685e-01   8.7554009e-01   9.4414032e-01  -2.5350710e+00   7.9385630e+00   3.4258320e+00   8.3612816e+00
   6.8300000e+00   8.9685411e-01   9.7951249e-01   8.7605067e-01   9.4331711e-01  -2.5303325e+00   7.9506460e+00   3.4333120e+00   8.3735057e+00
   6.8350000e+00   8.9716126e-01   9.7881839e-01   8.7653374e-01   9.4254488e-01  -2.5255941e+00   7.9627291e+00   3.4407920e+00   8.3857298e+00
   6.8400000e+00   8.9743094e-01   9.7816491e-01   8.7703866e-01   9.4173899e-01  -2.5208556e+00   7.9748121e+00   3.4482719e+00   8.3979539e+00
   6.8450000e+00   8.9770482e-01   9.7752802e-01   8.7755529e-01   9.4101722e-01  -2.5161172e+00   7.9868952e+00   3.4557519e+00   8.4101780e+00
   6.8500000e+00   8.9806713e-01   9.7688951e-01   8.7813360e-01   9.4023685e-01  -2.5113787e+00   7.9989782e+00   3.4632319e+00   8.4224021e+00
   6.8550000e+00   8.9839863e-01   9.7618137e-01   8.7864841e-01   9.3947550e-01  -2.5066403e+00   8.0110613e+00   3.4707119e+00   8.4346262e+00
   6.8600000e+00   8.9873458e-01   9.7550013e-01   8.7915671e-01   9.3871323e-01  -2.5019018e+00   8.0231443e+00   3.4781919e+00   8.4468503e+00
   6.8650000e+00   8.9904623e-01   9.7488147e-01   8.7970682e-01   9.3796108e-01  -2.4971634e+00   8.0352274e+00   3.4856718e+00   8.4590744e+00
   6.8700000e+00   8.9935888e-01   9.7420683e-01   8.8020951e-01   9.3723185e-01  -2.4924249e+00   8.0473104e+00   3.4931518e+00   8.4712985e+00
   6.8750000e+00   8.9962942e-01   9.7347416e-01   8.8074754e-01   9.3649670e-01  -2.4876865e+00   8.0593935e+00   3.5006318e+00   8.4835226e+00
   6.8800000e+00   9.0000477e-01   9.7274325e-01   8.8125280e-01   9.3572174e-01  -2.4829480e+00   8.0714765e+00   3.5081118e+00   8.4957467e+00
   6.8850000e+00   9.0034081e-01   9.7201782e-01   8.8175899e-01   9.3502321e-01  -2.4782096e+00   8.0835596e+00   3.5155918e+00   8.5079708e+00
   6.8900000e+00   9.0065461e-01   9.7127492e-01   8.8226938e-01   9.3428588e-01  -2.4734711e+00   8.0956426e+00   3.5230718e+00   8.5201949e+00
   6.8950000e+00   9.0100021e-01   9.7053072e-01   8.8273022e-01   9.3355621e-01  -2.4687327e+00   8.1077257e+00   3.5305517e+00   8.5324190e+00
   6.9000000e+00   9.0124466e-01   9.6987545e-01   8.8320641e-01   9.3284854e-01  -2.4639942e+00   8.1198087e+00   3.5380317e+00   8.5446431e+00
   6.9050000e+00   9.0154423e-01   9.6913475e-01   8.8369707e-01   9.3217646e-01  -2.4592558e+00   8.1318918e+00   3.5455117e+00   8.5568671e+00
   6.9100000e+00   9.0193399e-01   9.6831901e-01   8.8420568e-01   9.3151359e-01  -2.4545173e+00   8.1439748e+00   3.5529917e+00   8.5690912e+00
   6.9150000e+00   9.0226881e-01   9.6753059e-01   8.8477877e-01   9.3085535e-01  -2.4497789e+00   8.1560579e+00   3.5604717e+00   8.5813153e+00
   6.9200000e+00   9.0263483e-01   9.6673900e-01   8.8526714e-01   9.3020967e-01  -2.4450404e+00   8.1681409e+00   3.5679517e+00   8.5935394e+00
   6.9250000e+00   9.0292230e-01   9.6592537e-01   8.8575070e-01   9.2956241e-01  -2.4403020e+00   8.1802239e+00   3.5754316e+00   8.6057635e+00
   6.9300000e+00   9.0326108e-01   9.6510385e-01   8.8627566e-01   9.2895817e-01  -2.4355635e+00   8.1923070e+00   3.5829116e+00   8.6179876e+00
   6.9350000e+00   9.0358650e-01   9.6429896e-01   8.8677628e-01   9.2838295e-01  -2.4308251e+00   8.2043900e+00   3.5903916e+00   8.6302117e+00
   6.9400000e+00   9.0385223e-01   9.6352012e-01   8.8717573e-01   9.2776061e-01  -2.4260866e+00   8.2164731e+00   3.5978716e+00   8.6424358e+00
   6.9450000e+00   9.0421648e-01   9.6270198e-01   8.8767623e-01   9.2718746e-01  -2.4213482e+00   8.2285561e+00   3.6053516e+00   8.6546599e+00
   6.9500000e+00   9.0454492e-01   9.6187153e-01   8.8816351e-01   9.2661514e-01  -2.4166097e+00   8.2406392e+00   3.6128316e+00   8.6668840e+00
   6.9550000e+00   9.0479653e-01   9.6102427e-01   8.8862507e-01   9.2601637e-01  -2.4118713e+00   8.2527222e+00   3.6203115e+00   8.6791081e+00
   6.9600000e+00   9.0515918e-01   9.6022199e-01   8.8912294e-01   9.2544352e-01  -2.4071328e+00   8.2648053e+00   3.6277915e+00   8.6913322e+00
   6.9650000e+00   9.0546192e-01   9.5938303e-01   8.8958271e-01   9.2494052e-01  -2.4023944e+00   8.2768883e+00   3.6352715e+00   8.7035563e+00
   6.9700000e+00   9.0574940e-01   9.5858331e-01   8.9002583e-01   9.2445019e-01  -2.3976559e+00   8.2889714e+00   3.6427515e+00   8.7157804e+00
   6.9750000e+00   9.0606349e-01   9.5774264e-01   8.9050856e-01   9.2393598e-01  -2.3929175e+00   8.3010544e+00   3.6502315e+00   8.7280045e+00
   6.9800000e+00   9.0645103e-01   9.5688392e-01   8.9102340e-01   9.2341674e-01  -2.3881790e+00   8.3131375e+00   3.6577114e+00   8.7402286e+00
   6.9850000e+00   9.0674316e-01   9.5608618e-01   8.9150246e-01   9.2288417e-01  -2.3834406e+00   8.3252205e+00   3.6651914e+00   8.7524527e+00
   6.9900000e+00   9.0700228e-01   9.5528882e-01   8.9199795e-01   9.2236781e-01  -2.3787021e+00   8.3373036e+00   3.6726714e+00   8.7646768e+00
   6.9950000e+00   9.0731464e-01   9.5452001e-01   8.9247316e-01   9.2193342e-01  -2.3739637e+00   8.3493866e+00   3.6801514e+00   8.7769009e+00
   7.0000000e+00   9.0762967e-01   9.5369944e-01   8.9300156e-01   9.2156094e-01  -2.3692252e+00   8.3614697e+00   3.6876314e+00   8.7891250e+00
   7.0050000e+00   9.0794077e-01   9.5288749e-01   8.9356785e-01   9.2111381e-01  -2.3644868e+00   8.3735527e+00   3.6951114e+00   8.8013491e+00
   7.0100000e+00   9.0820486e-01   9.5208440e-01   8.9407086e-01   9.2070920e-01  -2.3597483e+00   8.3856358e+00   3.7025913e+00   8.8135732e+00
   7.0150000e+00   9.0852352e-01   9.5118391e-01   8.9460592e-01   9.2030580e-01  -2.3550099e+00   8.3977188e+00   3.7100713e+00   8.8257973e+00
   7.0200000e+00   9.0883532e-01   9.5037264e-01   8.9509898e-01   9.1990464e-01  -2.3502714e+00   8.4098019e+00   3.7175513e+00   8.8380214e+00
   7.0250000e+00   9.0908318e-01   9.4961492e-01   8.9561388e-01   9.1954948e-01  -2.3455330e+00   8.4218849e+00   3.7250313e+00   8.8502455e+00
   7.0300000e+00   9.0938642e-01   9.4883812e-01   8.9612922e-01   9.1923385e-01  -2.3407945e+00   8.4339680e+00   3.7325113e+00   8.8624695e+00
   7.0350000e+00   9.0969530e-01   9.4803308e-01   8.9665545e-01   9.1893085e-01  -2.3360561e+00   8.4460510e+00   3.7399913e+00   8.8746936e+00
   7.0400000e+00   9.1000944e-01   9.4726544e-01   8.9720989e-01   9.1864210e-01  -2.3313176e+00   8.4581341e+00   3.7474712e+00   8.8869177e+00
   7.0450000e+00   9.1030034e-01   9.4640044e-01   8.9773625e-01   9.1839792e-01  -2.3265792e+00   8.4702171e+00   3.7549512e+00   8.8991418e+00
   7.0500000e+00   9.1065073e-01   9.4554302e-01   8.9822678e-01   9.1811504e-01  -2.3218407e+00   8.4823002e+00   3.7624312e+00   8.9113659e+00
   7.0550000e+00   9.1093883e-01   9.4474591e-01   8.9868390e-01   9.1788030e-01  -2.3171023e+00   8.4943832e+00   3.7699112e+00   8.9235900e+00
   7.0600000e+00   9.1128127e-01   9.4397758e-01   8.9911031e-01   9.1771814e-01  -2.3123638e+00   8.5064663e+00   3.7773912e+00   8.9358141e+00
   7.0650000e+00   9.1163310e-01   9.4323514e-01   8.9953751e-01   9.1754424e-01  -2.3076254e+00   8.5185493e+00   3.7848711e+00   8.9480382e+00
   7.0700000e+00   9.1199222e-01   9.4249966e-01   9.0001878e-01   9.1740148e-01  -2.3028869e+00   8.5306324e+00   3.7923511e+00   8.9602623e+00
   7.0750000e+00   9.1234477e-01   9.4179017e-01   9.0050592e-01   9.1724938e-01  -2.2981485e+00   8.5427154e+00   3.7998311e+00   8.9724864e+00
   7.0800000e+00   9.1266689e-01   9.4102407e-01   9.0098881e-01   9.1712884e-01  -2.2934100e+00   8.5547985e+00   3.8073111e+00   8.9847105e+00
   7.0850000e+00   9.1296487e-01   9.4026924e-01   9.0144734e-01   9.1702937e-01  -2.2886716e+00   8.5668815e+00   3.8147911e+00   8.9969346e+00
   7.0900000e+00   9.1326874e-01   9.3946024e-01   9.0195192e-01   9.1694565e-01  -2.2839331e+00   8.5789646e+00   3.8222711e+00   9.0091587e+00
   7.0950000e+00   9.1360241e-01   9.3870910e-01   9.0238994e-01   9.1684546e-01  -2.2791947e+00   8.5910476e+00   3.8297510e+00   9.0213828e+00
   7.1000000e+00   9.1394237e-01   9.3798249e-01   9.0289797e-01   9.1677726e-01  -2.2744562e+00   8.6031307e+00   3.8372310e+00   9.0336069e+00
   7.1050000e+00   9.1420057e-01   9.3718106e-01   9.0341421e-01   9.1672840e-01  -2.2697178e+00   8.6152137e+00   3.8447110e+00   9.0458310e+00
   7.1100000e+00   9.1451806e-01   9.3644976e-01   9.0389088e-01   9.1662900e-01  -2.2649793e+00   8.6272967e+00   3.8521910e+00   9.0580551e+00
   7.1150000e+00   9.1481945e-01   9.3579428e-01   9.0433306e-01   9.1664230e-01  -2.2602409e+00   8.6393798e+00   3.8596710e+00   9.0702792e+00
   7.1200000e+00   9.1504860e-01   9.3511017e-01   9.0476009e-01   9.1669027e-01  -2.2555024e+00   8.6514628e+00   3.8671510e+00   9.0825033e+00
   7.1250000e+00   9.1529192e-01   9.3442959e-01   9.0517194e-01   9.1675319e-01  -2.2507640e+00   8.6635459e+00   3.8746309e+00   9.0947274e+00
   7.1300000e+00   9.1563111e-01   9.3375332e-01   9.0564685e-01   9.1678934e-01  -2.2460255e+00   8.6756289e+00   3.8821109e+00   9.1069515e+00
   7.1350000e+00   9.1599708e-01   9.3303934e-01   9.0616788e-01   9.1680066e-01  -2.2412871e+00   8.6877120e+00   3.8895909e+00   9.1191756e+00
   7.1400000e+00   9.1630502e-01   9.3227821e-01   9.0666669e-01   9.1679074e-01  -2.2365486e+00   8.6997950e+00   3.8970709e+00   9.1313997e+00
   7.1450000e+00   9.1661328e-01   9.3164114e-01   9.0712862e-01   9.1685523e-01  -2.2318102e+00   8.7118781e+00   3.9045509e+00   9.1436238e+00
   7.1500000e+00   9.1687454e-01   9.3108173e-01   9.0756895e-01   9.1698304e-01  -2.2270717e+00   8.7239611e+00   3.9120309e+00   9.1558479e+00
   7.1550000e+00   9.1715793e-01   9.3045068e-01   9.0799270e-01   9.1707478e-01  -2.2223333e+00   8.7360442e+00   3.9195108e+00   9.1680719e+00
   7.1600000e+00   9.1746062e-01   9.2985151e-01   9.0850624e-01   9.1716393e-01  -2.2175948e+00   8.7481272e+00   3.9269908e+00   9.1802960e+00
   7.1650000e+00   9.1776492e-01   9.2925628e-01   9.0905142e-01   9.1727663e-01  -2.2128564e+00   8.7602103e+00   3.9344708e+00   9.1925201e+00
   7.1700000e+00   9.1809582e-01   9.2875454e-01   9.0953497e-01   9.1746130e-01  -2.2081179e+00   8.7722933e+00   3.9419508e+00   9.2047442e+00
   7.1750000e+00   9.1834869e-01   9.2815818e-01   9.1000133e-01   9.1758717e-01  -2.2033795e+00   8.7843764e+00   3.9494308e+00   9.2169683e+00
   7.1800000e+00   9.1867475e-01   9.2759038e-01   9.1043343e-01   9.1778334e-01  -2.1986410e+00   8.7964594e+00   3.9569107e+00   9.2291924e+00
   7.1850000e+00   9.1892479e-01   9.2707690e-01   9.1091130e-01   9.1799395e-01  -2.1939026e+00   8.8085425e+00   3.9643907e+00   9.2414165e+00
   7.1900000e+00   9.1921327e-01   9.2661635e-01   9.1132701e-01   9.1821203e-01  -2.1891641e+00   8.8206255e+00   3.9718707e+00   9.2536406e+00
   7.1950000e+00   9.1951163e-01   9.2614820e-01   9.1184279e-01   9.1847544e-01  -2.1844257e+00   8.8327086e+00   3.9793507e+00   9.2658647e+00
   7.2000000e+00   9.1983588e-01   9.2562801e-01   9.1234405e-01   9.1872189e-01  -2.1796872e+00   8.8447916e+00   3.9868307e+00   9.2780888e+00
   7.2050000e+00   9.2011183e-01   9.2518527e-01   9.1277087e-01   9.1896570e-01  -2.1749488e+00   8.8568747e+00   3.9943107e+00   9.2903129e+00
   7.2100000e+00   9.2041062e-01   9.2482638e-01   9.1319023e-01   9.1926260e-01  -2.1702103e+00   8.8689577e+00   4.0017906e+00   9.3025370e+00
   7.2150000e+00   9.2077553e-01   9.2444141e-01   9.1363155e-01   9.1953868e-01  -2.1654719e+00   8.8810408e+00   4.0092706e+00   9.3147611e+00
   7.2200000e+00   9.2103315e-01   9.2404833e-01   9.1402271e-01   9.1979171e-01  -2.1607334e+00   8.8931238e+00   4.0167506e+00   9.3269852e+00
   7.2250000e+00   9.2136393e-01   9.2360379e-01   9.1445533e-01   9.2004065e-01  -2.1559950e+00   8.9052069e+00   4.0242306e+00   9.3392093e+00
   7.2300000e+00   9.2168469e-01   9.2324582e-01   9.1494241e-01   9.2034275e-01  -2.1512565e+00   8.9172899e+00   4.0317106e+00   9.3514334e+00
   7.2350000e+00   9.2195236e-01   9.2293203e-01   9.1541980e-01   9.2064163e-01  -2.1465181e+00   8.9293730e+00   4.0391906e+00   9.3636575e+00
   7.2400000e+00   9.2224572e-01   9.2266346e-01   9.1585502e-01   9.2092311e-01  -2.1417796e+00   8.9414560e+00   4.0466705e+00   9.3758816e+00
   7.2450000e+00   9.2255596e-01   9.2236997e-01   9.1636525e-01   9.2131926e-01  -2.1370412e+00   8.9535391e+00   4.0541505e+00   9.3881057e+00
   7.2500000e+00   9.2284644e-01   9.2207725e-01   9.1684608e-01   9.2167807e-01  -2.1323027e+00   8.9656221e+00   4.0616305e+00   9.4003298e+00
   7.2550000e+00   9.2311695e-01   9.2176787e-01   9.1727301e-01   9.2199051e-01  -2.1275643e+00   8.9777052e+00   4.0691105e+00   9.4125539e+00
   7.2600000e+00   9.2337113e-01   9.2155645e-01   9.1768412e-01   9.2228640e-01  -2.1228258e+00   8.9897882e+00   4.0765905e+00   9.4247780e+00
   7.2650000e+00   9.2368752e-01   9.2135313e-01   9.1810483e-01   9.2268864e-01  -2.1180874e+00   9.0018713e+00   4.0840704e+00   9.4370021e+00
   7.2700000e+00   9.2399249e-01   9.2113680e-01   9.1852409e-01   9.2307936e-01  -2.1133489e+00   9.0139543e+00   4.0915504e+00   9.4492262e+00
   7.2750000e+00   9.2432178e-01   9.2100728e-01   9.1896523e-01   9.2341020e-01  -2.1086105e+00   9.0260374e+00   4.0990304e+00   9.4614502e+00
   7.2800000e+00   9.2466499e-01   9.2083408e-01   9.1947065e-01   9.2383950e-01  -2.1038720e+00   9.0381204e+00   4.1065104e+00   9.4736743e+00
   7.2850000e+00   9.2499673e-01   9.2066762e-01   9.1990315e-01   9.2423173e-01  -2.0991336e+00   9.0502035e+00   4.1139904e+00   9.4858984e+00
   7.2900000e+00   9.2526758e-01   9.2046746e-01   9.2035425e-01   9.2465587e-01  -2.0943951e+00   9.0622865e+00   4.1214704e+00   9.4981225e+00
   7.2950000e+00   9.2556690e-01   9.2034710e-01   9.2077159e-01   9.2507723e-01  -2.0896567e+00   9.0743695e+00   4.1289503e+00   9.5103466e+00
   7.3000000e+00   9.2580866e-01   9.2022457e-01   9.2118307e-01   9.2549906e-01  -2.0849182e+00   9.0864526e+00   4.1364303e+00   9.5225707e+00
   7.3050000e+00   9.2602569e-01   9.2017237e-01   9.2153576e-01   9.2593950e-01  -2.0801798e+00   9.0985356e+00   4.1439103e+00   9.5347948e+00
   7.3100000e+00   9.2633644e-01   9.2012472e-01   9.2189564e-01   9.2643529e-01  -2.0754413e+00   9.1106187e+00   4.1513903e+00   9.5470189e+00
   7.3150000e+00   9.2664202e-01   9.2015224e-01   9.2229473e-01   9.2685124e-01  -2.0707029e+00   9.1227017e+00   4.1588703e+00   9.5592430e+00
   7.3200000e+00   9.2696390e-01   9.2010865e-01   9.2272633e-01   9.2734438e-01  -2.0659644e+00   9.1347848e+00   4.1663503e+00   9.5714671e+00
   7.3250000e+00   9.2718556e-01   9.2008373e-01   9.2312801e-01   9.2781088e-01  -2.0612259e+00   9.1468678e+00   4.1738302e+00   9.5836912e+00
   7.3300000e+00   9.2742217e-01   9.2009896e-01   9.2358792e-01   9.2831575e-01  -2.0564875e+00   9.1589509e+00   4.1813102e+00   9.5959153e+00
   7.3350000e+00   9.2774784e-01   9.2007704e-01   9.2400646e-01   9.2883924e-01  -2.0517490e+00   9.1710339e+00   4.1887902e+00   9.6081394e+00
   7.3400000e+00   9.2796589e-01   9.2016244e-01   9.2441932e-01   9.2933039e-01  -2.0470106e+00   9.1831170e+00   4.1962702e+00   9.6203635e+00
   7.3450000e+00   9.2825881e-01   9.2022466e-01   9.2481578e-01   9.2984050e-01  -2.0422721e+00   9.1952000e+00   4.2037502e+00   9.6325876e+00
   7.3500000e+00   9.2860621e-01   9.2029997e-01   9.2523925e-01   9.3026716e-01  -2.0375337e+00   9.2072831e+00   4.2112302e+00   9.6448117e+00
   7.3550000e+00   9.2891515e-01   9.2035554e-01   9.2565424e-01   9.3070841e-01  -2.0327952e+00   9.2193661e+00   4.2187101e+00   9.6570358e+00
   7.3600000e+00   9.2922603e-01   9.2042788e-01   9.2610695e-01   9.3121775e-01  -2.0280568e+00   9.2314492e+00   4.2261901e+00   9.6692599e+00
   7.3650000e+00   9.2953953e-01   9.2052527e-01   9.2647812e-01   9.3174109e-01  -2.0233183e+00   9.2435322e+00   4.2336701e+00   9.6814840e+00
   7.3700000e+00   9.2979517e-01   9.2069539e-01   9.2687853e-01   9.3223615e-01  -2.0185799e+00   9.2556153e+00   4.2411501e+00   9.6937081e+00
   7.3750000e+00   9.3005105e-01   9.2081740e-01   9.2727015e-01   9.3274511e-01  -2.0138414e+00   9.2676983e+00   4.2486301e+00   9.7059322e+00
   7.3800000e+00   9.3044130e-01   9.2092344e-01   9.2766460e-01   9.3321725e-01  -2.0091030e+00   9.2797814e+00   4.2561100e+00   9.7181563e+00
   7.3850000e+00   9.3071441e-01   9.2109702e-01   9.2807373e-01   9.3372795e-01  -2.0043645e+00   9.2918644e+00   4.2635900e+00   9.7303804e+00
   7.3900000e+00   9.3103088e-01   9.2127526e-01   9.2841283e-01   9.3421577e-01  -1.9996261e+00   9.3039475e+00   4.2710700e+00   9.7426045e+00
   7.3950000e+00   9.3132585e-01   9.2147476e-01   9.2882576e-01   9.3471957e-01  -1.9948876e+00   9.3160305e+00   4.2785500e+00   9.7548286e+00
   7.4000000e+00   9.3160419e-01   9.2168647e-01   9.2926148e-01   9.3524938e-01  -1.9901492e+00   9.3281136e+00   4.2860300e+00   9.7670526e+00
   7.4050000e+00   9.3191254e-01   9.2183295e-01   9.2965450e-01   9.3574412e-01  -1.9854107e+00   9.3401966e+00   4.2935100e+00   9.7792767e+00
   7.4100000e+00   9.3220039e-01   9.2207948e-01   9.3005792e-01   9.3628570e-01  -1.9806723e+00   9.3522797e+00   4.3009899e+00   9.7915008e+00
   7.4150000e+00   9.3245024e-01   9.2236758e-01   9.3054210e-01   9.3681535e-01  -1.9759338e+00   9.3643627e+00   4.3084699e+00   9.8037249e+00
   7.4200000e+00   9.3271293e-01   9.2262417e-01   9.3088986e-01   9.3737501e-01  -1.9711954e+00   9.3764458e+00   4.3159499e+00   9.8159490e+00
   7.4250000e+00   9.3297526e-01   9.2286755e-01   9.3124653e-01   9.3790733e-01  -1.9664569e+00   9.3885288e+00   4.3234299e+00   9.8281731e+00
   7.4300000e+00   9.3331088e-01   9.2317101e-01   9.3165914e-01   9.3848585e-01  -1.9617185e+00   9.4006119e+00   4.3309099e+00   9.8403972e+00
   7.4350000e+00   9.3358060e-01   9.2346604e-01   9.3204769e-01   9.3906999e-01  -1.9569800e+00   9.4126949e+00   4.3383899e+00   9.8526213e+00
   7.4400000e+00   9.3386165e-01   9.2383775e-01   9.3239573e-01   9.3959263e-01  -1.9522416e+00   9.4247780e+00   4.3458698e+00   9.8648454e+00
   7.4450000e+00   9.3418960e-01   9.2416692e-01   9.3288771e-01   9.4013360e-01  -1.9475031e+00   9.4368610e+00   4.3533498e+00   9.8770695e+00
   7.4500000e+00   9.3446740e-01   9.2452066e-01   9.3329891e-01   9.4070301e-01  -1.9427647e+00   9.4489441e+00   4.3608298e+00   9.8892936e+00
   7.4550000e+00   9.3472604e-01   9.2491498e-01   9.3368820e-01   9.4121781e-01  -1.9380262e+00   9.4610271e+00   4.3683098e+00   9.9015177e+00
   7.4600000e+00   9.3504276e-01   9.2529682e-01   9.3405217e-01   9.4183435e-01  -1.9332878e+00   9.4731102e+00   4.3757898e+00   9.9137418e+00
   7.4650000e+00   9.3529065e-01   9.2565113e-01   9.3446554e-01   9.4235673e-01  -1.9285493e+00   9.4851932e+00   4.3832698e+00   9.9259659e+00
   7.4700000e+00   9.3556614e-01   9.2605428e-01   9.3491488e-01   9.4287991e-01  -1.9238109e+00   9.4972763e+00   4.3907497e+00   9.9381900e+00
   7.4750000e+00   9.3587362e-01   9.2644562e-01   9.3536122e-01   9.4339108e-01  -1.9190724e+00   9.5093593e+00   4.3982297e+00   9.9504141e+00
   7.4800000e+00   9.3618314e-01   9.2685216e-01   9.3580555e-01   9.4391171e-01  -1.9143340e+00   9.5214424e+00   4.4057097e+00   9.9626382e+00
   7.4850000e+00   9.3646602e-01   9.2724886e-01   9.3626564e-01   9.4445859e-01  -1.9095955e+00   9.5335254e+00   4.4131897e+00   9.9748623e+00
   7.4900000e+00   9.3675177e-01   9.2765971e-01   9.3671476e-01   9.4500959e-01  -1.9048571e+00   9.5456084e+00   4.4206697e+00   9.9870864e+00
   7.4950000e+00   9.3706455e-01   9.2806137e-01   9.3711778e-01   9.4557977e-01  -1.9001186e+00   9.5576915e+00   4.4281496e+00   9.9993105e+00
   7.5000000e+00   9.3731413e-01   9.2843850e-01   9.3760121e-01   9.4612392e-01  -1.8953802e+00   9.5697745e+00   4.4356296e+00   1.0011535e+01
   7.5050000e+00   9.3757369e-01   9.2887240e-01   9.3801576e-01   9.4658052e-01  -1.8906417e+00   9.5818576e+00   4.4431096e+00   1.0023759e+01
   7.5100000e+00   9.3790878e-01   9.2931203e-01   9.3842155e-01   9.4713219e-01  -1.8859033e+00   9.5939406e+00   4.4505896e+00   1.0035983e+01
   7.5150000e+00   9.3827367e-01   9.2976035e-01   9.3879654e-01   9.4768822e-01  -1.8811648e+00   9.6060237e+00   4.4580696e+00   1.0048207e+01
   7.5200000e+00   9.3856087e-01   9.3025105e-01   9.3917380e-01   9.4819484e-01  -1.8764264e+00   9.6181067e+00   4.4655496e+00   1.0060431e+01
   7.5250000e+00   9.3887393e-01   9.3072083e-01   9.3956011e-01   9.4875045e-01  -1.8716879e+00   9.6301898e+00   4.4730295e+00   1.0072655e+01
   7.5300000e+00   9.3927349e-01   9.3119246e-01   9.3997476e-01   9.4933012e-01  -1.8669495e+00   9.6422728e+00   4.4805095e+00   1.0084879e+01
   7.5350000e+00   9.3954187e-01   9.3164929e-01   9.4031995e-01   9.4989592e-01  -1.8622110e+00   9.6543559e+00   4.4879895e+00   1.0097103e+01
   7.5400000e+00   9.3980992e-01   9.3208572e-01   9.4074802e-01   9.5042952e-01  -1.8574726e+00   9.6664389e+00   4.4954695e+00   1.0109327e+01
   7.5450000e+00   9.4009509e-01   9.3255809e-01   9.4114241e-01   9.5097211e-01  -1.8527341e+00   9.6785220e+00   4.5029495e+00   1.0121551e+01
   7.5500000e+00   9.4038078e-01   9.3304811e-01   9.4153012e-01   9.5149778e-01  -1.8479957e+00   9.6906050e+00   4.5104295e+00   1.0133776e+01
   7.5550000e+00   9.4060692e-01   9.3356420e-01   9.4193439e-01   9.5204809e-01  -1.8432572e+00   9.7026881e+00   4.5179094e+00   1.0146000e+01
   7.5600000e+00   9.4088197e-01   9.3408723e-01   9.4232905e-01   9.5261267e-01  -1.8385188e+00   9.7147711e+00   4.5253894e+00   1.0158224e+01
   7.5650000e+00   9.4113289e-01   9.3458464e-01   9.4271111e-01   9.5316543e-01  -1.8337803e+00   9.7268542e+00   4.5328694e+00   1.0170448e+01
   7.5700000e+00   9.4140788e-01   9.3510085e-01   9.4313843e-01   9.5371205e-01  -1.8290419e+00   9.7389372e+00   4.5403494e+00   1.0182672e+01
   7.5750000e+00   9.4165646e-01   9.3556322e-01   9.4357080e-01   9.5426944e-01  -1.8243034e+00   9.7510203e+00   4.5478294e+00   1.0194896e+01
   7.5800000e+00   9.4193810e-01   9.3607896e-01   9.4395645e-01   9.5483760e-01  -1.8195650e+00   9.7631033e+00   4.5553093e+00   1.0207120e+01
   7.5850000e+00   9.4224442e-01   9.3658740e-01   9.4433525e-01   9.5536372e-01  -1.8148265e+00   9.7751864e+00   4.5627893e+00   1.0219344e+01
   7.5900000e+00   9.4252928e-01   9.3706599e-01   9.4466493e-01   9.5590654e-01  -1.8100881e+00   9.7872694e+00   4.5702693e+00   1.0231568e+01
   7.5950000e+00   9.4278506e-01   9.3762778e-01   9.4502748e-01   9.5640173e-01  -1.8053496e+00   9.7993525e+00   4.5777493e+00   1.0243792e+01
   7.6000000e+00   9.4313112e-01   9.3817753e-01   9.4547990e-01   9.5690168e-01  -1.8006112e+00   9.8114355e+00   4.5852293e+00   1.0256016e+01
   7.6050000e+00   9.4337531e-01   9.3866210e-01   9.4582012e-01   9.5740930e-01  -1.7958727e+00   9.8235186e+00   4.5927093e+00   1.0268241e+01
   7.6100000e+00   9.4372329e-01   9.3920477e-01   9.4620607e-01   9.5791990e-01  -1.7911343e+00   9.8356016e+00   4.6001892e+00   1.0280465e+01
   7.6150000e+00   9.4399302e-01   9.3975628e-01   9.4664611e-01   9.5847257e-01  -1.7863958e+00   9.8476847e+00   4.6076692e+00   1.0292689e+01
   7.6200000e+00   9.4422955e-01   9.4031941e-01   9.4704520e-01   9.5898724e-01  -1.7816574e+00   9.8597677e+00   4.6151492e+00   1.0304913e+01
   7.6250000e+00   9.4455994e-01   9.4082552e-01   9.4743056e-01   9.5949421e-01  -1.7769189e+00   9.8718508e+00   4.6226292e+00   1.0317137e+01
   7.6300000e+00   9.4489239e-01   9.4138027e-01   9.4788751e-01   9.6000323e-01  -1.7721805e+00   9.8839338e+00   4.6301092e+00   1.0329361e+01
   7.6350000e+00   9.4516992e-01   9.4190423e-01   9.4829468e-01   9.6052370e-01  -1.7674420e+00   9.8960169e+00   4.6375892e+00   1.0341585e+01
   7.6400000e+00   9.4539441e-01   9.4243226e-01   9.4861654e-01   9.6103497e-01  -1.7627036e+00   9.9080999e+00   4.6450691e+00   1.0353809e+01
   7.6450000e+00   9.4565502e-01   9.4299524e-01   9.4897200e-01   9.6155884e-01  -1.7579651e+00   9.9201830e+00   4.6525491e+00   1.0366033e+01
   7.6500000e+00   9.4590529e-01   9.4357919e-01   9.4941260e-01   9.6208675e-01  -1.7532267e+00   9.9322660e+00   4.6600291e+00   1.0378257e+01
   7.6550000e+00   9.4616846e-01   9.4411571e-01   9.4979463e-01   9.6256022e-01  -1.7484882e+00   9.9443491e+00   4.6675091e+00   1.0390482e+01
   7.6600000e+00   9.4647086e-01   9.4469096e-01   9.5020087e-01   9.6302674e-01  -1.7437498e+00   9.9564321e+00   4.6749891e+00   1.0402706e+01
   7.6650000e+00   9.4671924e-01   9.4524074e-01   9.5061546e-01   9.6355865e-01  -1.7390113e+00   9.9685152e+00   4.6824691e+00   1.0414930e+01
   7.6700000e+00   9.4695536e-01   9.4583577e-01   9.5097893e-01   9.6413217e-01  -1.7342729e+00   9.9805982e+00   4.6899490e+00   1.0427154e+01
   7.6750000e+00   9.4718459e-01   9.4637973e-01   9.5132261e-01   9.6458584e-01  -1.7295344e+00   9.9926812e+00   4.6974290e+00   1.0439378e+01
   7.6800000e+00   9.4743579e-01   9.4700436e-01   9.5167348e-01   9.6515363e-01  -1.7247960e+00   1.0004764e+01   4.7049090e+00   1.0451602e+01
   7.6850000e+00   9.4768011e-01   9.4757714e-01   9.5205072e-01   9.6567285e-01  -1.7200575e+00   1.0016847e+01   4.7123890e+00   1.0463826e+01
   7.6900000e+00   9.4798833e-01   9.4814067e-01   9.5237186e-01   9.6612181e-01  -1.7153191e+00   1.0028930e+01   4.7198690e+00   1.0476050e+01
   7.6950000e+00   9.4830793e-01   9.4867874e-01   9.5278584e-01   9.6658235e-01  -1.7105806e+00   1.0041013e+01   4.7273489e+00   1.0488274e+01
   7.7000000e+00   9.4856703e-01   9.4926441e-01   9.5314660e-01   9.6706032e-01  -1.7058422e+00   1.0053096e+01   4.7348289e+00   1.0500498e+01
   7.7050000e+00   9.4880027e-01   9.4988170e-01   9.5345458e-01   9.6752607e-01  -1.7011037e+00   1.0065180e+01   4.7423089e+00   1.0512722e+01
   7.7100000e+00   9.4903793e-01   9.5040434e-01   9.5376353e-01   9.6801924e-01  -1.6963653e+00   1.0077263e+01   4.7497889e+00   1.0524947e+01
   7.7150000e+00   9.4928424e-01   9.5092930e-01   9.5414038e-01   9.6848447e-01  -1.6916268e+00   1.0089346e+01   4.7572689e+00   1.0537171e+01
   7.7200000e+00   9.4948598e-01   9.5143832e-01   9.5451715e-01   9.6895872e-01  -1.6868884e+00   1.0101429e+01   4.7647489e+00   1.0549395e+01
   7.7250000e+00   9.4973491e-01   9.5198882e-01   9.5494559e-01   9.6937824e-01  -1.6821499e+00   1.0113512e+01   4.7722288e+00   1.0561619e+01
   7.7300000e+00   9.5002042e-01   9.5261731e-01   9.5530622e-01   9.6984358e-01  -1.6774115e+00   1.0125595e+01   4.7797088e+00   1.0573843e+01
   7.7350000e+00   9.5021612e-01   9.5316530e-01   9.5567294e-01   9.7028970e-01  -1.6726730e+00   1.0137678e+01   4.7871888e+00   1.0586067e+01
   7.7400000e+00   9.5045220e-01   9.5373685e-01   9.5606173e-01   9.7071401e-01  -1.6679346e+00   1.0149761e+01   4.7946688e+00   1.0598291e+01
   7.7450000e+00   9.5071944e-01   9.5430047e-01   9.5646678e-01   9.7116694e-01  -1.6631961e+00   1.0161844e+01   4.8021488e+00   1.0610515e+01
   7.7500000e+00   9.5096171e-01   9.5486962e-01   9.5677269e-01   9.7164062e-01  -1.6584577e+00   1.0173927e+01   4.8096288e+00   1.0622739e+01
   7.7550000e+00   9.5122679e-01   9.5544733e-01   9.5714186e-01   9.7202660e-01  -1.6537192e+00   1.0186010e+01   4.8171087e+00   1.0634963e+01
   7.7600000e+00   9.5151693e-01   9.5605006e-01   9.5748669e-01   9.7244109e-01  -1.6489808e+00   1.0198093e+01   4.8245887e+00   1.0647188e+01
   7.7650000e+00   9.5183527e-01   9.5655880e-01   9.5781652e-01   9.7290701e-01  -1.6442423e+00   1.0210176e+01   4.8320687e+00   1.0659412e+01
   7.7700000e+00   9.5202153e-01   9.5706185e-01   9.5813409e-01   9.7334670e-01  -1.6395039e+00   1.0222259e+01   4.8395487e+00   1.0671636e+01
   7.7750000e+00   9.5224566e-01   9.5761890e-01   9.5847050e-01   9.7374782e-01  -1.6347654e+00   1.0234342e+01   4.8470287e+00   1.0683860e+01
   7.7800000e+00   9.5248470e-01   9.5818596e-01   9.5877884e-01   9.7427861e-01  -1.6300270e+00   1.0246425e+01   4.8545086e+00   1.0696084e+01
   7.7850000e+00   9.5271132e-01   9.5877628e-01   9.5908172e-01   9.7472884e-01  -1.6252885e+00   1.0258508e+01   4.8619886e+00   1.0708308e+01
   7.7900000e+00   9.5292419e-01   9.5934329e-01   9.5946103e-01   9.7518047e-01  -1.6205501e+00   1.0270591e+01   4.8694686e+00   1.0720532e+01
   7.7950000e+00   9.5316882e-01   9.5992894e-01   9.5979128e-01   9.7564562e-01  -1.6158116e+00   1.0282674e+01   4.8769486e+00   1.0732756e+01
   7.8000000e+00   9.5341403e-01   9.6045652e-01   9.6010711e-01   9.7605337e-01  -1.6110732e+00   1.0294757e+01   4.8844286e+00   1.0744980e+01
   7.8050000e+00   9.5365878e-01   9.6097405e-01   9.6039438e-01   9.7649091e-01  -1.6063347e+00   1.0306841e+01   4.8919086e+00   1.0757204e+01
   7.8100000e+00   9.5391116e-01   9.6148125e-01   9.6077682e-01   9.7690181e-01  -1.6015963e+00   1.0318924e+01   4.8993885e+00   1.0769429e+01
   7.8150000e+00   9.5417114e-01   9.6199179e-01   9.6117391e-01   9.7726141e-01  -1.5968578e+00   1.0331007e+01   4.9068685e+00   1.0781653e+01
   7.8200000e+00   9.5442667e-01   9.6252893e-01   9.6148458e-01   9.7767365e-01  -1.5921194e+00   1.0343090e+01   4.9143485e+00   1.0793877e+01
   7.8250000e+00   9.5467740e-01   9.6301559e-01   9.6183184e-01   9.7805211e-01  -1.5873809e+00   1.0355173e+01   4.9218285e+00   1.0806101e+01
   7.8300000e+00   9.5498324e-01   9.6355960e-01   9.6217916e-01   9.7845976e-01  -1.5826425e+00   1.0367256e+01   4.9293085e+00   1.0818325e+01
   7.8350000e+00   9.5530513e-01   9.6411999e-01   9.6245109e-01   9.7889706e-01  -1.5779040e+00   1.0379339e+01   4.9367885e+00   1.0830549e+01
   7.8400000e+00   9.5549090e-01   9.6464111e-01   9.6273404e-01   9.7932441e-01  -1.5731656e+00   1.0391422e+01   4.9442684e+00   1.0842773e+01
   7.8450000e+00   9.5580000e-01   9.6510048e-01   9.6308596e-01   9.7973639e-01  -1.5684271e+00   1.0403505e+01   4.9517484e+00   1.0854997e+01
   7.8500000e+00   9.5606108e-01   9.6560303e-01   9.6340043e-01   9.8014579e-01  -1.5636887e+00   1.0415588e+01   4.9592284e+00   1.0867221e+01
   7.8550000e+00   9.5628071e-01   9.6608093e-01   9.6376782e-01   9.8056381e-01  -1.5589502e+00   1.0427671e+01   4.9667084e+00   1.0879445e+01
   7.8600000e+00   9.5651262e-01   9.6663261e-01   9.6407088e-01   9.8104172e-01  -1.5542118e+00   1.0439754e+01   4.9741884e+00   1.0891669e+01
   7.8650000e+00   9.5674526e-01   9.6720812e-01   9.6439208e-01   9.8144206e-01  -1.5494733e+00   1.0451837e+01   4.9816684e+00   1.0903894e+01
   7.8700000e+00   9.5699691e-01   9.6777670e-01   9.6473848e-01   9.8183828e-01  -1.5447348e+00   1.0463920e+01   4.9891483e+00   1.0916118e+01
   7.8750000e+00   9.5727930e-01   9.6819643e-01   9.6501435e-01   9.8224816e-01  -1.5399964e+00   1.0476003e+01   4.9966283e+00   1.0928342e+01
   7.8800000e+00   9.5757260e-01   9.6864621e-01   9.6537766e-01   9.8262689e-01  -1.5352579e+00   1.0488086e+01   5.0041083e+00   1.0940566e+01
   7.8850000e+00   9.5780107e-01   9.6919675e-01   9.6568055e-01   9.8300811e-01  -1.5305195e+00   1.0500169e+01   5.0115883e+00   1.0952790e+01
   7.8900000e+00   9.5804930e-01   9.6965292e-01   9.6595894e-01   9.8337049e-01  -1.5257810e+00   1.0512252e+01   5.0190683e+00   1.0965014e+01
   7.8950000e+00   9.5831181e-01   9.7017188e-01   9.6628689e-01   9.8378969e-01  -1.5210426e+00   1.0524335e+01   5.0265482e+00   1.0977238e+01
   7.9000000e+00   9.5854210e-01   9.7071104e-01   9.6655488e-01   9.8425292e-01  -1.5163041e+00   1.0536418e+01   5.0340282e+00   1.0989462e+01
   7.9050000e+00   9.5872647e-01   9.7122502e-01   9.6680919e-01   9.8463648e-01  -1.5115657e+00   1.0548501e+01   5.0415082e+00   1.1001686e+01
   7.9100000e+00   9.5899047e-01   9.7171198e-01   9.6713629e-01   9.8506842e-01  -1.5068272e+00   1.0560585e+01   5.0489882e+00   1.1013910e+01
   7.9150000e+00   9.5917742e-01   9.7220616e-01   9.6748670e-01   9.8546016e-01  -1.5020888e+00   1.0572668e+01   5.0564682e+00   1.1026135e+01
   7.9200000e+00   9.5942651e-01   9.7268214e-01   9.6777124e-01   9.8585852e-01  -1.4973503e+00   1.0584751e+01   5.0639482e+00   1.1038359e+01
   7.9250000e+00   9.5964744e-01   9.7314347e-01   9.6809775e-01   9.8619275e-01  -1.4926119e+00   1.0596834e+01   5.0714281e+00   1.1050583e+01
   7.9300000e+00   9.5985119e-01   9.7366756e-01   9.6841789e-01   9.8660811e-01  -1.4878734e+00   1.0608917e+01   5.0789081e+00   1.1062807e+01
   7.9350000e+00   9.6009548e-01   9.7411517e-01   9.6874708e-01   9.8701118e-01  -1.4831350e+00   1.0621000e+01   5.0863881e+00   1.1075031e+01
   7.9400000e+00   9.6033965e-01   9.7465331e-01   9.6904988e-01   9.8732778e-01  -1.4783965e+00   1.0633083e+01   5.0938681e+00   1.1087255e+01
   7.9450000e+00   9.6057089e-01   9.7508594e-01   9.6935451e-01   9.8766402e-01  -1.4736581e+00   1.0645166e+01   5.1013481e+00   1.1099479e+01
   7.9500000e+00   9.6082162e-01   9.7555048e-01   9.6967636e-01   9.8801594e-01  -1.4689196e+00   1.0657249e+01   5.1088281e+00   1.1111703e+01
   7.9550000e+00   9.6103444e-01   9.7601824e-01   9.6993315e-01   9.8830930e-01  -1.4641812e+00   1.0669332e+01   5.1163080e+00   1.1123927e+01
   7.9600000e+00   9.6128912e-01   9.7641744e-01   9.7029900e-01   9.8859466e-01  -1.4594427e+00   1.0681415e+01   5.1237880e+00   1.1136151e+01
   7.9650000e+00   9.6155554e-01   9.7684021e-01   9.7063745e-01   9.8888939e-01  -1.4547043e+00   1.0693498e+01   5.1312680e+00   1.1148375e+01
   7.9700000e+00   9.6179233e-01   9.7729089e-01   9.7097147e-01   9.8929538e-01  -1.4499658e+00   1.0705581e+01   5.1387480e+00   1.1160600e+01
   7.9750000e+00   9.6206449e-01   9.7771386e-01   9.7127604e-01   9.8958013e-01  -1.4452274e+00   1.0717664e+01   5.1462280e+00   1.1172824e+01
   7.9800000e+00   9.6233358e-01   9.7817625e-01   9.7156128e-01   9.8990514e-01  -1.4404889e+00   1.0729747e+01   5.1537079e+00   1.1185048e+01
   7.9850000e+00   9.6254002e-01   9.7858670e-01   9.7189675e-01   9.9024797e-01  -1.4357505e+00   1.0741830e+01   5.1611879e+00   1.1197272e+01
   7.9900000e+00   9.6273195e-01   9.7907084e-01   9.7217578e-01   9.9055969e-01  -1.4310120e+00   1.0753913e+01   5.1686679e+00   1.1209496e+01
   7.9950000e+00   9.6301303e-01   9.7954782e-01   9.7250570e-01   9.9087354e-01  -1.4262736e+00   1.0765996e+01   5.1761479e+00   1.1221720e+01
   8.0000000e+00   9.6326418e-01   9.7995152e-01   9.7283910e-01   9.9122562e-01  -1.4215351e+00   1.0778079e+01   5.1836279e+00   1.1233944e+01
   8.0050000e+00   9.6348852e-01   9.8042985e-01   9.7312750e-01   9.9151037e-01  -1.4167967e+00   1.0790162e+01   5.1911079e+00   1.1246168e+01
   8.0100000e+00   9.6375427e-01   9.8087736e-01   9.7340952e-01   9.9181316e-01  -1.4120582e+00   1.0802246e+01   5.1985878e+00   1.1258392e+01
   8.0150000e+00   9.6398606e-01   9.8134918e-01   9.7367979e-01   9.9216244e-01  -1.4073198e+00   1.0814329e+01   5.2060678e+00   1.1270616e+01
   8.0200000e+00   9.6414956e-01   9.8174585e-01   9.7396313e-01   9.9249951e-01  -1.4025813e+00   1.0826412e+01   5.2135478e+00   1.1282841e+01
   8.0250000e+00   9.6439416e-01   9.8218242e-01   9.7424784e-01   9.9286581e-01  -1.3978429e+00   1.0838495e+01   5.2210278e+00   1.1295065e+01
   8.0300000e+00   9.6466650e-01   9.8262220e-01   9.7455808e-01   9.9321634e-01  -1.3931044e+00   1.0850578e+01   5.2285078e+00   1.1307289e+01
   8.0350000e+00   9.6480360e-01   9.8300888e-01   9.7483244e-01   9.9354650e-01  -1.3883660e+00   1.0862661e+01   5.2359878e+00   1.1319513e+01
   8.0400000e+00   9.6505239e-01   9.8341540e-01   9.7521965e-01   9.9388346e-01  -1.3836275e+00   1.0874744e+01   5.2434677e+00   1.1331737e+01
   8.0450000e+00   9.6526166e-01   9.8386250e-01   9.7547210e-01   9.9424779e-01  -1.3788891e+00   1.0886827e+01   5.2509477e+00   1.1343961e+01
   8.0500000e+00   9.6545362e-01   9.8427960e-01   9.7573951e-01   9.9458382e-01  -1.3741506e+00   1.0898910e+01   5.2584277e+00   1.1356185e+01
   8.0550000e+00   9.6567278e-01   9.8467306e-01   9.7604748e-01   9.9490653e-01  -1.3694122e+00   1.0910993e+01   5.2659077e+00   1.1368409e+01
   8.0600000e+00   9.6591229e-01   9.8512959e-01   9.7629689e-01   9.9523351e-01  -1.3646737e+00   1.0923076e+01   5.2733877e+00   1.1380633e+01
   8.0650000e+00   9.6622190e-01   9.8555408e-01   9.7658363e-01   9.9550444e-01  -1.3599353e+00   1.0935159e+01   5.2808677e+00   1.1392857e+01
   8.0700000e+00   9.6650862e-01   9.8599126e-01   9.7690196e-01   9.9574699e-01  -1.3551968e+00   1.0947242e+01   5.2883476e+00   1.1405082e+01
   8.0750000e+00   9.6676631e-01   9.8635078e-01   9.7716346e-01   9.9606305e-01  -1.3504584e+00   1.0959325e+01   5.2958276e+00   1.1417306e+01
   8.0800000e+00   9.6702525e-01   9.8680751e-01   9.7736709e-01   9.9638814e-01  -1.3457199e+00   1.0971408e+01   5.3033076e+00   1.1429530e+01
   8.0850000e+00   9.6726145e-01   9.8722416e-01   9.7759808e-01   9.9667432e-01  -1.3409815e+00   1.0983491e+01   5.3107876e+00   1.1441754e+01
   8.0900000e+00   9.6747502e-01   9.8757615e-01   9.7788260e-01   9.9695343e-01  -1.3362430e+00   1.0995574e+01   5.3182676e+00   1.1453978e+01
   8.0950000e+00   9.6768536e-01   9.8797750e-01   9.7818509e-01   9.9723928e-01  -1.3315046e+00   1.1007657e+01   5.3257475e+00   1.1466202e+01
   8.1000000e+00   9.6793555e-01   9.8833777e-01   9.7842601e-01   9.9747765e-01  -1.3267661e+00   1.1019740e+01   5.3332275e+00   1.1478426e+01
   8.1050000e+00   9.6808149e-01   9.8866307e-01   9.7869194e-01   9.9775226e-01  -1.3220277e+00   1.1031823e+01   5.3407075e+00   1.1490650e+01
   8.1100000e+00   9.6831517e-01   9.8906283e-01   9.7901032e-01   9.9800282e-01  -1.3172892e+00   1.1043906e+01   5.3481875e+00   1.1502874e+01
   8.1150000e+00   9.6849593e-01   9.8947260e-01   9.7930405e-01   9.9829079e-01  -1.3125508e+00   1.1055990e+01   5.3556675e+00   1.1515098e+01
   8.1200000e+00   9.6871868e-01   9.8987865e-01   9.7949840e-01   9.9858186e-01  -1.3078123e+00   1.1068073e+01   5.3631475e+00   1.1527322e+01
   8.1250000e+00   9.6899094e-01   9.9020597e-01   9.7978231e-01   9.9883801e-01  -1.3030739e+00   1.1080156e+01   5.3706274e+00   1.1539547e+01
   8.1300000e+00   9.6926902e-01   9.9059716e-01   9.8010748e-01   9.9910168e-01  -1.2983354e+00   1.1092239e+01   5.3781074e+00   1.1551771e+01
   8.1350000e+00   9.6949483e-01   9.9095827e-01   9.8034365e-01   9.9933933e-01  -1.2935970e+00   1.1104322e+01   5.3855874e+00   1.1563995e+01
   8.1400000e+00   9.6973570e-01   9.9128663e-01   9.8055566e-01   9.9954917e-01  -1.2888585e+00   1.1116405e+01   5.3930674e+00   1.1576219e+01
   8.1450000e+00   9.6999237e-01   9.9164959e-01   9.8085215e-01   9.9977503e-01  -1.2841201e+00   1.1128488e+01   5.4005474e+00   1.1588443e+01
   8.1500000e+00   9.7023704e-01   9.9203091e-01   9.8116955e-01   9.9999477e-01  -1.2793816e+00   1.1140571e+01   5.4080274e+00   1.1600667e+01
   8.1550000e+00   9.7046357e-01   9.9238403e-01   9.8137803e-01   1.0002551e+00  -1.2746432e+00   1.1152654e+01   5.4155073e+00   1.1612891e+01
   8.1600000e+00   9.7070646e-01   9.9271452e-01   9.8161597e-01   1.0004925e+00  -1.2699047e+00   1.1164737e+01   5.4229873e+00   1.1625115e+01
   8.1650000e+00   9.7087456e-01   9.9309134e-01   9.8186972e-01   1.0007937e+00  -1.2651663e+00   1.1176820e+01   5.4304673e+00   1.1637339e+01
   8.1700000e+00   9.7112560e-01   9.9342150e-01   9.8214612e-01   1.0010408e+00  -1.2604278e+00   1.1188903e+01   5.4379473e+00   1.1649563e+01
   8.1750000e+00   9.7132350e-01   9.9375137e-01   9.8240388e-01   1.0012452e+00  -1.2556894e+00   1.1200986e+01   5.4454273e+00   1.1661788e+01
   8.1800000e+00   9.7156869e-01   9.9409670e-01   9.8261610e-01   1.0015016e+00  -1.2509509e+00   1.1213069e+01   5.4529072e+00   1.1674012e+01
   8.1850000e+00   9.7184512e-01   9.9439743e-01   9.8291833e-01   1.0017562e+00  -1.2462125e+00   1.1225152e+01   5.4603872e+00   1.1686236e+01
   8.1900000e+00   9.7213775e-01   9.9475819e-01   9.8320009e-01   1.0019184e+00  -1.2414740e+00   1.1237235e+01   5.4678672e+00   1.1698460e+01
   8.1950000e+00   9.7234776e-01   9.9509168e-01   9.8344511e-01   1.0021384e+00  -1.2367356e+00   1.1249318e+01   5.4753472e+00   1.1710684e+01
   8.2000000e+00   9.7252233e-01   9.9544614e-01   9.8369874e-01   1.0023471e+00  -1.2319971e+00   1.1261401e+01   5.4828272e+00   1.1722908e+01
   8.2050000e+00   9.7271184e-01   9.9574653e-01   9.8390978e-01   1.0024900e+00  -1.2272587e+00   1.1273484e+01   5.4903072e+00   1.1735132e+01
   8.2100000e+00   9.7291483e-01   9.9604929e-01   9.8413716e-01   1.0026830e+00  -1.2225202e+00   1.1285567e+01   5.4977871e+00   1.1747356e+01
   8.2150000e+00   9.7315957e-01   9.9638478e-01   9.8439400e-01   1.0029210e+00  -1.2177818e+00   1.1297651e+01   5.5052671e+00   1.1759580e+01
   8.2200000e+00   9.7336765e-01   9.9669837e-01   9.8464465e-01   1.0031120e+00  -1.2130433e+00   1.1309734e+01   5.5127471e+00   1.1771804e+01
   8.2250000e+00   9.7359346e-01   9.9704389e-01   9.8486748e-01   1.0032387e+00  -1.2083049e+00   1.1321817e+01   5.5202271e+00   1.1784028e+01
   8.2300000e+00   9.7388161e-01   9.9736006e-01   9.8511669e-01   1.0034282e+00  -1.2035664e+00   1.1333900e+01   5.5277071e+00   1.1796253e+01
   8.2350000e+00   9.7406409e-01   9.9769951e-01   9.8539316e-01   1.0036153e+00  -1.1988280e+00   1.1345983e+01   5.5351871e+00   1.1808477e+01
   8.2400000e+00   9.7430887e-01   9.9808476e-01   9.8561950e-01   1.0037912e+00  -1.1940895e+00   1.1358066e+01   5.5426670e+00   1.1820701e+01
   8.2450000e+00   9.7458625e-01   9.9844670e-01   9.8587790e-01   1.0040543e+00  -1.1893511e+00   1.1370149e+01   5.5501470e+00   1.1832925e+01
   8.2500000e+00   9.7481767e-01   9.9873114e-01   9.8612283e-01   1.0042662e+00  -1.1846126e+00   1.1382232e+01   5.5576270e+00   1.1845149e+01
   8.2550000e+00   9.7506342e-01   9.9894374e-01   9.8638298e-01   1.0043940e+00  -1.1798742e+00   1.1394315e+01   5.5651070e+00   1.1857373e+01
   8.2600000e+00   9.7533155e-01   9.9923638e-01   9.8657758e-01   1.0045976e+00  -1.1751357e+00   1.1406398e+01   5.5725870e+00   1.1869597e+01
   8.2650000e+00   9.7556061e-01   9.9946906e-01   9.8678875e-01   1.0047663e+00  -1.1703973e+00   1.1418481e+01   5.5800670e+00   1.1881821e+01
   8.2700000e+00   9.7571354e-01   9.9977189e-01   9.8703665e-01   1.0049216e+00  -1.1656588e+00   1.1430564e+01   5.5875469e+00   1.1894045e+01
   8.2750000e+00   9.7597132e-01   1.0000903e+00   9.8726244e-01   1.0051011e+00  -1.1609204e+00   1.1442647e+01   5.5950269e+00   1.1906269e+01
   8.2800000e+00   9.7624444e-01   1.0003819e+00   9.8750930e-01   1.0053164e+00  -1.1561819e+00   1.1454730e+01   5.6025069e+00   1.1918494e+01
   8.2850000e+00   9.7646387e-01   1.0005998e+00   9.8775174e-01   1.0054946e+00  -1.1514435e+00   1.1466813e+01   5.6099869e+00   1.1930718e+01
   8.2900000e+00   9.7666072e-01   1.0008231e+00   9.8802018e-01   1.0056392e+00  -1.1467050e+00   1.1478896e+01   5.6174669e+00   1.1942942e+01
   8.2950000e+00   9.7683214e-01   1.0010997e+00   9.8818356e-01   1.0058088e+00  -1.1419666e+00   1.1490979e+01   5.6249468e+00   1.1955166e+01
   8.3000000e+00   9.7701344e-01   1.0013571e+00   9.8833342e-01   1.0059451e+00  -1.1372281e+00   1.1503062e+01   5.6324268e+00   1.1967390e+01
   8.3050000e+00   9.7719936e-01   1.0015850e+00   9.8854777e-01   1.0061583e+00  -1.1324897e+00   1.1515145e+01   5.6399068e+00   1.1979614e+01
   8.3100000e+00   9.7739530e-01   1.0018577e+00   9.8877949e-01   1.0062674e+00  -1.1277512e+00   1.1527228e+01   5.6473868e+00   1.1991838e+01
   8.3150000e+00   9.7767419e-01   1.0021601e+00   9.8902561e-01   1.0063804e+00  -1.1230128e+00   1.1539311e+01   5.6548668e+00   1.2004062e+01
   8.3200000e+00   9.7789797e-01   1.0024049e+00   9.8919351e-01   1.0065590e+00  -1.1182743e+00   1.1551395e+01   5.6623468e+00   1.2016286e+01
   8.3250000e+00   9.7807856e-01   1.0026495e+00   9.8942507e-01   1.0067388e+00  -1.1135359e+00   1.1563478e+01   5.6698267e+00   1.2028510e+01
   8.3300000e+00   9.7827224e-01   1.0029464e+00   9.8962321e-01   1.0069372e+00  -1.1087974e+00   1.1575561e+01   5.6773067e+00   1.2040734e+01
   8.3350000e+00   9.7849798e-01   1.0031668e+00   9.8980600e-01   1.0071107e+00  -1.1040590e+00   1.1587644e+01   5.6847867e+00   1.2052959e+01
   8.3400000e+00   9.7867553e-01   1.0033914e+00   9.8999463e-01   1.0072476e+00  -1.0993205e+00   1.1599727e+01   5.6922667e+00   1.2065183e+01
   8.3450000e+00   9.7894354e-01   1.0036058e+00   9.9020990e-01   1.0073349e+00  -1.0945821e+00   1.1611810e+01   5.6997467e+00   1.2077407e+01
   8.3500000e+00   9.7915555e-01   1.0038874e+00   9.9042788e-01   1.0075091e+00  -1.0898436e+00   1.1623893e+01   5.7072267e+00   1.2089631e+01
   8.3550000e+00   9.7933447e-01   1.0041304e+00   9.9066188e-01   1.0075986e+00  -1.0851052e+00   1.1635976e+01   5.7147066e+00   1.2101855e+01
   8.3600000e+00   9.7953046e-01   1.0043915e+00   9.9083384e-01   1.0077628e+00  -1.0803667e+00   1.1648059e+01   5.7221866e+00   1.2114079e+01
   8.3650000e+00   9.7976490e-01   1.0045894e+00   9.9106369e-01   1.0078893e+00  -1.0756283e+00   1.1660142e+01   5.7296666e+00   1.2126303e+01
   8.3700000e+00   9.7996527e-01   1.0048214e+00   9.9121392e-01   1.0080267e+00  -1.0708898e+00   1.1672225e+01   5.7371466e+00   1.2138527e+01
   8.3750000e+00   9.8014862e-01   1.0049713e+00   9.9140770e-01   1.0081425e+00  -1.0661514e+00   1.1684308e+01   5.7446266e+00   1.2150751e+01
   8.3800000e+00   9.8037077e-01   1.0051877e+00   9.9158063e-01   1.0082812e+00  -1.0614129e+00   1.1696391e+01   5.7521065e+00   1.2162975e+01
   8.3850000e+00   9.8053848e-01   1.0054348e+00   9.9170804e-01   1.0084001e+00  -1.0566745e+00   1.1708474e+01   5.7595865e+00   1.2175200e+01
   8.3900000e+00   9.8070971e-01   1.0056319e+00   9.9181556e-01   1.0085065e+00  -1.0519360e+00   1.1720557e+01   5.7670665e+00   1.2187424e+01
   8.3950000e+00   9.8089776e-01   1.0058875e+00   9.9197005e-01   1.0086645e+00  -1.0471976e+00   1.1732640e+01   5.7745465e+00   1.2199648e+01
   8.4000000e+00   9.8106608e-01   1.0060942e+00   9.9219474e-01   1.0087753e+00  -1.0424591e+00   1.1744723e+01   5.7820265e+00   1.2211872e+01
   8.4050000e+00   9.8124956e-01   1.0062731e+00   9.9237661e-01   1.0088033e+00  -1.0377207e+00   1.1756806e+01   5.7895065e+00   1.2224096e+01
   8.4100000e+00   9.8152801e-01   1.0064305e+00   9.9260632e-01   1.0088720e+00  -1.0329822e+00   1.1768889e+01   5.7969864e+00   1.2236320e+01
   8.4150000e+00   9.8165670e-01   1.0066433e+00   9.9283185e-01   1.0089475e+00  -1.0282437e+00   1.1780972e+01   5.8044664e+00   1.2248544e+01
   8.4200000e+00   9.8184670e-01   1.0068142e+00   9.9305917e-01   1.0090441e+00  -1.0235053e+00   1.1793055e+01   5.8119464e+00   1.2260768e+01
   8.4250000e+00   9.8203608e-01   1.0069753e+00   9.9325958e-01   1.0090683e+00  -1.0187668e+00   1.1805139e+01   5.8194264e+00   1.2272992e+01
   8.4300000e+00   9.8233823e-01   1.0071755e+00   9.9344351e-01   1.0091784e+00  -1.0140284e+00   1.1817222e+01   5.8269064e+00   1.2285216e+01
   8.4350000e+00   9.8258477e-01   1.0073617e+00   9.9367666e-01   1.0092251e+00  -1.0092899e+00   1.1829305e+01   5.8343864e+00   1.2297441e+01
   8.4400000e+00   9.8281713e-01   1.0076086e+00   9.9378899e-01   1.0092466e+00  -1.0045515e+00   1.1841388e+01   5.8418663e+00   1.2309665e+01
   8.4450000e+00   9.8299371e-01   1.0077973e+00   9.9393434e-01   1.0093037e+00  -9.9981305e-01   1.1853471e+01   5.8493463e+00   1.2321889e+01
   8.4500000e+00   9.8319700e-01   1.0080154e+00   9.9418991e-01   1.0093324e+00  -9.9507460e-01   1.1865554e+01   5.8568263e+00   1.2334113e+01
   8.4550000e+00   9.8341843e-01   1.0081976e+00   9.9428958e-01   1.0094159e+00  -9.9033615e-01   1.1877637e+01   5.8643063e+00   1.2346337e+01
   8.4600000e+00   9.8360691e-01   1.0083563e+00   9.9446331e-01   1.0094958e+00  -9.8559770e-01   1.1889720e+01   5.8717863e+00   1.2358561e+01
   8.4650000e+00   9.8378458e-01   1.0085507e+00   9.9459642e-01   1.0096141e+00  -9.8085924e-01   1.1901803e+01   5.8792663e+00   1.2370785e+01
   8.4700000e+00   9.8394872e-01   1.0087004e+00   9.9476169e-01   1.0097246e+00  -9.7612079e-01   1.1913886e+01   5.8867462e+00   1.2383009e+01
   8.4750000e+00   9.8421020e-01   1.0088158e+00   9.9492910e-01   1.0097045e+00  -9.7138234e-01   1.1925969e+01   5.8942262e+00   1.2395233e+01
   8.4800000e+00   9.8438430e-01   1.0089973e+00   9.9512166e-01   1.0098166e+00  -9.6664389e-01   1.1938052e+01   5.9017062e+00   1.2407457e+01
   8.4850000e+00   9.8454109e-01   1.0091324e+00   9.9529421e-01   1.0098977e+00  -9.6190544e-01   1.1950135e+01   5.9091862e+00   1.2419681e+01
   8.4900000e+00   9.8473307e-01   1.0093232e+00   9.9542930e-01   1.0099668e+00  -9.5716699e-01   1.1962218e+01   5.9166662e+00   1.2431906e+01
   8.4950000e+00   9.8493843e-01   1.0094612e+00   9.9562764e-01   1.0100307e+00  -9.5242854e-01   1.1974301e+01   5.9241461e+00   1.2444130e+01
   8.5000000e+00   9.8509203e-01   1.0095641e+00   9.9573923e-01   1.0101228e+00  -9.4769009e-01   1.1986384e+01   5.9316261e+00   1.2456354e+01
   8.5050000e+00   9.8528547e-01   1.0097123e+00   9.9590848e-01   1.0101559e+00  -9.4295164e-01   1.1998467e+01   5.9391061e+00   1.2468578e+01
   8.5100000e+00   9.8550691e-01   1.0098392e+00   9.9601624e-01   1.0102182e+00  -9.3821319e-01   1.2010550e+01   5.9465861e+00   1.2480802e+01
   8.5150000e+00   9.8571120e-01   1.0099922e+00   9.9614314e-01   1.0102898e+00  -9.3347474e-01   1.2022633e+01   5.9540661e+00   1.2493026e+01
   8.5200000e+00   9.8589186e-01   1.0101112e+00   9.9625761e-01   1.0102778e+00  -9.2873629e-01   1.2034716e+01   5.9615461e+00   1.2505250e+01
   8.5250000e+00   9.8610743e-01   1.0102319e+00   9.9642995e-01   1.0102805e+00  -9.2399784e-01   1.2046800e+01   5.9690260e+00   1.2517474e+01
   8.5300000e+00   9.8630441e-01   1.0103550e+00   9.9661122e-01   1.0102981e+00  -9.1925939e-01   1.2058883e+01   5.9765060e+00   1.2529698e+01
   8.5350000e+00   9.8642317e-01   1.0104248e+00   9.9678364e-01   1.0103152e+00  -9.1452094e-01   1.2070966e+01   5.9839860e+00   1.2541922e+01
   8.5400000e+00   9.8661420e-01   1.0105543e+00   9.9690108e-01   1.0103492e+00  -9.0978249e-01   1.2083049e+01   5.9914660e+00   1.2554147e+01
   8.5450000e+00   9.8677603e-01   1.0107110e+00   9.9699402e-01   1.0103534e+00  -9.0504404e-01   1.2095132e+01   5.9989460e+00   1.2566371e+01
   8.5500000e+00   9.8698064e-01   1.0108706e+00   9.9713207e-01   1.0103112e+00  -9.0030559e-01   1.2107215e+01   6.0064260e+00   1.2578500e+01
   8.5550000e+00   9.8718234e-01   1.0109329e+00   9.9726469e-01   1.0103099e+00  -8.9556714e-01   1.2119298e+01   6.0139059e+00   1.2590630e+01
   8.5600000e+00   9.8736711e-01   1.0110977e+00   9.9734976e-01   1.0103064e+00  -8.9082869e-01   1.2131381e+01   6.0213859e+00   1.2602760e+01
   8.5650000e+00   9.8761027e-01   1.0112079e+00   9.9751180e-01   1.0103036e+00  -8.8609024e-01   1.2143464e+01   6.0288659e+00   1.2614889e+01
   8.5700000e+00   9.8774184e-01   1.0113493e+00   9.9762962e-01   1.0102955e+00  -8.8135179e-01   1.2155547e+01   6.0363459e+00   1.2627019e+01
   8.5750000e+00   9.8788416e-01   1.0114501e+00   9.9775468e-01   1.0102830e+00  -8.7661333e-01   1.2167630e+01   6.0438259e+00   1.2639149e+01
   8.5800000e+00   9.8806230e-01   1.0116128e+00   9.9786858e-01   1.0102402e+00  -8.7187488e-01   1.2179713e+01   6.0513058e+00   1.2651279e+01
   8.5850000e+00   9.8823459e-01   1.0116772e+00   9.9800155e-01   1.0101404e+00  -8.6713643e-01   1.2191796e+01   6.0587858e+00   1.2663408e+01
   8.5900000e+00   9.8838614e-01   1.0117095e+00   9.9811801e-01   1.0101349e+00  -8.6239798e-01   1.2203879e+01   6.0662658e+00   1.2675538e+01
   8.5950000e+00   9.8860743e-01   1.0118228e+00   9.9819498e-01   1.0101094e+00  -8.5765953e-01   1.2215962e+01   6.0737458e+00   1.2687668e+01
   8.6000000e+00   9.8879519e-01   1.0119265e+00   9.9830395e-01   1.0100093e+00  -8.5292108e-01   1.2228045e+01   6.0812258e+00   1.2699797e+01
   8.6050000e+00   9.8893034e-01   1.0120372e+00   9.9840743e-01   1.0099873e+00  -8.4818263e-01   1.2240128e+01   6.0887058e+00   1.2711927e+01
   8.6100000e+00   9.8915512e-01   1.0121498e+00   9.9851988e-01   1.0099545e+00  -8.4344418e-01   1.2252211e+01   6.0961857e+00   1.2724057e+01
   8.6150000e+00   9.8934419e-01   1.0122226e+00   9.9860809e-01   1.0099612e+00  -8.3870573e-01   1.2264294e+01   6.1036657e+00   1.2736186e+01
   8.6200000e+00   9.8957801e-01   1.0122823e+00   9.9869251e-01   1.0099089e+00  -8.3396728e-01   1.2276377e+01   6.1111457e+00   1.2748316e+01
   8.6250000e+00   9.8976804e-01   1.0123117e+00   9.9879644e-01   1.0098893e+00  -8.2922883e-01   1.2288460e+01   6.1186257e+00   1.2760446e+01
   8.6300000e+00   9.8996006e-01   1.0124073e+00   9.9890423e-01   1.0098524e+00  -8.2449038e-01   1.2300544e+01   6.1261057e+00   1.2772576e+01
   8.6350000e+00   9.9010013e-01   1.0125163e+00   9.9898793e-01   1.0097516e+00  -8.1975193e-01   1.2312627e+01   6.1335857e+00   1.2784705e+01
   8.6400000e+00   9.9026058e-01   1.0125818e+00   9.9909389e-01   1.0096220e+00  -8.1501348e-01   1.2324710e+01   6.1410656e+00   1.2796835e+01
   8.6450000e+00   9.9042314e-01   1.0126696e+00   9.9915896e-01   1.0095625e+00  -8.1027503e-01   1.2336793e+01   6.1485456e+00   1.2808965e+01
   8.6500000e+00   9.9058225e-01   1.0127637e+00   9.9927356e-01   1.0095445e+00  -8.0553658e-01   1.2348876e+01   6.1560256e+00   1.2821094e+01
   8.6550000e+00   9.9072276e-01   1.0128291e+00   9.9928469e-01   1.0094787e+00  -8.0079813e-01   1.2360959e+01   6.1635056e+00   1.2833224e+01
   8.6600000e+00   9.9092360e-01   1.0128744e+00   9.9936004e-01   1.0094175e+00  -7.9605968e-01   1.2373042e+01   6.1709856e+00   1.2845354e+01
   8.6650000e+00   9.9105419e-01   1.0129456e+00   9.9950077e-01   1.0093537e+00  -7.9132123e-01   1.2385125e+01   6.1784656e+00   1.2857483e+01
   8.6700000e+00   9.9121015e-01   1.0130041e+00   9.9959169e-01   1.0092953e+00  -7.8658278e-01   1.2397208e+01   6.1859455e+00   1.2869613e+01
   8.6750000e+00   9.9134736e-01   1.0130468e+00   9.9960506e-01   1.0092469e+00  -7.8184433e-01   1.2409291e+01   6.1934255e+00   1.2881743e+01
   8.6800000e+00   9.9159435e-01   1.0131035e+00   9.9963536e-01   1.0091900e+00  -7.7710588e-01   1.2421374e+01   6.2009055e+00   1.2893873e+01
   8.6850000e+00   9.9179775e-01   1.0131276e+00   9.9978105e-01   1.0091003e+00  -7.7236742e-01   1.2433457e+01   6.2083855e+00   1.2906002e+01
   8.6900000e+00   9.9194742e-01   1.0132095e+00   9.9980923e-01   1.0089122e+00  -7.6762897e-01   1.2445540e+01   6.2158655e+00   1.2918132e+01
   8.6950000e+00   9.9207472e-01   1.0132756e+00   9.9983822e-01   1.0088600e+00  -7.6289052e-01   1.2457623e+01   6.2233454e+00   1.2930262e+01
   8.7000000e+00   9.9221771e-01   1.0133152e+00   9.9992931e-01   1.0087852e+00  -7.5815207e-01   1.2469706e+01   6.2308254e+00   1.2942391e+01
   8.7050000e+00   9.9236578e-01   1.0133674e+00   9.9997443e-01   1.0086947e+00  -7.5341362e-01   1.2481789e+01   6.2383054e+00   1.2954521e+01
   8.7100000e+00   9.9255120e-01   1.0133605e+00   1.0000005e+00   1.0085958e+00  -7.4867517e-01   1.2493872e+01   6.2457854e+00   1.2966651e+01
   8.7150000e+00   9.9271975e-01   1.0133921e+00   1.0000477e+00   1.0084798e+00  -7.4393672e-01   1.2505955e+01   6.2532654e+00   1.2978780e+01
   8.7200000e+00   9.9283814e-01   1.0134307e+00   1.0000878e+00   1.0083612e+00  -7.3919827e-01   1.2518038e+01   6.2607454e+00   1.2990910e+01
   8.7250000e+00   9.9305479e-01   1.0134682e+00   1.0000682e+00   1.0082542e+00  -7.3445982e-01   1.2530121e+01   6.2682253e+00   1.3003040e+01
   8.7300000e+00   9.9323021e-01   1.0134959e+00   1.0001236e+00   1.0081775e+00  -7.2972137e-01   1.2542205e+01   6.2757053e+00   1.3015170e+01
   8.7350000e+00   9.9336104e-01   1.0135244e+00   1.0001569e+00   1.0081446e+00  -7.2498292e-01   1.2554288e+01   6.2831853e+00   1.3027299e+01
   8.7400000e+00   9.9352568e-01   1.0135327e+00   1.0001497e+00   1.0080311e+00  -7.2024447e-01   1.2566371e+01   6.2906742e+00   1.3039429e+01
   8.7450000e+00   9.9368434e-01   1.0135239e+00   1.0001261e+00   1.0079412e+00  -7.1550602e-01   1.2578407e+01   6.2981631e+00   1.3051559e+01
   8.7500000e+00   9.9380940e-01   1.0134399e+00   1.0001183e+00   1.0077983e+00  -7.1076757e-01   1.2590444e+01   6.3056520e+00   1.3063688e+01
   8.7550000e+00   9.9397101e-01   1.0133832e+00   1.0000563e+00   1.0076416e+00  -7.0602912e-01   1.2602481e+01   6.3131409e+00   1.3075818e+01
   8.7600000e+00   9.9405804e-01   1.0134334e+00   1.0000483e+00   1.0075148e+00  -7.0129067e-01   1.2614518e+01   6.3206298e+00   1.3087948e+01
   8.7650000e+00   9.9418139e-01   1.0134140e+00   9.9999031e-01   1.0073735e+00  -6.9655222e-01   1.2626554e+01   6.3281187e+00   1.3100077e+01
   8.7700000e+00   9.9428165e-01   1.0134110e+00   9.9994423e-01   1.0072595e+00  -6.9181377e-01   1.2638591e+01   6.3356076e+00   1.3112207e+01
   8.7750000e+00   9.9447223e-01   1.0133795e+00   9.9990674e-01   1.0071177e+00  -6.8707532e-01   1.2650628e+01   6.3430965e+00   1.3124337e+01
   8.7800000e+00   9.9462844e-01   1.0133522e+00   9.9990643e-01   1.0069542e+00  -6.8233687e-01   1.2662665e+01   6.3505854e+00   1.3136467e+01
   8.7850000e+00   9.9474702e-01   1.0133273e+00   9.9987114e-01   1.0068042e+00  -6.7759842e-01   1.2674701e+01   6.3580743e+00   1.3148596e+01
   8.7900000e+00   9.9487906e-01   1.0133008e+00   9.9987205e-01   1.0066583e+00  -6.7285997e-01   1.2686738e+01   6.3655632e+00   1.3160726e+01
   8.7950000e+00   9.9504492e-01   1.0133124e+00   9.9978690e-01   1.0065489e+00  -6.6812151e-01   1.2698775e+01   6.3730521e+00   1.3172856e+01
   8.8000000e+00   9.9522739e-01   1.0132299e+00   9.9978003e-01   1.0064136e+00  -6.6338306e-01   1.2710812e+01   6.3805410e+00   1.3184985e+01
   8.8050000e+00   9.9538671e-01   1.0131552e+00   9.9977910e-01   1.0063055e+00  -6.5864461e-01   1.2722848e+01   6.3880299e+00   1.3197115e+01
   8.8100000e+00   9.9558810e-01   1.0131411e+00   9.9978478e-01   1.0060820e+00  -6.5390616e-01   1.2734885e+01   6.3955188e+00   1.3209245e+01
   8.8150000e+00   9.9577996e-01   1.0131172e+00   9.9979085e-01   1.0059513e+00  -6.4916771e-01   1.2746922e+01   6.4030077e+00   1.3221374e+01
   8.8200000e+00   9.9592606e-01   1.0130594e+00   9.9967385e-01   1.0058065e+00  -6.4442926e-01   1.2758959e+01   6.4104966e+00   1.3233504e+01
   8.8250000e+00   9.9611661e-01   1.0130296e+00   9.9960118e-01   1.0056314e+00  -6.3969081e-01   1.2770995e+01   6.4179855e+00   1.3245634e+01
   8.8300000e+00   9.9631537e-01   1.0129999e+00   9.9952125e-01   1.0055122e+00  -6.3495236e-01   1.2783032e+01   6.4254744e+00   1.3257764e+01
   8.8350000e+00   9.9646032e-01   1.0129549e+00   9.9941504e-01   1.0053313e+00  -6.3021391e-01   1.2795069e+01   6.4329633e+00   1.3269893e+01
   8.8400000e+00   9.9662264e-01   1.0129264e+00   9.9932840e-01   1.0051759e+00  -6.2547546e-01   1.2807106e+01   6.4404522e+00   1.3282023e+01
   8.8450000e+00   9.9676820e-01   1.0128370e+00   9.9927470e-01   1.0049641e+00  -6.2073701e-01   1.2819142e+01   6.4479411e+00   1.3294153e+01
   8.8500000e+00   9.9690524e-01   1.0127877e+00   9.9922531e-01   1.0047903e+00  -6.1599856e-01   1.2831179e+01   6.4554300e+00   1.3306282e+01
   8.8550000e+00   9.9703189e-01   1.0126971e+00   9.9912790e-01   1.0045482e+00  -6.1126011e-01   1.2843216e+01   6.4629189e+00   1.3318412e+01
   8.8600000e+00   9.9716578e-01   1.0125873e+00   9.9903000e-01   1.0043947e+00  -6.0652166e-01   1.2855253e+01   6.4704078e+00   1.3330542e+01
   8.8650000e+00   9.9734380e-01   1.0125060e+00   9.9893152e-01   1.0041879e+00  -6.0178321e-01   1.2867289e+01   6.4778967e+00   1.3342672e+01
   8.8700000e+00   9.9745237e-01   1.0124978e+00   9.9879539e-01   1.0039965e+00  -5.9704476e-01   1.2879326e+01   6.4853855e+00   1.3354801e+01
   8.8750000e+00   9.9761117e-01   1.0123573e+00   9.9870616e-01   1.0037904e+00  -5.9230631e-01   1.2891363e+01   6.4928744e+00   1.3366931e+01
   8.8800000e+00   9.9781120e-01   1.0123005e+00   9.9858350e-01   1.0035529e+00  -5.8756786e-01   1.2903400e+01   6.5003633e+00   1.3379061e+01
   8.8850000e+00   9.9796157e-01   1.0122991e+00   9.9845362e-01   1.0032644e+00  -5.8282941e-01   1.2915436e+01   6.5078522e+00   1.3391190e+01
   8.8900000e+00   9.9808343e-01   1.0122249e+00   9.9830966e-01   1.0030309e+00  -5.7809096e-01   1.2927473e+01   6.5153411e+00   1.3403320e+01
   8.8950000e+00   9.9823465e-01   1.0121818e+00   9.9818711e-01   1.0028390e+00  -5.7335251e-01   1.2939510e+01   6.5228300e+00   1.3415450e+01
   8.9000000e+00   9.9840361e-01   1.0121260e+00   9.9805972e-01   1.0026338e+00  -5.6861405e-01   1.2951547e+01   6.5303189e+00   1.3427579e+01
   8.9050000e+00   9.9854453e-01   1.0120375e+00   9.9788008e-01   1.0023489e+00  -5.6387560e-01   1.2963583e+01   6.5378078e+00   1.3439709e+01
   8.9100000e+00   9.9870650e-01   1.0119038e+00   9.9774600e-01   1.0021162e+00  -5.5913715e-01   1.2975620e+01   6.5452967e+00   1.3451839e+01
   8.9150000e+00   9.9875015e-01   1.0118115e+00   9.9761091e-01   1.0018972e+00  -5.5439870e-01   1.2987657e+01   6.5527856e+00   1.3463969e+01
   8.9200000e+00   9.9887308e-01   1.0117141e+00   9.9742488e-01   1.0016783e+00  -5.4966025e-01   1.2999694e+01   6.5602745e+00   1.3476098e+01
   8.9250000e+00   9.9901319e-01   1.0116369e+00   9.9716083e-01   1.0013727e+00  -5.4492180e-01   1.3011730e+01   6.5677634e+00   1.3488228e+01
   8.9300000e+00   9.9916655e-01   1.0115878e+00   9.9694217e-01   1.0011522e+00  -5.4018335e-01   1.3023767e+01   6.5752523e+00   1.3500358e+01
   8.9350000e+00   9.9925194e-01   1.0115337e+00   9.9676394e-01   1.0008915e+00  -5.3544490e-01   1.3035804e+01   6.5827412e+00   1.3512487e+01
   8.9400000e+00   9.9935381e-01   1.0115006e+00   9.9656831e-01   1.0006037e+00  -5.3070645e-01   1.3047841e+01   6.5902301e+00   1.3524617e+01
   8.9450000e+00   9.9946261e-01   1.0113770e+00   9.9640477e-01   1.0003605e+00  -5.2596800e-01   1.3059878e+01   6.5977190e+00   1.3536747e+01
   8.9500000e+00   9.9956597e-01   1.0112484e+00   9.9626751e-01   1.0001459e+00  -5.2122955e-01   1.3071914e+01   6.6052079e+00   1.3548876e+01
   8.9550000e+00   9.9963697e-01   1.0111166e+00   9.9598500e-01   9.9993875e-01  -5.1649110e-01   1.3083951e+01   6.6126968e+00   1.3561006e+01
   8.9600000e+00   9.9974116e-01   1.0109644e+00   9.9575157e-01   9.9961527e-01  -5.1175265e-01   1.3095988e+01   6.6201857e+00   1.3573136e+01
   8.9650000e+00   9.9985901e-01   1.0108276e+00   9.9556124e-01   9.9931674e-01  -5.0701420e-01   1.3108025e+01   6.6276746e+00   1.3585266e+01
   8.9700000e+00   9.9997827e-01   1.0106733e+00   9.9530781e-01   9.9906489e-01  -5.0227575e-01   1.3120061e+01   6.6351635e+00   1.3597395e+01
   8.9750000e+00   1.0000999e+00   1.0105657e+00   9.9503219e-01   9.9874042e-01  -4.9753730e-01   1.3132098e+01   6.6426524e+00   1.3609525e+01
   8.9800000e+00   1.0001769e+00   1.0105140e+00   9.9478973e-01   9.9848070e-01  -4.9279885e-01   1.3144135e+01   6.6501413e+00   1.3621655e+01
   8.9850000e+00   1.0002599e+00   1.0104061e+00   9.9449428e-01   9.9819386e-01  -4.8806040e-01   1.3156172e+01   6.6576302e+00   1.3633784e+01
   8.9900000e+00   1.0003852e+00   1.0102846e+00   9.9429113e-01   9.9786013e-01  -4.8332195e-01   1.3168208e+01   6.6651191e+00   1.3645914e+01
   8.9950000e+00   1.0005226e+00   1.0100937e+00   9.9405197e-01   9.9751602e-01  -4.7858350e-01   1.3180245e+01   6.6726080e+00   1.3658044e+01
   9.0000000e+00   1.0006481e+00   1.0099523e+00   9.9375563e-01   9.9723687e-01  -4.7384505e-01   1.3192282e+01   6.6800969e+00   1.3670173e+01
   9.0050000e+00   1.0007668e+00   1.0098011e+00   9.9352924e-01   9.9684741e-01  -4.6910660e-01   1.3204319e+01   6.6875858e+00   1.3682303e+01
   9.0100000e+00   1.0008783e+00   1.0096983e+00   9.9321862e-01   9.9648043e-01  -4.6436814e-01   1.3216355e+01   6.6950747e+00   1.3694433e+01
   9.0150000e+00   1.0010324e+00   1.0095906e+00   9.9296745e-01   9.9613780e-01  -4.5962969e-01   1.3228392e+01   6.7025636e+00   1.3706563e+01
   9.0200000e+00   1.0010764e+00   1.0094403e+00   9.9267433e-01   9.9581141e-01  -4.5489124e-01   1.3240429e+01   6.7100525e+00   1.3718692e+01
   9.0250000e+00   1.0012328e+00   1.0092938e+00   9.9234640e-01   9.9545484e-01  -4.5015279e-01   1.3252466e+01   6.7175414e+00   1.3730822e+01
   9.0300000e+00   1.0013339e+00   1.0091575e+00   9.9207191e-01   9.9511259e-01  -4.4541434e-01   1.3264502e+01   6.7250303e+00   1.3742952e+01
   9.0350000e+00   1.0014148e+00   1.0089577e+00   9.9174505e-01   9.9475196e-01  -4.4067589e-01   1.3276539e+01   6.7325192e+00   1.3755081e+01
   9.0400000e+00   1.0014859e+00   1.0088679e+00   9.9134803e-01   9.9440841e-01  -4.3593744e-01   1.3288576e+01   6.7400081e+00   1.3767211e+01
   9.0450000e+00   1.0015981e+00   1.0087411e+00   9.9098662e-01   9.9405150e-01  -4.3119899e-01   1.3300613e+01   6.7474970e+00   1.3779341e+01
   9.0500000e+00   1.0017309e+00   1.0085344e+00   9.9059326e-01   9.9366668e-01  -4.2646054e-01   1.3312649e+01   6.7549859e+00   1.3791470e+01
   9.0550000e+00   1.0018429e+00   1.0083235e+00   9.9020295e-01   9.9328380e-01  -4.2172209e-01   1.3324686e+01   6.7624748e+00   1.3803600e+01
   9.0600000e+00   1.0019480e+00   1.0081885e+00   9.8983483e-01   9.9290725e-01  -4.1698364e-01   1.3336723e+01   6.7699637e+00   1.3815730e+01
   9.0650000e+00   1.0020326e+00   1.0080041e+00   9.8953007e-01   9.9249215e-01  -4.1224519e-01   1.3348760e+01   6.7774526e+00   1.3827860e+01
   9.0700000e+00   1.0021139e+00   1.0078321e+00   9.8909723e-01   9.9204340e-01  -4.0750674e-01   1.3360796e+01   6.7849415e+00   1.3839989e+01
   9.0750000e+00   1.0021760e+00   1.0076143e+00   9.8868939e-01   9.9162560e-01  -4.0276829e-01   1.3372833e+01   6.7924304e+00   1.3852119e+01
   9.0800000e+00   1.0023259e+00   1.0074204e+00   9.8827735e-01   9.9124717e-01  -3.9802984e-01   1.3384870e+01   6.7999193e+00   1.3864249e+01
   9.0850000e+00   1.0024197e+00   1.0072021e+00   9.8784659e-01   9.9078709e-01  -3.9329139e-01   1.3396907e+01   6.8074082e+00   1.3876378e+01
   9.0900000e+00   1.0024762e+00   1.0070031e+00   9.8743020e-01   9.9034714e-01  -3.8855294e-01   1.3408943e+01   6.8148971e+00   1.3888508e+01
   9.0950000e+00   1.0025905e+00   1.0068008e+00   9.8699150e-01   9.8986853e-01  -3.8381449e-01   1.3420980e+01   6.8223860e+00   1.3900638e+01
   9.1000000e+00   1.0026653e+00   1.0065838e+00   9.8656234e-01   9.8936155e-01  -3.7907604e-01   1.3433017e+01   6.8298749e+00   1.3912767e+01
   9.1050000e+00   1.0027360e+00   1.0063287e+00   9.8612960e-01   9.8889155e-01  -3.7433759e-01   1.3445054e+01   6.8373637e+00   1.3924897e+01
   9.1100000e+00   1.0028503e+00   1.0060840e+00   9.8574015e-01   9.8841714e-01  -3.6959914e-01   1.3457090e+01   6.8448526e+00   1.3937027e+01
   9.1150000e+00   1.0029171e+00   1.0058426e+00   9.8528403e-01   9.8796880e-01  -3.6486069e-01   1.3469127e+01   6.8523415e+00   1.3949157e+01
   9.1200000e+00   1.0030358e+00   1.0055678e+00   9.8486738e-01   9.8745304e-01  -3.6012223e-01   1.3481164e+01   6.8598304e+00   1.3961286e+01
   9.1250000e+00   1.0030818e+00   1.0053062e+00   9.8435489e-01   9.8697598e-01  -3.5538378e-01   1.3493201e+01   6.8673193e+00   1.3973416e+01
   9.1300000e+00   1.0031785e+00   1.0051078e+00   9.8388029e-01   9.8640260e-01  -3.5064533e-01   1.3505237e+01   6.8748082e+00   1.3985546e+01
   9.1350000e+00   1.0032250e+00   1.0048419e+00   9.8340640e-01   9.8583131e-01  -3.4590688e-01   1.3517274e+01   6.8822971e+00   1.3997675e+01
   9.1400000e+00   1.0033135e+00   1.0045460e+00   9.8289863e-01   9.8529028e-01  -3.4116843e-01   1.3529311e+01   6.8897860e+00   1.4009805e+01
   9.1450000e+00   1.0034261e+00   1.0042602e+00   9.8238161e-01   9.8479098e-01  -3.3642998e-01   1.3541348e+01   6.8972749e+00   1.4021935e+01
   9.1500000e+00   1.0035262e+00   1.0039912e+00   9.8187940e-01   9.8428886e-01  -3.3169153e-01   1.3553384e+01   6.9047638e+00   1.4034064e+01
   9.1550000e+00   1.0036668e+00   1.0036652e+00   9.8127165e-01   9.8363047e-01  -3.2695308e-01   1.3565421e+01   6.9122527e+00   1.4046194e+01
   9.1600000e+00   1.0037897e+00   1.0033885e+00   9.8070826e-01   9.8307136e-01  -3.2221463e-01   1.3577458e+01   6.9197416e+00   1.4058324e+01
   9.1650000e+00   1.0038667e+00   1.0031066e+00   9.8013511e-01   9.8249658e-01  -3.1747618e-01   1.3589495e+01   6.9272305e+00   1.4070454e+01
   9.1700000e+00   1.0039419e+00   1.0028058e+00   9.7950740e-01   9.8193950e-01  -3.1273773e-01   1.3601531e+01   6.9347194e+00   1.4082583e+01
   9.1750000e+00   1.0040612e+00   1.0025021e+00   9.7889523e-01   9.8129792e-01  -3.0799928e-01   1.3613568e+01   6.9422083e+00   1.4094713e+01
   9.1800000e+00   1.0041990e+00   1.0022594e+00   9.7828564e-01   9.8070094e-01  -3.0326083e-01   1.3625605e+01   6.9496972e+00   1.4106843e+01
   9.1850000e+00   1.0042962e+00   1.0019631e+00   9.7770972e-01   9.8010235e-01  -2.9852238e-01   1.3637642e+01   6.9571861e+00   1.4118972e+01
   9.1900000e+00   1.0043780e+00   1.0016677e+00   9.7701941e-01   9.7949766e-01  -2.9378393e-01   1.3649678e+01   6.9646750e+00   1.4131102e+01
   9.1950000e+00   1.0045066e+00   1.0013591e+00   9.7637295e-01   9.7891431e-01  -2.8904548e-01   1.3661715e+01   6.9721639e+00   1.4143232e+01
   9.2000000e+00   1.0045849e+00   1.0009993e+00   9.7570826e-01   9.7828606e-01  -2.8430703e-01   1.3673752e+01   6.9796528e+00   1.4155361e+01
   9.2050000e+00   1.0046834e+00   1.0007046e+00   9.7495174e-01   9.7766299e-01  -2.7956858e-01   1.3685789e+01   6.9871417e+00   1.4167491e+01
   9.2100000e+00   1.0047757e+00   1.0003365e+00   9.7416502e-01   9.7702881e-01  -2.7483013e-01   1.3697825e+01   6.9946306e+00   1.4179621e+01
   9.2150000e+00   1.0048501e+00   1.0000375e+00   9.7338604e-01   9.7643104e-01  -2.7009168e-01   1.3709862e+01   7.0021195e+00   1.4191751e+01
   9.2200000e+00   1.0049359e+00   9.9964378e-01   9.7264540e-01   9.7578606e-01  -2.6535323e-01   1.3721899e+01   7.0096084e+00   1.4203880e+01
   9.2250000e+00   1.0050514e+00   9.9927958e-01   9.7184137e-01   9.7510831e-01  -2.6061478e-01   1.3733936e+01   7.0170973e+00   1.4216010e+01
   9.2300000e+00   1.0050912e+00   9.9897200e-01   9.7109049e-01   9.7444482e-01  -2.5587632e-01   1.3745972e+01   7.0245862e+00   1.4228140e+01
   9.2350000e+00   1.0051132e+00   9.9859948e-01   9.7029456e-01   9.7378648e-01  -2.5113787e-01   1.3758009e+01   7.0320751e+00   1.4240269e+01
   9.2400000e+00   1.0051674e+00   9.9825256e-01   9.6944031e-01   9.7306387e-01  -2.4639942e-01   1.3770046e+01   7.0395640e+00   1.4252399e+01
   9.2450000e+00   1.0052254e+00   9.9784939e-01   9.6865482e-01   9.7237054e-01  -2.4166097e-01   1.3782083e+01   7.0470529e+00   1.4264529e+01
   9.2500000e+00   1.0052931e+00   9.9742996e-01   9.6784071e-01   9.7167017e-01  -2.3692252e-01   1.3794119e+01   7.0545418e+00   1.4276659e+01
   9.2550000e+00   1.0053181e+00   9.9705933e-01   9.6690375e-01   9.7094335e-01  -2.3218407e-01   1.3806156e+01   7.0620307e+00   1.4288788e+01
   9.2600000e+00   1.0054028e+00   9.9666501e-01   9.6601149e-01   9.7022097e-01  -2.2744562e-01   1.3818193e+01   7.0695196e+00   1.4300918e+01
   9.2650000e+00   1.0055586e+00   9.9629501e-01   9.6510664e-01   9.6950873e-01  -2.2270717e-01   1.3830230e+01   7.0770085e+00   1.4313048e+01
   9.2700000e+00   1.0056742e+00   9.9580332e-01   9.6421365e-01   9.6873497e-01  -2.1796872e-01   1.3842266e+01   7.0844974e+00   1.4325177e+01
   9.2750000e+00   1.0058055e+00   9.9536455e-01   9.6332112e-01   9.6803830e-01  -2.1323027e-01   1.3854303e+01   7.0919863e+00   1.4337307e+01
   9.2800000e+00   1.0058938e+00   9.9497163e-01   9.6232907e-01   9.6732939e-01  -2.0849182e-01   1.3866340e+01   7.0994752e+00   1.4349437e+01
   9.2850000e+00   1.0059586e+00   9.9448313e-01   9.6134002e-01   9.6656773e-01  -2.0375337e-01   1.3878377e+01   7.1069641e+00   1.4361566e+01
   9.2900000e+00   1.0060364e+00   9.9401212e-01   9.6028437e-01   9.6587487e-01  -1.9901492e-01   1.3890413e+01   7.1144530e+00   1.4373696e+01
   9.2950000e+00   1.0061254e+00   9.9353667e-01   9.5918762e-01   9.6510696e-01  -1.9427647e-01   1.3902450e+01   7.1219419e+00   1.4385826e+01
   9.3000000e+00   1.0062211e+00   9.9307230e-01   9.5805964e-01   9.6432709e-01  -1.8953802e-01   1.3914487e+01   7.1294308e+00   1.4397956e+01
   9.3050000e+00   1.0063265e+00   9.9260804e-01   9.5691394e-01   9.6350268e-01  -1.8479957e-01   1.3926524e+01   7.1369197e+00   1.4410085e+01
   9.3100000e+00   1.0064010e+00   9.9213998e-01   9.5577723e-01   9.6269420e-01  -1.8006112e-01   1.3938561e+01   7.1444086e+00   1.4422215e+01
   9.3150000e+00   1.0064743e+00   9.9167664e-01   9.5456406e-01   9.6193434e-01  -1.7532267e-01   1.3950597e+01   7.1518975e+00   1.4434345e+01
   9.3200000e+00   1.0065503e+00   9.9123201e-01   9.5333626e-01   9.6115052e-01  -1.7058422e-01   1.3962634e+01   7.1593864e+00   1.4446474e+01
   9.3250000e+00   1.0066124e+00   9.9074391e-01   9.5212404e-01   9.6035589e-01  -1.6584577e-01   1.3974671e+01   7.1668753e+00   1.4458604e+01
   9.3300000e+00   1.0066265e+00   9.9027237e-01   9.5089298e-01   9.5959075e-01  -1.6110732e-01   1.3986708e+01   7.1743642e+00   1.4470734e+01
   9.3350000e+00   1.0066687e+00   9.8976833e-01   9.4963967e-01   9.5875318e-01  -1.5636887e-01   1.3998744e+01   7.1818531e+00   1.4482863e+01
   9.3400000e+00   1.0067836e+00   9.8921930e-01   9.4831303e-01   9.5789740e-01  -1.5163041e-01   1.4010781e+01   7.1893419e+00   1.4494993e+01
   9.3450000e+00   1.0068556e+00   9.8868767e-01   9.4697762e-01   9.5704614e-01  -1.4689196e-01   1.4022818e+01   7.1968308e+00   1.4507123e+01
   9.3500000e+00   1.0069103e+00   9.8816061e-01   9.4566266e-01   9.5621402e-01  -1.4215351e-01   1.4034855e+01   7.2043197e+00   1.4519253e+01
   9.3550000e+00   1.0069239e+00   9.8762664e-01   9.4425943e-01   9.5538548e-01  -1.3741506e-01   1.4046891e+01   7.2118086e+00   1.4531382e+01
   9.3600000e+00   1.0069488e+00   9.8706304e-01   9.4282626e-01   9.5460727e-01  -1.3267661e-01   1.4058928e+01   7.2192975e+00   1.4543512e+01
   9.3650000e+00   1.0069987e+00   9.8656260e-01   9.4137923e-01   9.5380714e-01  -1.2793816e-01   1.4070965e+01   7.2267864e+00   1.4555642e+01
   9.3700000e+00   1.0070427e+00   9.8606361e-01   9.3994461e-01   9.5296471e-01  -1.2319971e-01   1.4083002e+01   7.2342753e+00   1.4567771e+01
   9.3750000e+00   1.0071322e+00   9.8541149e-01   9.3846242e-01   9.5211039e-01  -1.1846126e-01   1.4095038e+01   7.2417642e+00   1.4579901e+01
   9.3800000e+00   1.0071722e+00   9.8490125e-01   9.3695555e-01   9.5128523e-01  -1.1372281e-01   1.4107075e+01   7.2492531e+00   1.4592031e+01
   9.3850000e+00   1.0071818e+00   9.8436446e-01   9.3539003e-01   9.5046400e-01  -1.0898436e-01   1.4119112e+01   7.2567420e+00   1.4604160e+01
   9.3900000e+00   1.0072408e+00   9.8374223e-01   9.3381641e-01   9.4970037e-01  -1.0424591e-01   1.4131149e+01   7.2642309e+00   1.4616290e+01
   9.3950000e+00   1.0073019e+00   9.8317541e-01   9.3224406e-01   9.4891033e-01  -9.9507460e-02   1.4143185e+01   7.2717198e+00   1.4628420e+01
   9.4000000e+00   1.0073557e+00   9.8258549e-01   9.3070766e-01   9.4808870e-01  -9.4769009e-02   1.4155222e+01   7.2792087e+00   1.4640550e+01
   9.4050000e+00   1.0073532e+00   9.8195587e-01   9.2913824e-01   9.4723298e-01  -9.0030559e-02   1.4167259e+01   7.2866976e+00   1.4652679e+01
   9.4100000e+00   1.0073473e+00   9.8133188e-01   9.2745614e-01   9.4644315e-01  -8.5292108e-02   1.4179296e+01   7.2941865e+00   1.4664809e+01
   9.4150000e+00   1.0073392e+00   9.8076997e-01   9.2578668e-01   9.4565397e-01  -8.0553658e-02   1.4191332e+01   7.3016754e+00   1.4676939e+01
   9.4200000e+00   1.0074055e+00   9.8011425e-01   9.2409424e-01   9.4487494e-01  -7.5815207e-02   1.4203369e+01   7.3091643e+00   1.4689068e+01
   9.4250000e+00   1.0074445e+00   9.7948234e-01   9.2236168e-01   9.4406518e-01  -7.1076757e-02   1.4215406e+01   7.3166532e+00   1.4701198e+01
   9.4300000e+00   1.0075506e+00   9.7883600e-01   9.2065609e-01   9.4332304e-01  -6.6338306e-02   1.4227443e+01   7.3241421e+00   1.4713328e+01
   9.4350000e+00   1.0075799e+00   9.7818367e-01   9.1895169e-01   9.4258343e-01  -6.1599856e-02   1.4239479e+01   7.3316310e+00   1.4725457e+01
   9.4400000e+00   1.0075943e+00   9.7751069e-01   9.1717023e-01   9.4181740e-01  -5.6861405e-02   1.4251516e+01   7.3391199e+00   1.4737587e+01
   9.4450000e+00   1.0076521e+00   9.7679184e-01   9.1538915e-01   9.4108299e-01  -5.2122955e-02   1.4263553e+01   7.3466088e+00   1.4749717e+01
   9.4500000e+00   1.0076634e+00   9.7607999e-01   9.1356680e-01   9.4033229e-01  -4.7384505e-02   1.4275590e+01   7.3540977e+00   1.4761847e+01
   9.4550000e+00   1.0077045e+00   9.7536832e-01   9.1168616e-01   9.3959932e-01  -4.2646054e-02   1.4287626e+01   7.3615866e+00   1.4773976e+01
   9.4600000e+00   1.0078103e+00   9.7469906e-01   9.0982643e-01   9.3882246e-01  -3.7907604e-02   1.4299663e+01   7.3690755e+00   1.4786106e+01
   9.4650000e+00   1.0078363e+00   9.7403572e-01   9.0793981e-01   9.3806758e-01  -3.3169153e-02   1.4311700e+01   7.3765644e+00   1.4798236e+01
   9.4700000e+00   1.0078716e+00   9.7332724e-01   9.0602346e-01   9.3733879e-01  -2.8430703e-02   1.4323737e+01   7.3840533e+00   1.4810365e+01
   9.4750000e+00   1.0079186e+00   9.7267170e-01   9.0416268e-01   9.3660476e-01  -2.3692252e-02   1.4335773e+01   7.3915422e+00   1.4822495e+01
   9.4800000e+00   1.0079430e+00   9.7201646e-01   9.0229752e-01   9.3590973e-01  -1.8953802e-02   1.4347810e+01   7.3990311e+00   1.4834625e+01
   9.4850000e+00   1.0079585e+00   9.7121669e-01   9.0037848e-01   9.3525930e-01  -1.4215351e-02   1.4359847e+01   7.4065200e+00   1.4846754e+01
   9.4900000e+00   1.0080022e+00   9.7043631e-01   8.9843478e-01   9.3454524e-01  -9.4769009e-03   1.4371884e+01   7.4140089e+00   1.4858884e+01
   9.4950000e+00   1.0080212e+00   9.6963687e-01   8.9646197e-01   9.3385722e-01  -4.7384505e-03   1.4383920e+01   7.4214978e+00   1.4871014e+01
   9.5000000e+00   1.0080497e+00   9.6892102e-01   8.9450915e-01   9.3317640e-01   0.0000000e+00   1.4395957e+01   7.4289867e+00   1.4883144e+01
   9.5050000e+00   1.0080477e+00   9.6812615e-01   8.9255223e-01   9.3246970e-01   4.7384505e-03   1.4407994e+01   7.4364756e+00   1.4895273e+01
   9.5100000e+00   1.0080262e+00   9.6735199e-01   8.9054853e-01   9.3181756e-01   9.4769009e-03   1.4420031e+01   7.4439645e+00   1.4907403e+01
   9.5150000e+00   1.0079807e+00   9.6664146e-01   8.8854125e-01   9.3123044e-01   1.4215351e-02   1.4432067e+01   7.4514534e+00   1.4919533e+01
   9.5200000e+00   1.0079563e+00   9.6580765e-01   8.8653445e-01   9.3057308e-01   1.8953802e-02   1.4444104e+01   7.4589423e+00   1.4931662e+01
   9.5250000e+00   1.0079885e+00   9.6501704e-01   8.8449745e-01   9.2994157e-01   2.3692252e-02   1.4456141e+01   7.4664312e+00   1.4943792e+01
   9.5300000e+00   1.0079622e+00   9.6418083e-01   8.8255693e-01   9.2933452e-01   2.8430703e-02   1.4468178e+01   7.4739201e+00   1.4955922e+01
   9.5350000e+00   1.0079865e+00   9.6336089e-01   8.8054268e-01   9.2873292e-01   3.3169153e-02   1.4480214e+01   7.4814090e+00   1.4968051e+01
   9.5400000e+00   1.0079739e+00   9.6257220e-01   8.7851507e-01   9.2813453e-01   3.7907604e-02   1.4492251e+01   7.4888979e+00   1.4980181e+01
   9.5450000e+00   1.0080276e+00   9.6174730e-01   8.7652511e-01   9.2751742e-01   4.2646054e-02   1.4504288e+01   7.4963868e+00   1.4992311e+01
   9.5500000e+00   1.0080491e+00   9.6094471e-01   8.7459423e-01   9.2691897e-01   4.7384505e-02   1.4516325e+01   7.5038757e+00   1.5004441e+01
   9.5550000e+00   1.0080115e+00   9.6018148e-01   8.7259801e-01   9.2633064e-01   5.2122955e-02   1.4528361e+01   7.5113646e+00   1.5016570e+01
   9.5600000e+00   1.0079944e+00   9.5942111e-01   8.7063961e-01   9.2580254e-01   5.6861405e-02   1.4540398e+01   7.5188535e+00   1.5028700e+01
   9.5650000e+00   1.0079959e+00   9.5858154e-01   8.6871724e-01   9.2525626e-01   6.1599856e-02   1.4552435e+01   7.5263424e+00   1.5040830e+01
   9.5700000e+00   1.0079960e+00   9.5780320e-01   8.6672600e-01   9.2473291e-01   6.6338306e-02   1.4564472e+01   7.5338313e+00   1.5052959e+01
   9.5750000e+00   1.0079072e+00   9.5697243e-01   8.6477097e-01   9.2425288e-01   7.1076757e-02   1.4576508e+01   7.5413201e+00   1.5065089e+01
   9.5800000e+00   1.0079199e+00   9.5613615e-01   8.6285119e-01   9.2376737e-01   7.5815207e-02   1.4588545e+01   7.5488090e+00   1.5077219e+01
   9.5850000e+00   1.0078881e+00   9.5531017e-01   8.6090032e-01   9.2324357e-01   8.0553658e-02   1.4600582e+01   7.5562979e+00   1.5089348e+01
   9.5900000e+00   1.0078618e+00   9.5447734e-01   8.5900651e-01   9.2279157e-01   8.5292108e-02   1.4612619e+01   7.5637868e+00   1.5101478e+01
   9.5950000e+00   1.0078649e+00   9.5365961e-01   8.5709397e-01   9.2231211e-01   9.0030559e-02   1.4624655e+01   7.5712757e+00   1.5113608e+01
   9.6000000e+00   1.0078496e+00   9.5284707e-01   8.5528097e-01   9.2184334e-01   9.4769009e-02   1.4636692e+01   7.5787646e+00   1.5125738e+01
   9.6050000e+00   1.0077872e+00   9.5200902e-01   8.5343708e-01   9.2145988e-01   9.9507460e-02   1.4648729e+01   7.5862535e+00   1.5137867e+01
   9.6100000e+00   1.0077699e+00   9.5120397e-01   8.5159454e-01   9.2107525e-01   1.0424591e-01   1.4660766e+01   7.5937424e+00   1.5149997e+01
   9.6150000e+00   1.0077344e+00   9.5037665e-01   8.4981521e-01   9.2067749e-01   1.0898436e-01   1.4672802e+01   7.6012313e+00   1.5162127e+01
   9.6200000e+00   1.0077051e+00   9.4958202e-01   8.4804929e-01   9.2028582e-01   1.1372281e-01   1.4684839e+01   7.6087202e+00   1.5174256e+01
   9.6250000e+00   1.0076142e+00   9.4879147e-01   8.4620882e-01   9.1989786e-01   1.1846126e-01   1.4696876e+01   7.6162091e+00   1.5186386e+01
   9.6300000e+00   1.0076146e+00   9.4802861e-01   8.4446913e-01   9.1957090e-01   1.2319971e-01   1.4708913e+01   7.6236980e+00   1.5198516e+01
   9.6350000e+00   1.0075766e+00   9.4726779e-01   8.4273740e-01   9.1931091e-01   1.2793816e-01   1.4720949e+01   7.6311869e+00   1.5210646e+01
   9.6400000e+00   1.0075398e+00   9.4648804e-01   8.4093318e-01   9.1906013e-01   1.3267661e-01   1.4732986e+01   7.6386758e+00   1.5222775e+01
   9.6450000e+00   1.0075080e+00   9.4572294e-01   8.3918754e-01   9.1881412e-01   1.3741506e-01   1.4745023e+01   7.6461647e+00   1.5234905e+01
   9.6500000e+00   1.0074516e+00   9.4493796e-01   8.3753448e-01   9.1857641e-01   1.4215351e-01   1.4757060e+01   7.6536536e+00   1.5247035e+01
   9.6550000e+00   1.0074149e+00   9.4419833e-01   8.3588573e-01   9.1830526e-01   1.4689196e-01   1.4769096e+01   7.6611425e+00   1.5259164e+01
   9.6600000e+00   1.0073061e+00   9.4346430e-01   8.3424984e-01   9.1810798e-01   1.5163041e-01   1.4781133e+01   7.6686314e+00   1.5271294e+01
   9.6650000e+00   1.0072457e+00   9.4270098e-01   8.3269044e-01   9.1797937e-01   1.5636887e-01   1.4793170e+01   7.6761203e+00   1.5283424e+01
   9.6700000e+00   1.0071294e+00   9.4199496e-01   8.3109615e-01   9.1785375e-01   1.6110732e-01   1.4805207e+01   7.6836092e+00   1.5295553e+01
   9.6750000e+00   1.0070818e+00   9.4128446e-01   8.2956174e-01   9.1768867e-01   1.6584577e-01   1.4817244e+01   7.6910981e+00   1.5307683e+01
   9.6800000e+00   1.0070790e+00   9.4053024e-01   8.2802996e-01   9.1758864e-01   1.7058422e-01   1.4829280e+01   7.6985870e+00   1.5319813e+01
   9.6850000e+00   1.0069710e+00   9.3975916e-01   8.2652907e-01   9.1750003e-01   1.7532267e-01   1.4841317e+01   7.7060759e+00   1.5331943e+01
   9.6900000e+00   1.0068920e+00   9.3898318e-01   8.2504584e-01   9.1736231e-01   1.8006112e-01   1.4853354e+01   7.7135648e+00   1.5344072e+01
   9.6950000e+00   1.0067968e+00   9.3831552e-01   8.2363775e-01   9.1724910e-01   1.8479957e-01   1.4865391e+01   7.7210537e+00   1.5356202e+01
   9.7000000e+00   1.0066388e+00   9.3760858e-01   8.2218521e-01   9.1720883e-01   1.8953802e-01   1.4877427e+01   7.7285426e+00   1.5368332e+01
   9.7050000e+00   1.0065543e+00   9.3692042e-01   8.2078699e-01   9.1716184e-01   1.9427647e-01   1.4889464e+01   7.7360315e+00   1.5380461e+01
   9.7100000e+00   1.0064952e+00   9.3620961e-01   8.1945947e-01   9.1709694e-01   1.9901492e-01   1.4901501e+01   7.7435204e+00   1.5392591e+01
   9.7150000e+00   1.0064422e+00   9.3554375e-01   8.1820359e-01   9.1703928e-01   2.0375337e-01   1.4913538e+01   7.7510093e+00   1.5404721e+01
   9.7200000e+00   1.0063163e+00   9.3487525e-01   8.1694319e-01   9.1702778e-01   2.0849182e-01   1.4925574e+01   7.7584982e+00   1.5416850e+01
   9.7250000e+00   1.0062413e+00   9.3427897e-01   8.1566082e-01   9.1701141e-01   2.1323027e-01   1.4937611e+01   7.7659871e+00   1.5428980e+01
   9.7300000e+00   1.0062033e+00   9.3364320e-01   8.1449586e-01   9.1706798e-01   2.1796872e-01   1.4949648e+01   7.7734760e+00   1.5441110e+01
   9.7350000e+00   1.0061409e+00   9.3298095e-01   8.1331648e-01   9.1710851e-01   2.2270717e-01   1.4961685e+01   7.7809649e+00   1.5453240e+01
   9.7400000e+00   1.0060746e+00   9.3229846e-01   8.1215781e-01   9.1714305e-01   2.2744562e-01   1.4973721e+01   7.7884538e+00   1.5465369e+01
   9.7450000e+00   1.0060017e+00   9.3163874e-01   8.1104863e-01   9.1716116e-01   2.3218407e-01   1.4985758e+01   7.7959427e+00   1.5477499e+01
   9.7500000e+00   1.0059357e+00   9.3099946e-01   8.0993289e-01   9.1721837e-01   2.3692252e-01   1.4997795e+01   7.8034316e+00   1.5489629e+01
   9.7550000e+00   1.0058493e+00   9.3038465e-01   8.0879305e-01   9.1726131e-01   2.4166097e-01   1.5009832e+01   7.8109205e+00   1.5501758e+01
   9.7600000e+00   1.0058332e+00   9.2975073e-01   8.0776726e-01   9.1735866e-01   2.4639942e-01   1.5021868e+01   7.8184094e+00   1.5513888e+01
   9.7650000e+00   1.0057301e+00   9.2919704e-01   8.0675466e-01   9.1752413e-01   2.5113787e-01   1.5033905e+01   7.8258983e+00   1.5526018e+01
   9.7700000e+00   1.0056280e+00   9.2855076e-01   8.0576062e-01   9.1759398e-01   2.5587632e-01   1.5045942e+01   7.8333872e+00   1.5538147e+01
   9.7750000e+00   1.0054945e+00   9.2804276e-01   8.0482298e-01   9.1779202e-01   2.6061478e-01   1.5057979e+01   7.8408761e+00   1.5550277e+01
   9.7800000e+00   1.0053980e+00   9.2754827e-01   8.0385453e-01   9.1791847e-01   2.6535323e-01   1.5070015e+01   7.8483650e+00   1.5562407e+01
   9.7850000e+00   1.0053070e+00   9.2697632e-01   8.0294126e-01   9.1806057e-01   2.7009168e-01   1.5082052e+01   7.8558539e+00   1.5574537e+01
   9.7900000e+00   1.0052631e+00   9.2648819e-01   8.0201867e-01   9.1825443e-01   2.7483013e-01   1.5094089e+01   7.8633428e+00   1.5586666e+01
   9.7950000e+00   1.0051806e+00   9.2600216e-01   8.0117979e-01   9.1843285e-01   2.7956858e-01   1.5106126e+01   7.8708317e+00   1.5598796e+01
   9.8000000e+00   1.0051423e+00   9.2558544e-01   8.0037333e-01   9.1862254e-01   2.8430703e-01   1.5118162e+01   7.8783206e+00   1.5610926e+01
   9.8050000e+00   1.0050040e+00   9.2511567e-01   7.9965498e-01   9.1883370e-01   2.8904548e-01   1.5130199e+01   7.8858094e+00   1.5623055e+01
   9.8100000e+00   1.0048842e+00   9.2470951e-01   7.9893634e-01   9.1911513e-01   2.9378393e-01   1.5142236e+01   7.8932983e+00   1.5635185e+01
   9.8150000e+00   1.0048065e+00   9.2433916e-01   7.9820024e-01   9.1936792e-01   2.9852238e-01   1.5154273e+01   7.9007872e+00   1.5647315e+01
   9.8200000e+00   1.0046554e+00   9.2399790e-01   7.9748418e-01   9.1966313e-01   3.0326083e-01   1.5166309e+01   7.9082761e+00   1.5659444e+01
   9.8250000e+00   1.0045368e+00   9.2360313e-01   7.9678538e-01   9.1992548e-01   3.0799928e-01   1.5178346e+01   7.9157650e+00   1.5671574e+01
   9.8300000e+00   1.0044571e+00   9.2324201e-01   7.9613521e-01   9.2025799e-01   3.1273773e-01   1.5190383e+01   7.9232539e+00   1.5683704e+01
   9.8350000e+00   1.0044008e+00   9.2293217e-01   7.9553735e-01   9.2051979e-01   3.1747618e-01   1.5202420e+01   7.9307428e+00   1.5695834e+01
   9.8400000e+00   1.0043106e+00   9.2259384e-01   7.9490307e-01   9.2079030e-01   3.2221463e-01   1.5214456e+01   7.9382317e+00   1.5707963e+01
   9.8450000e+00   1.0041813e+00   9.2230177e-01   7.9433712e-01   9.2113770e-01   3.2695308e-01   1.5226493e+01   7.9457206e+00   1.5720093e+01
   9.8500000e+00   1.0040110e+00   9.2203783e-01   7.9381159e-01   9.2147436e-01   3.3169153e-01   1.5238530e+01   7.9532095e+00   1.5732223e+01
   9.8550000e+00   1.0038549e+00   9.2175514e-01   7.9326274e-01   9.2179603e-01   3.3642998e-01   1.5250567e+01   7.9606984e+00   1.5744352e+01
   9.8600000e+00   1.0037530e+00   9.2151185e-01   7.9273479e-01   9.2217981e-01   3.4116843e-01   1.5262603e+01   7.9681873e+00   1.5756482e+01
   9.8650000e+00   1.0036582e+00   9.2134719e-01   7.9227453e-01   9.2249793e-01   3.4590688e-01   1.5274640e+01   7.9756762e+00   1.5768612e+01
   9.8700000e+00   1.0035628e+00   9.2109365e-01   7.9188536e-01   9.2284116e-01   3.5064533e-01   1.5286677e+01   7.9831651e+00   1.5780741e+01
   9.8750000e+00   1.0034804e+00   9.2087704e-01   7.9143611e-01   9.2322675e-01   3.5538378e-01   1.5298714e+01   7.9906540e+00   1.5792871e+01
   9.8800000e+00   1.0033723e+00   9.2076899e-01   7.9099845e-01   9.2365688e-01   3.6012223e-01   1.5310750e+01   7.9981429e+00   1.5805001e+01
   9.8850000e+00   1.0032438e+00   9.2062693e-01   7.9062898e-01   9.2404007e-01   3.6486069e-01   1.5322787e+01   8.0056318e+00   1.5817131e+01
   9.8900000e+00   1.0031294e+00   9.2048290e-01   7.9028867e-01   9.2443480e-01   3.6959914e-01   1.5334824e+01   8.0131207e+00   1.5829260e+01
   9.8950000e+00   1.0029590e+00   9.2039612e-01   7.8998314e-01   9.2483550e-01   3.7433759e-01   1.5346861e+01   8.0206096e+00   1.5841390e+01
   9.9000000e+00   1.0028282e+00   9.2022350e-01   7.8972128e-01   9.2525074e-01   3.7907604e-01   1.5358897e+01   8.0280985e+00   1.5853520e+01
   9.9050000e+00   1.0026356e+00   9.2007731e-01   7.8945321e-01   9.2565800e-01   3.8381449e-01   1.5370934e+01   8.0355874e+00   1.5865649e+01
   9.9100000e+00   1.0025367e+00   9.2000198e-01   7.8914086e-01   9.2606055e-01   3.8855294e-01   1.5382971e+01   8.0430763e+00   1.5877779e+01
   9.9150000e+00   1.0024231e+00   9.1997444e-01   7.8888092e-01   9.2655470e-01   3.9329139e-01   1.5395008e+01   8.0505652e+00   1.5889909e+01
   9.9200000e+00   1.0022723e+00   9.1987709e-01   7.8864903e-01   9.2699132e-01   3.9802984e-01   1.5407044e+01   8.0580541e+00   1.5902038e+01
   9.9250000e+00   1.0021371e+00   9.1989846e-01   7.8843650e-01   9.2741868e-01   4.0276829e-01   1.5419081e+01   8.0655430e+00   1.5914168e+01
   9.9300000e+00   1.0020580e+00   9.1990433e-01   7.8828468e-01   9.2785865e-01   4.0750674e-01   1.5431118e+01   8.0730319e+00   1.5926298e+01
   9.9350000e+00   1.0018192e+00   9.1989915e-01   7.8811304e-01   9.2828990e-01   4.1224519e-01   1.5443155e+01   8.0805208e+00   1.5938428e+01
   9.9400000e+00   1.0016496e+00   9.1991871e-01   7.8788381e-01   9.2875699e-01   4.1698364e-01   1.5455191e+01   8.0880097e+00   1.5950557e+01
   9.9450000e+00   1.0014456e+00   9.1996638e-01   7.8773410e-01   9.2925464e-01   4.2172209e-01   1.5467228e+01   8.0954986e+00   1.5962687e+01
   9.9500000e+00   1.0012783e+00   9.2002552e-01   7.8755972e-01   9.2974556e-01   4.2646054e-01   1.5479265e+01   8.1029875e+00   1.5974817e+01
   9.9550000e+00   1.0011059e+00   9.2010879e-01   7.8739724e-01   9.3019068e-01   4.3119899e-01   1.5491302e+01   8.1104764e+00   1.5986946e+01
   9.9600000e+00   1.0009448e+00   9.2024185e-01   7.8726749e-01   9.3059193e-01   4.3593744e-01   1.5503338e+01   8.1179653e+00   1.5999076e+01
   9.9650000e+00   1.0007404e+00   9.2037854e-01   7.8715741e-01   9.3103908e-01   4.4067589e-01   1.5515375e+01   8.1254542e+00   1.6011206e+01
   9.9700000e+00   1.0005349e+00   9.2046718e-01   7.8710873e-01   9.3155064e-01   4.4541434e-01   1.5527412e+01   8.1329431e+00   1.6023336e+01
   9.9750000e+00   1.0003311e+00   9.2065202e-01   7.8703393e-01   9.3210938e-01   4.5015279e-01   1.5539449e+01   8.1404320e+00   1.6035465e+01
   9.9800000e+00   1.0001713e+00   9.2077275e-01   7.8693145e-01   9.3263028e-01   4.5489124e-01   1.5551485e+01   8.1479209e+00   1.6047595e+01
   9.9850000e+00   1.0000183e+00   9.2089150e-01   7.8683790e-01   9.3315496e-01   4.5962969e-01   1.5563522e+01   8.1554098e+00   1.6059725e+01
   9.9900000e+00   9.9984903e-01   9.2109083e-01   7.8678328e-01   9.3359509e-01   4.6436814e-01   1.5575559e+01   8.1628987e+00   1.6071854e+01
   9.9950000e+00   9.9964648e-01   9.2133793e-01   7.8677729e-01   9.3411377e-01   4.6910660e-01   1.5587596e+01   8.1703876e+00   1.6083984e+01
   1.0000000e+01   9.9943117e-01   9.2158923e-01   7.8672736e-01   9.3459891e-01   4.7384505e-01   1.5599632e+01   8.1778765e+00   1.6096114e+01
   1.0005000e+01   9.9920247e-01   9.2181141e-01   7.8671457e-01   9.3511628e-01   4.7858350e-01   1.5611669e+01   8.1853654e+00   1.6108243e+01
   1.0010000e+01   9.9901730e-01   9.2208487e-01   7.8670268e-01   9.3565521e-01   4.8332195e-01   1.5623706e+01   8.1928543e+00   1.6120373e+01
   1.0015000e+01   9.9888661e-01   9.2233439e-01   7.8676976e-01   9.3623440e-01   4.8806040e-01   1.5635743e+01   8.2003432e+00   1.6132503e+01
   1.0020000e+01   9.9871653e-01   9.2255153e-01   7.8678989e-01   9.3673575e-01   4.9279885e-01   1.5647780e+01   8.2078321e+00   1.6144633e+01
   1.0025000e+01   9.9850637e-01   9.2285307e-01   7.8680117e-01   9.3728859e-01   4.9753730e-01   1.5659816e+01   8.2153210e+00   1.6156762e+01
   1.0030000e+01   9.9836261e-01   9.2313963e-01   7.8690469e-01   9.3780825e-01   5.0227575e-01   1.5671853e+01   8.2228099e+00   1.6168892e+01
   1.0035000e+01   9.9818031e-01   9.2346449e-01   7.8696403e-01   9.3836956e-01   5.0701420e-01   1.5683890e+01   8.2302988e+00   1.6181022e+01
   1.0040000e+01   9.9794573e-01   9.2376110e-01   7.8704679e-01   9.3892226e-01   5.1175265e-01   1.5695927e+01   8.2377876e+00   1.6193151e+01
   1.0045000e+01   9.9777232e-01   9.2413776e-01   7.8714461e-01   9.3948353e-01   5.1649110e-01   1.5707963e+01   8.2452765e+00   1.6205281e+01
   1.0050000e+01   9.9755154e-01   9.2447732e-01   7.8727514e-01   9.4006732e-01   5.2122955e-01   1.5720000e+01   8.2527654e+00   1.6217411e+01
   1.0055000e+01   9.9727774e-01   9.2481191e-01   7.8735484e-01   9.4056179e-01   5.2596800e-01   1.5732037e+01   8.2602543e+00   1.6229540e+01
   1.0060000e+01   9.9702484e-01   9.2515694e-01   7.8751152e-01   9.4111245e-01   5.3070645e-01   1.5744074e+01   8.2677432e+00   1.6241670e+01
   1.0065000e+01   9.9680551e-01   9.2548085e-01   7.8771203e-01   9.4165194e-01   5.3544490e-01   1.5756110e+01   8.2752321e+00   1.6253800e+01
   1.0070000e+01   9.9656868e-01   9.2593400e-01   7.8787630e-01   9.4216675e-01   5.4018335e-01   1.5768147e+01   8.2827210e+00   1.6265930e+01
   1.0075000e+01   9.9631562e-01   9.2625075e-01   7.8804988e-01   9.4272815e-01   5.4492180e-01   1.5780184e+01   8.2902099e+00   1.6278059e+01
   1.0080000e+01   9.9615975e-01   9.2663796e-01   7.8828719e-01   9.4321847e-01   5.4966025e-01   1.5792221e+01   8.2976988e+00   1.6290189e+01
   1.0085000e+01   9.9590521e-01   9.2705628e-01   7.8849995e-01   9.4371514e-01   5.5439870e-01   1.5804257e+01   8.3051877e+00   1.6302319e+01
   1.0090000e+01   9.9561951e-01   9.2750616e-01   7.8874509e-01   9.4426870e-01   5.5913715e-01   1.5816294e+01   8.3126766e+00   1.6314448e+01
   1.0095000e+01   9.9540640e-01   9.2796081e-01   7.8894910e-01   9.4482955e-01   5.6387560e-01   1.5828331e+01   8.3201655e+00   1.6326578e+01
   1.0100000e+01   9.9514676e-01   9.2843935e-01   7.8922888e-01   9.4543840e-01   5.6861405e-01   1.5840368e+01   8.3276544e+00   1.6338708e+01
   1.0105000e+01   9.9481593e-01   9.2885752e-01   7.8943279e-01   9.4599959e-01   5.7335251e-01   1.5852404e+01   8.3351433e+00   1.6350837e+01
   1.0110000e+01   9.9455273e-01   9.2931977e-01   7.8963400e-01   9.4655601e-01   5.7809096e-01   1.5864441e+01   8.3426322e+00   1.6362967e+01
   1.0115000e+01   9.9428264e-01   9.2977658e-01   7.8990173e-01   9.4714812e-01   5.8282941e-01   1.5876478e+01   8.3501211e+00   1.6375097e+01
   1.0120000e+01   9.9398243e-01   9.3027782e-01   7.9008061e-01   9.4774475e-01   5.8756786e-01   1.5888515e+01   8.3576100e+00   1.6387227e+01
   1.0125000e+01   9.9364623e-01   9.3075016e-01   7.9027804e-01   9.4830859e-01   5.9230631e-01   1.5900551e+01   8.3650989e+00   1.6399356e+01
   1.0130000e+01   9.9339763e-01   9.3126078e-01   7.9053644e-01   9.4893033e-01   5.9704476e-01   1.5912588e+01   8.3725878e+00   1.6411486e+01
   1.0135000e+01   9.9302799e-01   9.3178143e-01   7.9079721e-01   9.4950687e-01   6.0178321e-01   1.5924625e+01   8.3800767e+00   1.6423616e+01
   1.0140000e+01   9.9272545e-01   9.3223255e-01   7.9103338e-01   9.5007496e-01   6.0652166e-01   1.5936662e+01   8.3875656e+00   1.6435745e+01
   1.0145000e+01   9.9242202e-01   9.3270328e-01   7.9137075e-01   9.5061603e-01   6.1126011e-01   1.5948698e+01   8.3950545e+00   1.6447875e+01
   1.0150000e+01   9.9207950e-01   9.3317994e-01   7.9166659e-01   9.5116245e-01   6.1599856e-01   1.5960735e+01   8.4025434e+00   1.6460005e+01
   1.0155000e+01   9.9176264e-01   9.3374068e-01   7.9188290e-01   9.5167843e-01   6.2073701e-01   1.5972772e+01   8.4100323e+00   1.6472134e+01
   1.0160000e+01   9.9144270e-01   9.3426025e-01   7.9214223e-01   9.5224552e-01   6.2547546e-01   1.5984809e+01   8.4175212e+00   1.6484264e+01
   1.0165000e+01   9.9110929e-01   9.3477459e-01   7.9245811e-01   9.5279433e-01   6.3021391e-01   1.5996845e+01   8.4250101e+00   1.6496394e+01
   1.0170000e+01   9.9076043e-01   9.3531285e-01   7.9273050e-01   9.5327603e-01   6.3495236e-01   1.6008882e+01   8.4324990e+00   1.6508524e+01
   1.0175000e+01   9.9048254e-01   9.3578224e-01   7.9308316e-01   9.5376283e-01   6.3969081e-01   1.6020919e+01   8.4399879e+00   1.6520653e+01
   1.0180000e+01   9.9015848e-01   9.3628445e-01   7.9339658e-01   9.5431495e-01   6.4442926e-01   1.6032956e+01   8.4474768e+00   1.6532783e+01
   1.0185000e+01   9.8976184e-01   9.3683077e-01   7.9369862e-01   9.5485299e-01   6.4916771e-01   1.6044992e+01   8.4549657e+00   1.6544913e+01
   1.0190000e+01   9.8939347e-01   9.3737226e-01   7.9404962e-01   9.5536599e-01   6.5390616e-01   1.6057029e+01   8.4624546e+00   1.6557042e+01
   1.0195000e+01   9.8901024e-01   9.3791536e-01   7.9438878e-01   9.5589946e-01   6.5864461e-01   1.6069066e+01   8.4699435e+00   1.6569172e+01
   1.0200000e+01   9.8863525e-01   9.3843558e-01   7.9471685e-01   9.5648500e-01   6.6338306e-01   1.6081103e+01   8.4774324e+00   1.6581302e+01
   1.0205000e+01   9.8828813e-01   9.3891616e-01   7.9503775e-01   9.5698485e-01   6.6812151e-01   1.6093139e+01   8.4849213e+00   1.6593431e+01
   1.0210000e+01   9.8790837e-01   9.3941651e-01   7.9540005e-01   9.5748652e-01   6.7285997e-01   1.6105176e+01   8.4924102e+00   1.6605561e+01
   1.0215000e+01   9.8750494e-01   9.3996143e-01   7.9577949e-01   9.5803382e-01   6.7759842e-01   1.6117213e+01   8.4998991e+00   1.6617691e+01
   1.0220000e+01   9.8713439e-01   9.4049103e-01   7.9608385e-01   9.5857953e-01   6.8233687e-01   1.6129250e+01   8.5073880e+00   1.6629821e+01
   1.0225000e+01   9.8679386e-01   9.4101815e-01   7.9648168e-01   9.5911637e-01   6.8707532e-01   1.6141286e+01   8.5148769e+00   1.6641950e+01
   1.0230000e+01   9.8640302e-01   9.4151955e-01   7.9686940e-01   9.5969622e-01   6.9181377e-01   1.6153323e+01   8.5223658e+00   1.6654080e+01
   1.0235000e+01   9.8599175e-01   9.4203780e-01   7.9720806e-01   9.6016161e-01   6.9655222e-01   1.6165360e+01   8.5298547e+00   1.6666210e+01
   1.0240000e+01   9.8557219e-01   9.4252498e-01   7.9754320e-01   9.6062157e-01   7.0129067e-01   1.6177397e+01   8.5373436e+00   1.6678339e+01
   1.0245000e+01   9.8518946e-01   9.4309687e-01   7.9792240e-01   9.6117020e-01   7.0602912e-01   1.6189433e+01   8.5448325e+00   1.6690469e+01
   1.0250000e+01   9.8480797e-01   9.4363160e-01   7.9829287e-01   9.6167300e-01   7.1076757e-01   1.6201470e+01   8.5523214e+00   1.6702599e+01
   1.0255000e+01   9.8435782e-01   9.4419070e-01   7.9860688e-01   9.6216717e-01   7.1550602e-01   1.6213507e+01   8.5598103e+00   1.6714728e+01
   1.0260000e+01   9.8394295e-01   9.4474665e-01   7.9902822e-01   9.6271033e-01   7.2024447e-01   1.6225544e+01   8.5672992e+00   1.6726858e+01
   1.0265000e+01   9.8351416e-01   9.4533368e-01   7.9943377e-01   9.6324674e-01   7.2498292e-01   1.6237580e+01   8.5747881e+00   1.6738988e+01
   1.0270000e+01   9.8308753e-01   9.4588837e-01   7.9986566e-01   9.6371698e-01   7.2972137e-01   1.6249617e+01   8.5822770e+00   1.6751118e+01
   1.0275000e+01   9.8265936e-01   9.4644397e-01   8.0025024e-01   9.6424268e-01   7.3445982e-01   1.6261654e+01   8.5897658e+00   1.6763247e+01
   1.0280000e+01   9.8225689e-01   9.4698161e-01   8.0060148e-01   9.6474914e-01   7.3919827e-01   1.6273691e+01   8.5972547e+00   1.6775377e+01
   1.0285000e+01   9.8186425e-01   9.4750771e-01   8.0100223e-01   9.6522008e-01   7.4393672e-01   1.6285727e+01   8.6047436e+00   1.6787507e+01
   1.0290000e+01   9.8141579e-01   9.4807255e-01   8.0139423e-01   9.6574150e-01   7.4867517e-01   1.6297764e+01   8.6122325e+00   1.6799636e+01
   1.0295000e+01   9.8091158e-01   9.4864877e-01   8.0177246e-01   9.6626650e-01   7.5341362e-01   1.6309801e+01   8.6197214e+00   1.6811766e+01
   1.0300000e+01   9.8045870e-01   9.4923680e-01   8.0223570e-01   9.6677885e-01   7.5815207e-01   1.6321838e+01   8.6272103e+00   1.6823896e+01
   1.0305000e+01   9.7995198e-01   9.4977461e-01   8.0265821e-01   9.6727977e-01   7.6289052e-01   1.6333874e+01   8.6346992e+00   1.6836025e+01
   1.0310000e+01   9.7946353e-01   9.5036531e-01   8.0307308e-01   9.6774377e-01   7.6762897e-01   1.6345911e+01   8.6421881e+00   1.6848155e+01
   1.0315000e+01   9.7896844e-01   9.5092889e-01   8.0348393e-01   9.6820875e-01   7.7236742e-01   1.6357948e+01   8.6496770e+00   1.6860285e+01
   1.0320000e+01   9.7849327e-01   9.5152724e-01   8.0390088e-01   9.6872081e-01   7.7710588e-01   1.6369985e+01   8.6571659e+00   1.6872415e+01
   1.0325000e+01   9.7802244e-01   9.5203958e-01   8.0429361e-01   9.6918341e-01   7.8184433e-01   1.6382021e+01   8.6646548e+00   1.6884544e+01
   1.0330000e+01   9.7754410e-01   9.5262761e-01   8.0472958e-01   9.6963424e-01   7.8658278e-01   1.6394058e+01   8.6721437e+00   1.6896674e+01
   1.0335000e+01   9.7698348e-01   9.5319582e-01   8.0524846e-01   9.7008669e-01   7.9132123e-01   1.6406095e+01   8.6796326e+00   1.6908804e+01
   1.0340000e+01   9.7643883e-01   9.5373037e-01   8.0571861e-01   9.7052759e-01   7.9605968e-01   1.6418132e+01   8.6871215e+00   1.6920933e+01
   1.0345000e+01   9.7589900e-01   9.5429486e-01   8.0621696e-01   9.7097806e-01   8.0079813e-01   1.6430168e+01   8.6946104e+00   1.6933063e+01
   1.0350000e+01   9.7532832e-01   9.5482746e-01   8.0673027e-01   9.7144449e-01   8.0553658e-01   1.6442205e+01   8.7020993e+00   1.6945193e+01
   1.0355000e+01   9.7475080e-01   9.5534565e-01   8.0714226e-01   9.7188336e-01   8.1027503e-01   1.6454242e+01   8.7095882e+00   1.6957323e+01
   1.0360000e+01   9.7425926e-01   9.5591401e-01   8.0757983e-01   9.7238030e-01   8.1501348e-01   1.6466279e+01   8.7170771e+00   1.6969452e+01
   1.0365000e+01   9.7369059e-01   9.5648316e-01   8.0806328e-01   9.7283619e-01   8.1975193e-01   1.6478315e+01   8.7245660e+00   1.6981582e+01
   1.0370000e+01   9.7310860e-01   9.5701530e-01   8.0855476e-01   9.7329445e-01   8.2449038e-01   1.6490352e+01   8.7320549e+00   1.6993712e+01
   1.0375000e+01   9.7256318e-01   9.5764356e-01   8.0898296e-01   9.7370785e-01   8.2922883e-01   1.6502389e+01   8.7395438e+00   1.7005841e+01
   1.0380000e+01   9.7197587e-01   9.5823630e-01   8.0942963e-01   9.7418418e-01   8.3396728e-01   1.6514426e+01   8.7470327e+00   1.7017971e+01
   1.0385000e+01   9.7134050e-01   9.5877725e-01   8.0991422e-01   9.7463442e-01   8.3870573e-01   1.6526463e+01   8.7545216e+00   1.7030101e+01
   1.0390000e+01   9.7070849e-01   9.5929035e-01   8.1038414e-01   9.7514119e-01   8.4344418e-01   1.6538499e+01   8.7620105e+00   1.7042230e+01
   1.0395000e+01   9.7006399e-01   9.5979557e-01   8.1085671e-01   9.7560016e-01   8.4818263e-01   1.6550536e+01   8.7694994e+00   1.7054360e+01
   1.0400000e+01   9.6943386e-01   9.6030497e-01   8.1131609e-01   9.7605642e-01   8.5292108e-01   1.6562573e+01   8.7769883e+00   1.7066490e+01
   1.0405000e+01   9.6882106e-01   9.6088032e-01   8.1173228e-01   9.7649744e-01   8.5765953e-01   1.6574610e+01   8.7844772e+00   1.7078620e+01
   1.0410000e+01   9.6825287e-01   9.6148086e-01   8.1217431e-01   9.7694443e-01   8.6239798e-01   1.6586646e+01   8.7919661e+00   1.7090749e+01
   1.0415000e+01   9.6762503e-01   9.6203197e-01   8.1264414e-01   9.7744031e-01   8.6713643e-01   1.6598683e+01   8.7994550e+00   1.7102879e+01
   1.0420000e+01   9.6696072e-01   9.6253041e-01   8.1316227e-01   9.7779332e-01   8.7187488e-01   1.6610720e+01   8.8069439e+00   1.7115009e+01
   1.0425000e+01   9.6634864e-01   9.6308351e-01   8.1366565e-01   9.7822999e-01   8.7661333e-01   1.6622757e+01   8.8144328e+00   1.7127138e+01
   1.0430000e+01   9.6573420e-01   9.6363921e-01   8.1413148e-01   9.7866504e-01   8.8135179e-01   1.6634793e+01   8.8219217e+00   1.7139268e+01
   1.0435000e+01   9.6508604e-01   9.6419379e-01   8.1458005e-01   9.7912049e-01   8.8609024e-01   1.6646830e+01   8.8294106e+00   1.7151398e+01
   1.0440000e+01   9.6445611e-01   9.6476150e-01   8.1499075e-01   9.7956352e-01   8.9082869e-01   1.6658867e+01   8.8368995e+00   1.7163527e+01
   1.0445000e+01   9.6380901e-01   9.6530560e-01   8.1545793e-01   9.7998039e-01   8.9556714e-01   1.6670904e+01   8.8443884e+00   1.7175657e+01
   1.0450000e+01   9.6320759e-01   9.6580562e-01   8.1592814e-01   9.8034068e-01   9.0030559e-01   1.6682940e+01   8.8518773e+00   1.7187787e+01
   1.0455000e+01   9.6250748e-01   9.6630900e-01   8.1639234e-01   9.8069546e-01   9.0504404e-01   1.6694977e+01   8.8593662e+00   1.7199917e+01
   1.0460000e+01   9.6182228e-01   9.6685743e-01   8.1686776e-01   9.8116386e-01   9.0978249e-01   1.6707014e+01   8.8668551e+00   1.7212046e+01
   1.0465000e+01   9.6117915e-01   9.6732847e-01   8.1735036e-01   9.8164172e-01   9.1452094e-01   1.6719051e+01   8.8743440e+00   1.7224176e+01
   1.0470000e+01   9.6047951e-01   9.6782572e-01   8.1783802e-01   9.8209142e-01   9.1925939e-01   1.6731087e+01   8.8818329e+00   1.7236306e+01
   1.0475000e+01   9.5979316e-01   9.6830720e-01   8.1834988e-01   9.8256598e-01   9.2399784e-01   1.6743124e+01   8.8893218e+00   1.7248435e+01
   1.0480000e+01   9.5911690e-01   9.6876476e-01   8.1886203e-01   9.8295819e-01   9.2873629e-01   1.6755161e+01   8.8968107e+00   1.7260565e+01
   1.0485000e+01   9.5844623e-01   9.6928479e-01   8.1935034e-01   9.8336351e-01   9.3347474e-01   1.6767198e+01   8.9042996e+00   1.7272695e+01
   1.0490000e+01   9.5770325e-01   9.6980587e-01   8.1986895e-01   9.8376488e-01   9.3821319e-01   1.6779234e+01   8.9117885e+00   1.7284824e+01
   1.0495000e+01   9.5699287e-01   9.7029665e-01   8.2036156e-01   9.8415775e-01   9.4295164e-01   1.6791271e+01   8.9192774e+00   1.7296954e+01
   1.0500000e+01   9.5626526e-01   9.7078755e-01   8.2084481e-01   9.8449855e-01   9.4769009e-01   1.6803308e+01   8.9267663e+00   1.7309084e+01
   1.0505000e+01   9.5550235e-01   9.7127415e-01   8.2136574e-01   9.8491671e-01   9.5242854e-01   1.6815345e+01   8.9342552e+00   1.7321214e+01
   1.0510000e+01   9.5479437e-01   9.7175226e-01   8.2187076e-01   9.8529509e-01   9.5716699e-01   1.6827381e+01   8.9417440e+00   1.7333343e+01
   1.0515000e+01   9.5404950e-01   9.7218782e-01   8.2243209e-01   9.8566887e-01   9.6190544e-01   1.6839418e+01   8.9492329e+00   1.7345473e+01
   1.0520000e+01   9.5325842e-01   9.7269632e-01   8.2288644e-01   9.8603540e-01   9.6664389e-01   1.6851455e+01   8.9567218e+00   1.7357603e+01
   1.0525000e+01   9.5250399e-01   9.7316710e-01   8.2337017e-01   9.8637327e-01   9.7138234e-01   1.6863492e+01   8.9642107e+00   1.7369732e+01
   1.0530000e+01   9.5181767e-01   9.7365229e-01   8.2388703e-01   9.8673867e-01   9.7612079e-01   1.6875528e+01   8.9716996e+00   1.7381862e+01
   1.0535000e+01   9.5103738e-01   9.7414480e-01   8.2443706e-01   9.8712929e-01   9.8085924e-01   1.6887565e+01   8.9791885e+00   1.7393992e+01
   1.0540000e+01   9.5023169e-01   9.7461034e-01   8.2494826e-01   9.8748808e-01   9.8559770e-01   1.6899602e+01   8.9866774e+00   1.7406121e+01
   1.0545000e+01   9.4944341e-01   9.7514641e-01   8.2543435e-01   9.8780721e-01   9.9033615e-01   1.6911639e+01   8.9941663e+00   1.7418251e+01
   1.0550000e+01   9.4860191e-01   9.7558417e-01   8.2600805e-01   9.8817067e-01   9.9507460e-01   1.6923675e+01   9.0016552e+00   1.7430381e+01
   1.0555000e+01   9.4779157e-01   9.7601222e-01   8.2656796e-01   9.8849255e-01   9.9981305e-01   1.6935712e+01   9.0091441e+00   1.7442511e+01
   1.0560000e+01   9.4702582e-01   9.7642684e-01   8.2708872e-01   9.8886274e-01   1.0045515e+00   1.6947749e+01   9.0166330e+00   1.7454640e+01
   1.0565000e+01   9.4623247e-01   9.7689316e-01   8.2761239e-01   9.8917350e-01   1.0092899e+00   1.6959786e+01   9.0241219e+00   1.7466770e+01
   1.0570000e+01   9.4537271e-01   9.7733720e-01   8.2813111e-01   9.8956314e-01   1.0140284e+00   1.6971822e+01   9.0316108e+00   1.7478900e+01
   1.0575000e+01   9.4455294e-01   9.7770224e-01   8.2862054e-01   9.8987865e-01   1.0187668e+00   1.6983859e+01   9.0390997e+00   1.7491029e+01
   1.0580000e+01   9.4373004e-01   9.7817775e-01   8.2914534e-01   9.9015776e-01   1.0235053e+00   1.6995896e+01   9.0465886e+00   1.7503159e+01
   1.0585000e+01   9.4285929e-01   9.7868604e-01   8.2964454e-01   9.9052131e-01   1.0282437e+00   1.7007933e+01   9.0540775e+00   1.7515289e+01
   1.0590000e+01   9.4200615e-01   9.7918339e-01   8.3012236e-01   9.9088587e-01   1.0329822e+00   1.7019969e+01   9.0615664e+00   1.7527418e+01
   1.0595000e+01   9.4112224e-01   9.7967198e-01   8.3060348e-01   9.9126728e-01   1.0377207e+00   1.7032006e+01   9.0690553e+00   1.7539548e+01
   1.0600000e+01   9.4018563e-01   9.8011694e-01   8.3115324e-01   9.9162278e-01   1.0424591e+00   1.7044043e+01   9.0765442e+00   1.7551678e+01
   1.0605000e+01   9.3927461e-01   9.8047335e-01   8.3162726e-01   9.9199980e-01   1.0471976e+00   1.7056080e+01   9.0840331e+00   1.7563808e+01
   1.0610000e+01   9.3843369e-01   9.8094293e-01   8.3210085e-01   9.9229399e-01   1.0519360e+00   1.7068116e+01   9.0915220e+00   1.7575937e+01
   1.0615000e+01   9.3755288e-01   9.8139037e-01   8.3267551e-01   9.9256379e-01   1.0566745e+00   1.7080153e+01   9.0990109e+00   1.7588067e+01
   1.0620000e+01   9.3657937e-01   9.8180409e-01   8.3317086e-01   9.9283957e-01   1.0614129e+00   1.7092190e+01   9.1064998e+00   1.7600197e+01
   1.0625000e+01   9.3567149e-01   9.8220913e-01   8.3368787e-01   9.9316197e-01   1.0661514e+00   1.7104227e+01   9.1139887e+00   1.7612326e+01
   1.0630000e+01   9.3484052e-01   9.8263040e-01   8.3418277e-01   9.9346721e-01   1.0708898e+00   1.7116263e+01   9.1214776e+00   1.7624456e+01
   1.0635000e+01   9.3392724e-01   9.8307395e-01   8.3467462e-01   9.9382837e-01   1.0756283e+00   1.7128300e+01   9.1289665e+00   1.7636586e+01
   1.0640000e+01   9.3302480e-01   9.8350017e-01   8.3514918e-01   9.9413620e-01   1.0803667e+00   1.7140337e+01   9.1364554e+00   1.7648715e+01
   1.0645000e+01   9.3207206e-01   9.8394073e-01   8.3565971e-01   9.9442321e-01   1.0851052e+00   1.7152374e+01   9.1439443e+00   1.7660845e+01
   1.0650000e+01   9.3111034e-01   9.8437050e-01   8.3613539e-01   9.9470382e-01   1.0898436e+00   1.7164410e+01   9.1514332e+00   1.7672975e+01
   1.0655000e+01   9.3018999e-01   9.8482048e-01   8.3666062e-01   9.9496609e-01   1.0945821e+00   1.7176447e+01   9.1589221e+00   1.7685105e+01
   1.0660000e+01   9.2926895e-01   9.8525475e-01   8.3716479e-01   9.9523987e-01   1.0993205e+00   1.7188484e+01   9.1664110e+00   1.7697234e+01
   1.0665000e+01   9.2834342e-01   9.8564022e-01   8.3768756e-01   9.9550468e-01   1.1040590e+00   1.7200521e+01   9.1738999e+00   1.7709364e+01
   1.0670000e+01   9.2739728e-01   9.8601777e-01   8.3819090e-01   9.9577578e-01   1.1087974e+00   1.7212557e+01   9.1813888e+00   1.7721494e+01
   1.0675000e+01   9.2642267e-01   9.8638990e-01   8.3875292e-01   9.9609059e-01   1.1135359e+00   1.7224594e+01   9.1888777e+00   1.7733623e+01
   1.0680000e+01   9.2545153e-01   9.8680089e-01   8.3927317e-01   9.9642387e-01   1.1182743e+00   1.7236631e+01   9.1963666e+00   1.7745753e+01
   1.0685000e+01   9.2454572e-01   9.8716356e-01   8.3977279e-01   9.9665960e-01   1.1230128e+00   1.7248668e+01   9.2038555e+00   1.7757883e+01
   1.0690000e+01   9.2358090e-01   9.8750340e-01   8.4031317e-01   9.9691625e-01   1.1277512e+00   1.7260704e+01   9.2113444e+00   1.7770013e+01
   1.0695000e+01   9.2267639e-01   9.8787245e-01   8.4082877e-01   9.9719016e-01   1.1324897e+00   1.7272741e+01   9.2188333e+00   1.7782142e+01
   1.0700000e+01   9.2174817e-01   9.8827290e-01   8.4133150e-01   9.9741357e-01   1.1372281e+00   1.7284778e+01   9.2263222e+00   1.7794272e+01
   1.0705000e+01   9.2082982e-01   9.8855734e-01   8.4184090e-01   9.9762919e-01   1.1419666e+00   1.7296815e+01   9.2338111e+00   1.7806402e+01
   1.0710000e+01   9.1986457e-01   9.8894097e-01   8.4245288e-01   9.9788561e-01   1.1467050e+00   1.7308851e+01   9.2413000e+00   1.7818531e+01
   1.0715000e+01   9.1891615e-01   9.8934043e-01   8.4295013e-01   9.9819303e-01   1.1514435e+00   1.7320888e+01   9.2487889e+00   1.7830661e+01
   1.0720000e+01   9.1798753e-01   9.8971170e-01   8.4344558e-01   9.9842846e-01   1.1561819e+00   1.7332925e+01   9.2562778e+00   1.7842791e+01
   1.0725000e+01   9.1698639e-01   9.9004474e-01   8.4399120e-01   9.9870831e-01   1.1609204e+00   1.7344962e+01   9.2637667e+00   1.7854920e+01
   1.0730000e+01   9.1603654e-01   9.9037666e-01   8.4450279e-01   9.9892771e-01   1.1656588e+00   1.7356998e+01   9.2712556e+00   1.7867050e+01
   1.0735000e+01   9.1511664e-01   9.9072583e-01   8.4500901e-01   9.9913954e-01   1.1703973e+00   1.7369035e+01   9.2787445e+00   1.7879180e+01
   1.0740000e+01   9.1414582e-01   9.9105675e-01   8.4551083e-01   9.9938642e-01   1.1751357e+00   1.7381072e+01   9.2862334e+00   1.7891310e+01
   1.0745000e+01   9.1317042e-01   9.9141788e-01   8.4604180e-01   9.9961699e-01   1.1798742e+00   1.7393109e+01   9.2937222e+00   1.7903439e+01
   1.0750000e+01   9.1217671e-01   9.9175497e-01   8.4655460e-01   9.9979063e-01   1.1846126e+00   1.7405146e+01   9.3012111e+00   1.7915569e+01
   1.0755000e+01   9.1118034e-01   9.9214408e-01   8.4705434e-01   1.0000402e+00   1.1893511e+00   1.7417182e+01   9.3087000e+00   1.7927699e+01
   1.0760000e+01   9.1016349e-01   9.9249870e-01   8.4757800e-01   1.0002892e+00   1.1940895e+00   1.7429219e+01   9.3161889e+00   1.7939828e+01
   1.0765000e+01   9.0920160e-01   9.9286128e-01   8.4812766e-01   1.0005453e+00   1.1988280e+00   1.7441256e+01   9.3236778e+00   1.7951958e+01
   1.0770000e+01   9.0823741e-01   9.9320076e-01   8.4863099e-01   1.0007341e+00   1.2035664e+00   1.7453293e+01   9.3311667e+00   1.7964088e+01
   1.0775000e+01   9.0725282e-01   9.9351140e-01   8.4913773e-01   1.0009175e+00   1.2083049e+00   1.7465329e+01   9.3386556e+00   1.7976217e+01
   1.0780000e+01   9.0627836e-01   9.9384743e-01   8.4966541e-01   1.0011661e+00   1.2130433e+00   1.7477366e+01   9.3461445e+00   1.7988347e+01
   1.0785000e+01   9.0529466e-01   9.9421703e-01   8.5019061e-01   1.0013779e+00   1.2177818e+00   1.7489403e+01   9.3536334e+00   1.8000477e+01
   1.0790000e+01   9.0422832e-01   9.9459065e-01   8.5067599e-01   1.0016160e+00   1.2225202e+00   1.7501440e+01   9.3611223e+00   1.8012607e+01
   1.0795000e+01   9.0324717e-01   9.9495530e-01   8.5121922e-01   1.0018179e+00   1.2272587e+00   1.7513476e+01   9.3686112e+00   1.8024736e+01
   1.0800000e+01   9.0227959e-01   9.9528119e-01   8.5183965e-01   1.0020127e+00   1.2319971e+00   1.7525513e+01   9.3761001e+00   1.8036866e+01
   1.0805000e+01   9.0123939e-01   9.9565354e-01   8.5231175e-01   1.0022180e+00   1.2367356e+00   1.7537550e+01   9.3835890e+00   1.8048996e+01
   1.0810000e+01   9.0022691e-01   9.9596993e-01   8.5279014e-01   1.0024352e+00   1.2414740e+00   1.7549587e+01   9.3910779e+00   1.8061125e+01
   1.0815000e+01   8.9926185e-01   9.9624980e-01   8.5326014e-01   1.0027073e+00   1.2462125e+00   1.7561623e+01   9.3985668e+00   1.8073255e+01
   1.0820000e+01   8.9826099e-01   9.9662480e-01   8.5379944e-01   1.0029146e+00   1.2509509e+00   1.7573660e+01   9.4060557e+00   1.8085385e+01
   1.0825000e+01   8.9724803e-01   9.9689870e-01   8.5431518e-01   1.0030429e+00   1.2556894e+00   1.7585697e+01   9.4135446e+00   1.8097514e+01
   1.0830000e+01   8.9630134e-01   9.9726048e-01   8.5489165e-01   1.0032465e+00   1.2604278e+00   1.7597734e+01   9.4210335e+00   1.8109644e+01
   1.0835000e+01   8.9530076e-01   9.9754850e-01   8.5545305e-01   1.0034216e+00   1.2651663e+00   1.7609770e+01   9.4285224e+00   1.8121774e+01
   1.0840000e+01   8.9429623e-01   9.9789958e-01   8.5594190e-01   1.0036107e+00   1.2699047e+00   1.7621807e+01   9.4360113e+00   1.8133904e+01
   1.0845000e+01   8.9328695e-01   9.9822189e-01   8.5641976e-01   1.0037996e+00   1.2746432e+00   1.7633844e+01   9.4435002e+00   1.8146033e+01
   1.0850000e+01   8.9224578e-01   9.9856942e-01   8.5690153e-01   1.0040355e+00   1.2793816e+00   1.7645881e+01   9.4509891e+00   1.8158163e+01
   1.0855000e+01   8.9125229e-01   9.9887152e-01   8.5738050e-01   1.0042183e+00   1.2841201e+00   1.7657917e+01   9.4584780e+00   1.8170293e+01
   1.0860000e+01   8.9033366e-01   9.9920842e-01   8.5789602e-01   1.0044074e+00   1.2888585e+00   1.7669954e+01   9.4659669e+00   1.8182422e+01
   1.0865000e+01   8.8942188e-01   9.9951840e-01   8.5839186e-01   1.0045636e+00   1.2935970e+00   1.7681991e+01   9.4734558e+00   1.8194552e+01
   1.0870000e+01   8.8846074e-01   9.9980012e-01   8.5888888e-01   1.0047544e+00   1.2983354e+00   1.7694028e+01   9.4809447e+00   1.8206682e+01
   1.0875000e+01   8.8748113e-01   1.0001038e+00   8.5937194e-01   1.0049645e+00   1.3030739e+00   1.7706064e+01   9.4884336e+00   1.8218811e+01
   1.0880000e+01   8.8651542e-01   1.0004187e+00   8.5988237e-01   1.0051995e+00   1.3078123e+00   1.7718101e+01   9.4959225e+00   1.8230941e+01
   1.0885000e+01   8.8551731e-01   1.0006603e+00   8.6039760e-01   1.0053947e+00   1.3125508e+00   1.7730138e+01   9.5034114e+00   1.8243071e+01
   1.0890000e+01   8.8456552e-01   1.0009234e+00   8.6090881e-01   1.0055649e+00   1.3172892e+00   1.7742175e+01   9.5109003e+00   1.8255201e+01
   1.0895000e+01   8.8365217e-01   1.0012409e+00   8.6144137e-01   1.0056676e+00   1.3220277e+00   1.7754211e+01   9.5183892e+00   1.8267330e+01
   1.0900000e+01   8.8274596e-01   1.0015552e+00   8.6193540e-01   1.0058661e+00   1.3267661e+00   1.7766248e+01   9.5258781e+00   1.8279460e+01
   1.0905000e+01   8.8179726e-01   1.0017913e+00   8.6243043e-01   1.0060270e+00   1.3315046e+00   1.7778285e+01   9.5333670e+00   1.8291590e+01
   1.0910000e+01   8.8088032e-01   1.0020915e+00   8.6297640e-01   1.0061302e+00   1.3362430e+00   1.7790322e+01   9.5408559e+00   1.8303719e+01
   1.0915000e+01   8.7990596e-01   1.0023286e+00   8.6349204e-01   1.0062921e+00   1.3409815e+00   1.7802358e+01   9.5483448e+00   1.8315849e+01
   1.0920000e+01   8.7895893e-01   1.0025523e+00   8.6396150e-01   1.0064078e+00   1.3457199e+00   1.7814395e+01   9.5558337e+00   1.8327979e+01
   1.0925000e+01   8.7804969e-01   1.0028195e+00   8.6444858e-01   1.0065879e+00   1.3504584e+00   1.7826432e+01   9.5633226e+00   1.8340108e+01
   1.0930000e+01   8.7716973e-01   1.0030686e+00   8.6494481e-01   1.0067571e+00   1.3551968e+00   1.7838469e+01   9.5708115e+00   1.8352238e+01
   1.0935000e+01   8.7623682e-01   1.0032532e+00   8.6543887e-01   1.0069020e+00   1.3599353e+00   1.7850505e+01   9.5783004e+00   1.8364368e+01
   1.0940000e+01   8.7525682e-01   1.0034799e+00   8.6589318e-01   1.0070149e+00   1.3646737e+00   1.7862542e+01   9.5857893e+00   1.8376498e+01
   1.0945000e+01   8.7435234e-01   1.0036980e+00   8.6641313e-01   1.0071464e+00   1.3694122e+00   1.7874579e+01   9.5932782e+00   1.8388627e+01
   1.0950000e+01   8.7344138e-01   1.0039346e+00   8.6693882e-01   1.0072602e+00   1.3741506e+00   1.7886616e+01   9.6007671e+00   1.8400757e+01
   1.0955000e+01   8.7251699e-01   1.0041416e+00   8.6744651e-01   1.0073938e+00   1.3788891e+00   1.7898652e+01   9.6082560e+00   1.8412887e+01
   1.0960000e+01   8.7162820e-01   1.0044168e+00   8.6794793e-01   1.0075261e+00   1.3836275e+00   1.7910689e+01   9.6157449e+00   1.8425016e+01
   1.0965000e+01   8.7074752e-01   1.0046934e+00   8.6845542e-01   1.0076129e+00   1.3883660e+00   1.7922726e+01   9.6232338e+00   1.8437146e+01
   1.0970000e+01   8.6981571e-01   1.0049814e+00   8.6888669e-01   1.0076987e+00   1.3931044e+00   1.7934763e+01   9.6307227e+00   1.8449276e+01
   1.0975000e+01   8.6894517e-01   1.0051687e+00   8.6935422e-01   1.0078072e+00   1.3978429e+00   1.7946799e+01   9.6382115e+00   1.8461405e+01
   1.0980000e+01   8.6809629e-01   1.0054676e+00   8.6980998e-01   1.0079203e+00   1.4025813e+00   1.7958836e+01   9.6457004e+00   1.8473535e+01
   1.0985000e+01   8.6725888e-01   1.0057158e+00   8.7030386e-01   1.0080306e+00   1.4073198e+00   1.7970873e+01   9.6531893e+00   1.8485665e+01
   1.0990000e+01   8.6635627e-01   1.0058933e+00   8.7082399e-01   1.0080833e+00   1.4120582e+00   1.7982910e+01   9.6606782e+00   1.8497795e+01
   1.0995000e+01   8.6554430e-01   1.0060519e+00   8.7133295e-01   1.0081435e+00   1.4167967e+00   1.7994946e+01   9.6681671e+00   1.8509924e+01
   1.1000000e+01   8.6468990e-01   1.0062738e+00   8.7185817e-01   1.0082265e+00   1.4215351e+00   1.8006983e+01   9.6756560e+00   1.8522054e+01
   1.1005000e+01   8.6387864e-01   1.0064639e+00   8.7235003e-01   1.0083668e+00   1.4262736e+00   1.8019020e+01   9.6831449e+00   1.8534184e+01
   1.1010000e+01   8.6306920e-01   1.0066565e+00   8.7285135e-01   1.0084943e+00   1.4310120e+00   1.8031057e+01   9.6906338e+00   1.8546313e+01
   1.1015000e+01   8.6220805e-01   1.0068536e+00   8.7340794e-01   1.0086220e+00   1.4357505e+00   1.8043093e+01   9.6981227e+00   1.8558443e+01
   1.1020000e+01   8.6144023e-01   1.0070880e+00   8.7394020e-01   1.0087235e+00   1.4404889e+00   1.8055130e+01   9.7056116e+00   1.8570573e+01
   1.1025000e+01   8.6064971e-01   1.0072938e+00   8.7444977e-01   1.0087830e+00   1.4452274e+00   1.8067167e+01   9.7131005e+00   1.8582702e+01
   1.1030000e+01   8.5986853e-01   1.0074693e+00   8.7504500e-01   1.0088738e+00   1.4499658e+00   1.8079204e+01   9.7205894e+00   1.8594832e+01
   1.1035000e+01   8.5903233e-01   1.0076858e+00   8.7559802e-01   1.0089410e+00   1.4547043e+00   1.8091240e+01   9.7280783e+00   1.8606962e+01
   1.1040000e+01   8.5825735e-01   1.0078258e+00   8.7609161e-01   1.0089291e+00   1.4594427e+00   1.8103277e+01   9.7355672e+00   1.8619092e+01
   1.1045000e+01   8.5749210e-01   1.0080483e+00   8.7659738e-01   1.0089751e+00   1.4641812e+00   1.8115314e+01   9.7430561e+00   1.8631221e+01
   1.1050000e+01   8.5676768e-01   1.0081960e+00   8.7710309e-01   1.0090644e+00   1.4689196e+00   1.8127351e+01   9.7505450e+00   1.8643351e+01
   1.1055000e+01   8.5599197e-01   1.0083706e+00   8.7757209e-01   1.0090963e+00   1.4736581e+00   1.8139387e+01   9.7580339e+00   1.8655481e+01
   1.1060000e+01   8.5522160e-01   1.0085515e+00   8.7801920e-01   1.0091054e+00   1.4783965e+00   1.8151424e+01   9.7655228e+00   1.8667610e+01
   1.1065000e+01   8.5443784e-01   1.0087676e+00   8.7852060e-01   1.0091830e+00   1.4831350e+00   1.8163461e+01   9.7730117e+00   1.8679740e+01
   1.1070000e+01   8.5368854e-01   1.0089326e+00   8.7908853e-01   1.0092663e+00   1.4878734e+00   1.8175498e+01   9.7805006e+00   1.8691870e+01
   1.1075000e+01   8.5293801e-01   1.0091184e+00   8.7958679e-01   1.0092893e+00   1.4926119e+00   1.8187534e+01   9.7879895e+00   1.8704000e+01
   1.1080000e+01   8.5223651e-01   1.0093266e+00   8.8014893e-01   1.0093551e+00   1.4973503e+00   1.8199571e+01   9.7954784e+00   1.8716129e+01
   1.1085000e+01   8.5151802e-01   1.0095226e+00   8.8069575e-01   1.0094233e+00   1.5020888e+00   1.8211608e+01   9.8029673e+00   1.8728259e+01
   1.1090000e+01   8.5077986e-01   1.0096861e+00   8.8121792e-01   1.0094975e+00   1.5068272e+00   1.8223645e+01   9.8104562e+00   1.8740389e+01
   1.1095000e+01   8.5007808e-01   1.0098704e+00   8.8177636e-01   1.0095597e+00   1.5115657e+00   1.8235681e+01   9.8179451e+00   1.8752518e+01
   1.1100000e+01   8.4937738e-01   1.0100228e+00   8.8228009e-01   1.0095974e+00   1.5163041e+00   1.8247718e+01   9.8254340e+00   1.8764648e+01
   1.1105000e+01   8.4869540e-01   1.0101413e+00   8.8275420e-01   1.0096193e+00   1.5210426e+00   1.8259755e+01   9.8329229e+00   1.8776778e+01
   1.1110000e+01   8.4798570e-01   1.0102825e+00   8.8326926e-01   1.0095658e+00   1.5257810e+00   1.8271792e+01   9.8404118e+00   1.8788907e+01
   1.1115000e+01   8.4727290e-01   1.0103932e+00   8.8379827e-01   1.0096886e+00   1.5305195e+00   1.8283829e+01   9.8479007e+00   1.8801037e+01
   1.1120000e+01   8.4652625e-01   1.0104954e+00   8.8428558e-01   1.0097261e+00   1.5352579e+00   1.8295865e+01   9.8553896e+00   1.8813167e+01
   1.1125000e+01   8.4592836e-01   1.0106791e+00   8.8475350e-01   1.0097688e+00   1.5399964e+00   1.8307902e+01   9.8628785e+00   1.8825297e+01
   1.1130000e+01   8.4532556e-01   1.0108184e+00   8.8525470e-01   1.0097953e+00   1.5447348e+00   1.8319939e+01   9.8703674e+00   1.8837426e+01
   1.1135000e+01   8.4462870e-01   1.0109524e+00   8.8577179e-01   1.0098426e+00   1.5494733e+00   1.8331976e+01   9.8778563e+00   1.8849556e+01
   1.1140000e+01   8.4396160e-01   1.0110215e+00   8.8632956e-01   1.0097907e+00   1.5542118e+00   1.8344012e+01   9.8853452e+00   1.8861433e+01
   1.1145000e+01   8.4333599e-01   1.0111389e+00   8.8684104e-01   1.0097735e+00   1.5589502e+00   1.8356049e+01   9.8928341e+00   1.8873311e+01
   1.1150000e+01   8.4272634e-01   1.0112565e+00   8.8733574e-01   1.0097815e+00   1.5636887e+00   1.8368086e+01   9.9003230e+00   1.8885188e+01
   1.1155000e+01   8.4208960e-01   1.0113422e+00   8.8786670e-01   1.0097460e+00   1.5684271e+00   1.8380123e+01   9.9078119e+00   1.8897066e+01
   1.1160000e+01   8.4151211e-01   1.0114437e+00   8.8837793e-01   1.0097392e+00   1.5731656e+00   1.8392159e+01   9.9153008e+00   1.8908943e+01
   1.1165000e+01   8.4096959e-01   1.0114988e+00   8.8894173e-01   1.0096724e+00   1.5779040e+00   1.8404196e+01   9.9227897e+00   1.8920821e+01
   1.1170000e+01   8.4034791e-01   1.0115434e+00   8.8941583e-01   1.0095859e+00   1.5826425e+00   1.8416233e+01   9.9302786e+00   1.8932698e+01
   1.1175000e+01   8.3981806e-01   1.0116101e+00   8.8992580e-01   1.0096100e+00   1.5873809e+00   1.8428270e+01   9.9377675e+00   1.8944576e+01
   1.1180000e+01   8.3926177e-01   1.0116827e+00   8.9040429e-01   1.0095693e+00   1.5921194e+00   1.8440306e+01   9.9452564e+00   1.8956453e+01
   1.1185000e+01   8.3869780e-01   1.0117344e+00   8.9091950e-01   1.0094835e+00   1.5968578e+00   1.8452343e+01   9.9527453e+00   1.8968331e+01
   1.1190000e+01   8.3810731e-01   1.0117590e+00   8.9141538e-01   1.0095076e+00   1.6015963e+00   1.8464380e+01   9.9602342e+00   1.8980208e+01
   1.1195000e+01   8.3759262e-01   1.0118158e+00   8.9194216e-01   1.0095288e+00   1.6063347e+00   1.8476417e+01   9.9677231e+00   1.8992086e+01
   1.1200000e+01   8.3700019e-01   1.0119122e+00   8.9245214e-01   1.0094804e+00   1.6110732e+00   1.8488453e+01   9.9752120e+00   1.9003963e+01
   1.1205000e+01   8.3646300e-01   1.0119315e+00   8.9296449e-01   1.0094653e+00   1.6158116e+00   1.8500490e+01   9.9827009e+00   1.9015841e+01
   1.1210000e+01   8.3589891e-01   1.0120708e+00   8.9345667e-01   1.0094897e+00   1.6205501e+00   1.8512527e+01   9.9901897e+00   1.9027718e+01
   1.1215000e+01   8.3539275e-01   1.0121213e+00   8.9393217e-01   1.0095192e+00   1.6252885e+00   1.8524564e+01   9.9976786e+00   1.9039596e+01
   1.1220000e+01   8.3487404e-01   1.0122347e+00   8.9437478e-01   1.0094555e+00   1.6300270e+00   1.8536600e+01   1.0005168e+01   1.9051473e+01
   1.1225000e+01   8.3436145e-01   1.0122810e+00   8.9486591e-01   1.0094228e+00   1.6347654e+00   1.8548637e+01   1.0012656e+01   1.9063351e+01
   1.1230000e+01   8.3385582e-01   1.0123918e+00   8.9533818e-01   1.0093810e+00   1.6395039e+00   1.8560674e+01   1.0020145e+01   1.9075228e+01
   1.1235000e+01   8.3338884e-01   1.0124765e+00   8.9577789e-01   1.0093173e+00   1.6442423e+00   1.8572711e+01   1.0027634e+01   1.9087105e+01
   1.1240000e+01   8.3291182e-01   1.0125134e+00   8.9627595e-01   1.0092705e+00   1.6489808e+00   1.8584747e+01   1.0035123e+01   1.9098983e+01
   1.1245000e+01   8.3240819e-01   1.0125830e+00   8.9678450e-01   1.0092159e+00   1.6537192e+00   1.8596784e+01   1.0042612e+01   1.9110860e+01
   1.1250000e+01   8.3190580e-01   1.0126916e+00   8.9729224e-01   1.0091726e+00   1.6584577e+00   1.8608821e+01   1.0050101e+01   1.9122738e+01
   1.1255000e+01   8.3144437e-01   1.0127699e+00   8.9771034e-01   1.0091612e+00   1.6631961e+00   1.8620858e+01   1.0057590e+01   1.9134615e+01
   1.1260000e+01   8.3096488e-01   1.0128164e+00   8.9819268e-01   1.0091562e+00   1.6679346e+00   1.8632894e+01   1.0065079e+01   1.9146493e+01
   1.1265000e+01   8.3052173e-01   1.0128943e+00   8.9869498e-01   1.0090960e+00   1.6726730e+00   1.8644931e+01   1.0072568e+01   1.9158370e+01
   1.1270000e+01   8.3013216e-01   1.0129435e+00   8.9921063e-01   1.0090103e+00   1.6774115e+00   1.8656968e+01   1.0080057e+01   1.9170248e+01
   1.1275000e+01   8.2967259e-01   1.0130010e+00   8.9974355e-01   1.0089263e+00   1.6821499e+00   1.8669005e+01   1.0087545e+01   1.9182125e+01
   1.1280000e+01   8.2922000e-01   1.0130623e+00   9.0018657e-01   1.0089168e+00   1.6868884e+00   1.8681041e+01   1.0095034e+01   1.9194003e+01
   1.1285000e+01   8.2880573e-01   1.0131308e+00   9.0063426e-01   1.0088177e+00   1.6916268e+00   1.8693078e+01   1.0102523e+01   1.9205880e+01
   1.1290000e+01   8.2837121e-01   1.0131788e+00   9.0110598e-01   1.0086979e+00   1.6963653e+00   1.8705115e+01   1.0110012e+01   1.9217758e+01
   1.1295000e+01   8.2795515e-01   1.0132187e+00   9.0162306e-01   1.0086126e+00   1.7011037e+00   1.8717152e+01   1.0117501e+01   1.9229635e+01
   1.1300000e+01   8.2751707e-01   1.0132608e+00   9.0214830e-01   1.0085537e+00   1.7058422e+00   1.8729188e+01   1.0124990e+01   1.9241513e+01
   1.1305000e+01   8.2710910e-01   1.0132666e+00   9.0262897e-01   1.0084844e+00   1.7105806e+00   1.8741225e+01   1.0132479e+01   1.9253390e+01
   1.1310000e+01   8.2672660e-01   1.0132351e+00   9.0309214e-01   1.0084062e+00   1.7153191e+00   1.8753262e+01   1.0139968e+01   1.9265268e+01
   1.1315000e+01   8.2631477e-01   1.0133050e+00   9.0363855e-01   1.0083631e+00   1.7200575e+00   1.8765299e+01   1.0147457e+01   1.9277145e+01
   1.1320000e+01   8.2590114e-01   1.0133571e+00   9.0415073e-01   1.0082343e+00   1.7247960e+00   1.8777335e+01   1.0154946e+01   1.9289023e+01
   1.1325000e+01   8.2550925e-01   1.0133564e+00   9.0455927e-01   1.0081438e+00   1.7295344e+00   1.8789372e+01   1.0162434e+01   1.9300900e+01
   1.1330000e+01   8.2513734e-01   1.0134356e+00   9.0500192e-01   1.0080677e+00   1.7342729e+00   1.8801409e+01   1.0169923e+01   1.9312778e+01
   1.1335000e+01   8.2472342e-01   1.0134620e+00   9.0545138e-01   1.0079762e+00   1.7390113e+00   1.8813446e+01   1.0177412e+01   1.9324655e+01
   1.1340000e+01   8.2437725e-01   1.0134794e+00   9.0588751e-01   1.0079331e+00   1.7437498e+00   1.8825482e+01   1.0184901e+01   1.9336532e+01
   1.1345000e+01   8.2403347e-01   1.0135187e+00   9.0629911e-01   1.0078195e+00   1.7484882e+00   1.8837519e+01   1.0192390e+01   1.9348410e+01
   1.1350000e+01   8.2367868e-01   1.0135407e+00   9.0675451e-01   1.0077549e+00   1.7532267e+00   1.8849556e+01   1.0199879e+01   1.9360287e+01
   1.1355000e+01   8.2337295e-01   1.0134971e+00   9.0719446e-01   1.0076196e+00   1.7579651e+00   1.8861733e+01   1.0207368e+01   1.9372165e+01
   1.1360000e+01   8.2310332e-01   1.0135071e+00   9.0761721e-01   1.0074771e+00   1.7627036e+00   1.8873909e+01   1.0214857e+01   1.9384042e+01
   1.1365000e+01   8.2279591e-01   1.0134737e+00   9.0802072e-01   1.0073549e+00   1.7674420e+00   1.8886086e+01   1.0222346e+01   1.9395920e+01
   1.1370000e+01   8.2238775e-01   1.0134990e+00   9.0844365e-01   1.0073244e+00   1.7721805e+00   1.8898263e+01   1.0229834e+01   1.9407797e+01
   1.1375000e+01   8.2203913e-01   1.0135193e+00   9.0884823e-01   1.0072194e+00   1.7769189e+00   1.8910440e+01   1.0237323e+01   1.9419675e+01
   1.1380000e+01   8.2174292e-01   1.0135234e+00   9.0928190e-01   1.0071182e+00   1.7816574e+00   1.8922616e+01   1.0244812e+01   1.9431552e+01
   1.1385000e+01   8.2142996e-01   1.0134957e+00   9.0969627e-01   1.0070434e+00   1.7863958e+00   1.8934793e+01   1.0252301e+01   1.9443430e+01
   1.1390000e+01   8.2114563e-01   1.0134926e+00   9.1015881e-01   1.0069126e+00   1.7911343e+00   1.8946970e+01   1.0259790e+01   1.9455307e+01
   1.1395000e+01   8.2084801e-01   1.0135075e+00   9.1060858e-01   1.0067493e+00   1.7958727e+00   1.8959146e+01   1.0267279e+01   1.9467185e+01
   1.1400000e+01   8.2054794e-01   1.0134657e+00   9.1103809e-01   1.0066519e+00   1.8006112e+00   1.8971323e+01   1.0274768e+01   1.9479062e+01
   1.1405000e+01   8.2022356e-01   1.0133870e+00   9.1148133e-01   1.0064641e+00   1.8053496e+00   1.8983500e+01   1.0282257e+01   1.9490940e+01
   1.1410000e+01   8.1998988e-01   1.0133804e+00   9.1190309e-01   1.0063120e+00   1.8100881e+00   1.8995677e+01   1.0289746e+01   1.9502817e+01
   1.1415000e+01   8.1972335e-01   1.0133740e+00   9.1230510e-01   1.0062084e+00   1.8148265e+00   1.9007853e+01   1.0297235e+01   1.9514695e+01
   1.1420000e+01   8.1944205e-01   1.0133187e+00   9.1271130e-01   1.0060443e+00   1.8195650e+00   1.9020030e+01   1.0304723e+01   1.9526572e+01
   1.1425000e+01   8.1925776e-01   1.0132895e+00   9.1316894e-01   1.0058766e+00   1.8243034e+00   1.9032207e+01   1.0312212e+01   1.9538450e+01
   1.1430000e+01   8.1906853e-01   1.0132843e+00   9.1361439e-01   1.0057133e+00   1.8290419e+00   1.9044383e+01   1.0319701e+01   1.9550327e+01
   1.1435000e+01   8.1877491e-01   1.0132812e+00   9.1403012e-01   1.0055316e+00   1.8337803e+00   1.9056560e+01   1.0327190e+01   1.9562205e+01
   1.1440000e+01   8.1848992e-01   1.0132735e+00   9.1441856e-01   1.0054031e+00   1.8385188e+00   1.9068737e+01   1.0334679e+01   1.9574082e+01
   1.1445000e+01   8.1825765e-01   1.0132499e+00   9.1483238e-01   1.0052714e+00   1.8432572e+00   1.9080914e+01   1.0342168e+01   1.9585959e+01
   1.1450000e+01   8.1801385e-01   1.0132003e+00   9.1525926e-01   1.0050955e+00   1.8479957e+00   1.9093090e+01   1.0349657e+01   1.9597837e+01
   1.1455000e+01   8.1774066e-01   1.0131244e+00   9.1565649e-01   1.0049261e+00   1.8527341e+00   1.9105267e+01   1.0357146e+01   1.9609714e+01
   1.1460000e+01   8.1754084e-01   1.0130998e+00   9.1611018e-01   1.0047858e+00   1.8574726e+00   1.9117444e+01   1.0364635e+01   1.9621592e+01
   1.1465000e+01   8.1732183e-01   1.0130832e+00   9.1650622e-01   1.0046389e+00   1.8622110e+00   1.9129620e+01   1.0372124e+01   1.9633469e+01
   1.1470000e+01   8.1714739e-01   1.0130265e+00   9.1687781e-01   1.0044527e+00   1.8669495e+00   1.9141797e+01   1.0379612e+01   1.9645347e+01
   1.1475000e+01   8.1696004e-01   1.0129461e+00   9.1733330e-01   1.0042610e+00   1.8716879e+00   1.9153974e+01   1.0387101e+01   1.9657224e+01
   1.1480000e+01   8.1682989e-01   1.0128796e+00   9.1783379e-01   1.0040642e+00   1.8764264e+00   1.9166151e+01   1.0394590e+01   1.9669102e+01
   1.1485000e+01   8.1665609e-01   1.0127875e+00   9.1826285e-01   1.0038204e+00   1.8811648e+00   1.9178327e+01   1.0402079e+01   1.9680979e+01
   1.1490000e+01   8.1644819e-01   1.0127191e+00   9.1870340e-01   1.0035392e+00   1.8859033e+00   1.9190504e+01   1.0409568e+01   1.9692857e+01
   1.1495000e+01   8.1625604e-01   1.0126721e+00   9.1911044e-01   1.0033467e+00   1.8906417e+00   1.9202681e+01   1.0417057e+01   1.9704734e+01
   1.1500000e+01   8.1605951e-01   1.0126453e+00   9.1952178e-01   1.0031178e+00   1.8953802e+00   1.9214857e+01   1.0424546e+01   1.9716612e+01
   1.1505000e+01   8.1586928e-01   1.0126124e+00   9.1993360e-01   1.0029071e+00   1.9001186e+00   1.9227034e+01   1.0432035e+01   1.9728489e+01
   1.1510000e+01   8.1567770e-01   1.0125153e+00   9.2043654e-01   1.0026821e+00   1.9048571e+00   1.9239211e+01   1.0439524e+01   1.9740367e+01
   1.1515000e+01   8.1554905e-01   1.0124544e+00   9.2093461e-01   1.0023631e+00   1.9095955e+00   1.9251388e+01   1.0447013e+01   1.9752244e+01
   1.1520000e+01   8.1542758e-01   1.0123560e+00   9.2138479e-01   1.0020709e+00   1.9143340e+00   1.9263564e+01   1.0454501e+01   1.9764122e+01
   1.1525000e+01   8.1526288e-01   1.0122409e+00   9.2180265e-01   1.0017779e+00   1.9190724e+00   1.9275741e+01   1.0461990e+01   1.9775999e+01
   1.1530000e+01   8.1513970e-01   1.0121178e+00   9.2226027e-01   1.0015077e+00   1.9238109e+00   1.9287918e+01   1.0469479e+01   1.9787877e+01
   1.1535000e+01   8.1503145e-01   1.0120476e+00   9.2260748e-01   1.0012568e+00   1.9285493e+00   1.9300094e+01   1.0476968e+01   1.9799754e+01
   1.1540000e+01   8.1488549e-01   1.0119233e+00   9.2295860e-01   1.0009675e+00   1.9332878e+00   1.9312271e+01   1.0484457e+01   1.9811632e+01
   1.1545000e+01   8.1476618e-01   1.0118256e+00   9.2336973e-01   1.0007130e+00   1.9380262e+00   1.9324448e+01   1.0491946e+01   1.9823509e+01
   1.1550000e+01   8.1462584e-01   1.0116760e+00   9.2382547e-01   1.0004047e+00   1.9427647e+00   1.9336625e+01   1.0499435e+01   1.9835387e+01
   1.1555000e+01   8.1446687e-01   1.0115127e+00   9.2422977e-01   1.0000874e+00   1.9475031e+00   1.9348801e+01   1.0506924e+01   1.9847264e+01
   1.1560000e+01   8.1437532e-01   1.0113664e+00   9.2465280e-01   9.9981898e-01   1.9522416e+00   1.9360978e+01   1.0514413e+01   1.9859141e+01
   1.1565000e+01   8.1426051e-01   1.0112271e+00   9.2513045e-01   9.9954402e-01   1.9569800e+00   1.9373155e+01   1.0521901e+01   1.9871019e+01
   1.1570000e+01   8.1416289e-01   1.0111264e+00   9.2556023e-01   9.9922905e-01   1.9617185e+00   1.9385331e+01   1.0529390e+01   1.9882896e+01
   1.1575000e+01   8.1404884e-01   1.0109444e+00   9.2600107e-01   9.9893688e-01   1.9664569e+00   1.9397508e+01   1.0536879e+01   1.9894774e+01
   1.1580000e+01   8.1401530e-01   1.0107993e+00   9.2642275e-01   9.9862938e-01   1.9711954e+00   1.9409685e+01   1.0544368e+01   1.9906651e+01
   1.1585000e+01   8.1389816e-01   1.0106505e+00   9.2684511e-01   9.9832620e-01   1.9759338e+00   1.9421862e+01   1.0551857e+01   1.9918529e+01
   1.1590000e+01   8.1375287e-01   1.0105355e+00   9.2723329e-01   9.9802234e-01   1.9806723e+00   1.9434038e+01   1.0559346e+01   1.9930406e+01
   1.1595000e+01   8.1367048e-01   1.0103261e+00   9.2766041e-01   9.9765011e-01   1.9854107e+00   1.9446215e+01   1.0566835e+01   1.9942284e+01
   1.1600000e+01   8.1362742e-01   1.0101065e+00   9.2803163e-01   9.9730110e-01   1.9901492e+00   1.9458392e+01   1.0574324e+01   1.9954161e+01
   1.1605000e+01   8.1355544e-01   1.0098535e+00   9.2848045e-01   9.9691624e-01   1.9948876e+00   1.9470568e+01   1.0581813e+01   1.9966039e+01
   1.1610000e+01   8.1350147e-01   1.0096246e+00   9.2890868e-01   9.9655540e-01   1.9996261e+00   1.9482745e+01   1.0589302e+01   1.9977916e+01
   1.1615000e+01   8.1345328e-01   1.0094870e+00   9.2932338e-01   9.9622858e-01   2.0043645e+00   1.9494922e+01   1.0596790e+01   1.9989794e+01
   1.1620000e+01   8.1335452e-01   1.0093405e+00   9.2970420e-01   9.9583348e-01   2.0091030e+00   1.9507099e+01   1.0604279e+01   2.0001671e+01
   1.1625000e+01   8.1331859e-01   1.0091603e+00   9.3011856e-01   9.9548234e-01   2.0138414e+00   1.9519275e+01   1.0611768e+01   2.0013549e+01
   1.1630000e+01   8.1323611e-01   1.0089739e+00   9.3053480e-01   9.9512829e-01   2.0185799e+00   1.9531452e+01   1.0619257e+01   2.0025426e+01
   1.1635000e+01   8.1317357e-01   1.0088191e+00   9.3095684e-01   9.9476020e-01   2.0233183e+00   1.9543629e+01   1.0626746e+01   2.0037304e+01
   1.1640000e+01   8.1309698e-01   1.0086517e+00   9.3135632e-01   9.9431517e-01   2.0280568e+00   1.9555805e+01   1.0634235e+01   2.0049181e+01
   1.1645000e+01   8.1309505e-01   1.0085167e+00   9.3173562e-01   9.9392149e-01   2.0327952e+00   1.9567982e+01   1.0641724e+01   2.0061059e+01
   1.1650000e+01   8.1309429e-01   1.0082663e+00   9.3215056e-01   9.9355753e-01   2.0375337e+00   1.9580159e+01   1.0649213e+01   2.0072936e+01
   1.1655000e+01   8.1302095e-01   1.0080215e+00   9.3257892e-01   9.9312475e-01   2.0422721e+00   1.9592336e+01   1.0656702e+01   2.0084814e+01
   1.1660000e+01   8.1303470e-01   1.0078088e+00   9.3298509e-01   9.9274080e-01   2.0470106e+00   1.9604512e+01   1.0664191e+01   2.0096691e+01
   1.1665000e+01   8.1300247e-01   1.0075817e+00   9.3336031e-01   9.9227071e-01   2.0517490e+00   1.9616689e+01   1.0671679e+01   2.0108568e+01
   1.1670000e+01   8.1296147e-01   1.0073396e+00   9.3379036e-01   9.9189183e-01   2.0564875e+00   1.9628866e+01   1.0679168e+01   2.0120446e+01
   1.1675000e+01   8.1292711e-01   1.0071176e+00   9.3420448e-01   9.9155781e-01   2.0612259e+00   1.9641042e+01   1.0686657e+01   2.0132323e+01
   1.1680000e+01   8.1291800e-01   1.0069706e+00   9.3461750e-01   9.9115354e-01   2.0659644e+00   1.9653219e+01   1.0694146e+01   2.0144201e+01
   1.1685000e+01   8.1289689e-01   1.0067624e+00   9.3505911e-01   9.9074580e-01   2.0707029e+00   1.9665396e+01   1.0701635e+01   2.0156078e+01
   1.1690000e+01   8.1286538e-01   1.0065730e+00   9.3542032e-01   9.9036521e-01   2.0754413e+00   1.9677573e+01   1.0709124e+01   2.0167956e+01
   1.1695000e+01   8.1285737e-01   1.0063938e+00   9.3590053e-01   9.8989758e-01   2.0801798e+00   1.9689749e+01   1.0716613e+01   2.0179833e+01
   1.1700000e+01   8.1283680e-01   1.0062161e+00   9.3630302e-01   9.8944310e-01   2.0849182e+00   1.9701926e+01   1.0724102e+01   2.0191711e+01
   1.1705000e+01   8.1287620e-01   1.0059197e+00   9.3671196e-01   9.8898261e-01   2.0896567e+00   1.9714103e+01   1.0731591e+01   2.0203588e+01
   1.1710000e+01   8.1287307e-01   1.0057321e+00   9.3712940e-01   9.8855663e-01   2.0943951e+00   1.9726279e+01   1.0739080e+01   2.0215466e+01
   1.1715000e+01   8.1290106e-01   1.0054661e+00   9.3756567e-01   9.8806139e-01   2.0991336e+00   1.9738456e+01   1.0746568e+01   2.0227343e+01
   1.1720000e+01   8.1292379e-01   1.0052477e+00   9.3797358e-01   9.8751068e-01   2.1038720e+00   1.9750633e+01   1.0754057e+01   2.0239221e+01
   1.1725000e+01   8.1298568e-01   1.0049351e+00   9.3841072e-01   9.8698078e-01   2.1086105e+00   1.9762810e+01   1.0761546e+01   2.0251098e+01
   1.1730000e+01   8.1300220e-01   1.0046818e+00   9.3877332e-01   9.8648738e-01   2.1133489e+00   1.9774986e+01   1.0769035e+01   2.0262976e+01
   1.1735000e+01   8.1310894e-01   1.0043509e+00   9.3918529e-01   9.8597726e-01   2.1180874e+00   1.9787163e+01   1.0776524e+01   2.0274853e+01
   1.1740000e+01   8.1311662e-01   1.0040591e+00   9.3964250e-01   9.8545334e-01   2.1228258e+00   1.9799340e+01   1.0784013e+01   2.0286731e+01
   1.1745000e+01   8.1316505e-01   1.0038535e+00   9.4004104e-01   9.8489835e-01   2.1275643e+00   1.9811516e+01   1.0791502e+01   2.0298608e+01
   1.1750000e+01   8.1321113e-01   1.0036027e+00   9.4049664e-01   9.8434772e-01   2.1323027e+00   1.9823693e+01   1.0798991e+01   2.0310486e+01
   1.1755000e+01   8.1321464e-01   1.0032997e+00   9.4085282e-01   9.8382277e-01   2.1370412e+00   1.9835870e+01   1.0806480e+01   2.0322363e+01
   1.1760000e+01   8.1322982e-01   1.0030328e+00   9.4129161e-01   9.8325163e-01   2.1417796e+00   1.9848047e+01   1.0813969e+01   2.0334241e+01
   1.1765000e+01   8.1329477e-01   1.0027311e+00   9.4172068e-01   9.8261386e-01   2.1465181e+00   1.9860223e+01   1.0821457e+01   2.0346118e+01
   1.1770000e+01   8.1338597e-01   1.0023776e+00   9.4211997e-01   9.8204087e-01   2.1512565e+00   1.9872400e+01   1.0828946e+01   2.0357995e+01
   1.1775000e+01   8.1340003e-01   1.0020834e+00   9.4247494e-01   9.8146628e-01   2.1559950e+00   1.9884577e+01   1.0836435e+01   2.0369873e+01
   1.1780000e+01   8.1340767e-01   1.0018390e+00   9.4282567e-01   9.8090719e-01   2.1607334e+00   1.9896753e+01   1.0843924e+01   2.0381750e+01
   1.1785000e+01   8.1343161e-01   1.0015106e+00   9.4324909e-01   9.8028814e-01   2.1654719e+00   1.9908930e+01   1.0851413e+01   2.0393628e+01
   1.1790000e+01   8.1346274e-01   1.0011631e+00   9.4364093e-01   9.7971126e-01   2.1702103e+00   1.9921107e+01   1.0858902e+01   2.0405505e+01
   1.1795000e+01   8.1348319e-01   1.0008268e+00   9.4403728e-01   9.7910591e-01   2.1749488e+00   1.9933284e+01   1.0866391e+01   2.0417383e+01
   1.1800000e+01   8.1356352e-01   1.0004376e+00   9.4439558e-01   9.7845152e-01   2.1796872e+00   1.9945460e+01   1.0873880e+01   2.0429260e+01
   1.1805000e+01   8.1364450e-01   1.0000415e+00   9.4474738e-01   9.7779887e-01   2.1844257e+00   1.9957637e+01   1.0881369e+01   2.0441138e+01
   1.1810000e+01   8.1368470e-01   9.9976701e-01   9.4511666e-01   9.7719623e-01   2.1891641e+00   1.9969814e+01   1.0888857e+01   2.0453015e+01
   1.1815000e+01   8.1373853e-01   9.9950428e-01   9.4549516e-01   9.7659503e-01   2.1939026e+00   1.9981990e+01   1.0896346e+01   2.0464893e+01
   1.1820000e+01   8.1381751e-01   9.9914091e-01   9.4579864e-01   9.7592562e-01   2.1986410e+00   1.9994167e+01   1.0903835e+01   2.0476770e+01
   1.1825000e+01   8.1391396e-01   9.9881256e-01   9.4614512e-01   9.7526346e-01   2.2033795e+00   2.0006344e+01   1.0911324e+01   2.0488648e+01
   1.1830000e+01   8.1403753e-01   9.9846014e-01   9.4655015e-01   9.7464812e-01   2.2081179e+00   2.0018521e+01   1.0918813e+01   2.0500525e+01
   1.1835000e+01   8.1408986e-01   9.9808967e-01   9.4698517e-01   9.7404079e-01   2.2128564e+00   2.0030697e+01   1.0926302e+01   2.0512403e+01
   1.1840000e+01   8.1414371e-01   9.9769514e-01   9.4733278e-01   9.7338939e-01   2.2175948e+00   2.0042874e+01   1.0933791e+01   2.0524280e+01
   1.1845000e+01   8.1419356e-01   9.9732944e-01   9.4771458e-01   9.7273644e-01   2.2223333e+00   2.0055051e+01   1.0941280e+01   2.0536158e+01
   1.1850000e+01   8.1432773e-01   9.9692684e-01   9.4808386e-01   9.7208739e-01   2.2270717e+00   2.0067227e+01   1.0948769e+01   2.0548035e+01
   1.1855000e+01   8.1445860e-01   9.9652048e-01   9.4840060e-01   9.7138056e-01   2.2318102e+00   2.0079404e+01   1.0956258e+01   2.0559913e+01
   1.1860000e+01   8.1453614e-01   9.9614957e-01   9.4873199e-01   9.7073357e-01   2.2365486e+00   2.0091581e+01   1.0963746e+01   2.0571790e+01
   1.1865000e+01   8.1459352e-01   9.9575068e-01   9.4911427e-01   9.7010000e-01   2.2412871e+00   2.0103758e+01   1.0971235e+01   2.0583668e+01
   1.1870000e+01   8.1465859e-01   9.9539301e-01   9.4950526e-01   9.6941992e-01   2.2460255e+00   2.0115934e+01   1.0978724e+01   2.0595545e+01
   1.1875000e+01   8.1472753e-01   9.9500035e-01   9.4986128e-01   9.6866956e-01   2.2507640e+00   2.0128111e+01   1.0986213e+01   2.0607423e+01
   1.1880000e+01   8.1485482e-01   9.9459844e-01   9.5026409e-01   9.6801533e-01   2.2555024e+00   2.0140288e+01   1.0993702e+01   2.0619300e+01
   1.1885000e+01   8.1499180e-01   9.9418675e-01   9.5064949e-01   9.6726765e-01   2.2602409e+00   2.0152465e+01   1.1001191e+01   2.0631177e+01
   1.1890000e+01   8.1509574e-01   9.9372984e-01   9.5102279e-01   9.6649796e-01   2.2649793e+00   2.0164641e+01   1.1008680e+01   2.0643055e+01
   1.1895000e+01   8.1520839e-01   9.9332798e-01   9.5134056e-01   9.6576044e-01   2.2697178e+00   2.0176818e+01   1.1016169e+01   2.0654932e+01
   1.1900000e+01   8.1536636e-01   9.9289122e-01   9.5170293e-01   9.6506658e-01   2.2744562e+00   2.0188995e+01   1.1023658e+01   2.0666810e+01
   1.1905000e+01   8.1548580e-01   9.9249335e-01   9.5199235e-01   9.6430120e-01   2.2791947e+00   2.0201171e+01   1.1031147e+01   2.0678687e+01
   1.1910000e+01   8.1560861e-01   9.9209618e-01   9.5231825e-01   9.6358796e-01   2.2839331e+00   2.0213348e+01   1.1038635e+01   2.0690565e+01
   1.1915000e+01   8.1568710e-01   9.9165268e-01   9.5264342e-01   9.6284845e-01   2.2886716e+00   2.0225525e+01   1.1046124e+01   2.0702442e+01
   1.1920000e+01   8.1578596e-01   9.9115630e-01   9.5301954e-01   9.6208610e-01   2.2934100e+00   2.0237702e+01   1.1053613e+01   2.0714320e+01
   1.1925000e+01   8.1595534e-01   9.9068251e-01   9.5336729e-01   9.6136801e-01   2.2981485e+00   2.0249878e+01   1.1061102e+01   2.0726197e+01
   1.1930000e+01   8.1603435e-01   9.9022576e-01   9.5367448e-01   9.6065125e-01   2.3028869e+00   2.0262055e+01   1.1068591e+01   2.0738075e+01
   1.1935000e+01   8.1610336e-01   9.8976558e-01   9.5399838e-01   9.5987929e-01   2.3076254e+00   2.0274232e+01   1.1076080e+01   2.0749952e+01
   1.1940000e+01   8.1619434e-01   9.8933575e-01   9.5432894e-01   9.5907973e-01   2.3123638e+00   2.0286408e+01   1.1083569e+01   2.0761830e+01
   1.1945000e+01   8.1639044e-01   9.8886381e-01   9.5468108e-01   9.5822815e-01   2.3171023e+00   2.0298585e+01   1.1091058e+01   2.0773707e+01
   1.1950000e+01   8.1654845e-01   9.8837236e-01   9.5502751e-01   9.5741192e-01   2.3218407e+00   2.0310762e+01   1.1098547e+01   2.0785585e+01
   1.1955000e+01   8.1663953e-01   9.8785889e-01   9.5541917e-01   9.5662695e-01   2.3265792e+00   2.0322939e+01   1.1106036e+01   2.0797462e+01
   1.1960000e+01   8.1680682e-01   9.8734761e-01   9.5579153e-01   9.5580134e-01   2.3313176e+00   2.0335115e+01   1.1113524e+01   2.0809340e+01
   1.1965000e+01   8.1688947e-01   9.8683987e-01   9.5604696e-01   9.5498587e-01   2.3360561e+00   2.0347292e+01   1.1121013e+01   2.0821217e+01
   1.1970000e+01   8.1702507e-01   9.8626325e-01   9.5642710e-01   9.5421015e-01   2.3407945e+00   2.0359469e+01   1.1128502e+01   2.0833095e+01
   1.1975000e+01   8.1714860e-01   9.8565629e-01   9.5681420e-01   9.5340459e-01   2.3455330e+00   2.0371645e+01   1.1135991e+01   2.0844972e+01
   1.1980000e+01   8.1732002e-01   9.8507079e-01   9.5720862e-01   9.5256526e-01   2.3502714e+00   2.0383822e+01   1.1143480e+01   2.0856850e+01
   1.1985000e+01   8.1740875e-01   9.8449238e-01   9.5754674e-01   9.5176243e-01   2.3550099e+00   2.0395999e+01   1.1150969e+01   2.0868727e+01
   1.1990000e+01   8.1755199e-01   9.8387360e-01   9.5786572e-01   9.5094373e-01   2.3597483e+00   2.0408176e+01   1.1158458e+01   2.0880604e+01
   1.1995000e+01   8.1773280e-01   9.8333962e-01   9.5817173e-01   9.5021527e-01   2.3644868e+00   2.0420352e+01   1.1165947e+01   2.0892482e+01
   1.2000000e+01   8.1787164e-01   9.8278821e-01   9.5855445e-01   9.4939225e-01   2.3692252e+00   2.0432529e+01   1.1173436e+01   2.0904359e+01
   1.2005000e+01   8.1799503e-01   9.8216665e-01   9.5895775e-01   9.4860834e-01   2.3739637e+00   2.0444706e+01   1.1180925e+01   2.0916237e+01
   1.2010000e+01   8.1815879e-01   9.8153901e-01   9.5929642e-01   9.4780578e-01   2.3787021e+00   2.0456882e+01   1.1188413e+01   2.0928114e+01
   1.2015000e+01   8.1834335e-01   9.8094149e-01   9.5962690e-01   9.4697849e-01   2.3834406e+00   2.0469059e+01   1.1195902e+01   2.0939992e+01
   1.2020000e+01   8.1849421e-01   9.8024546e-01   9.5996147e-01   9.4616535e-01   2.3881790e+00   2.0481236e+01   1.1203391e+01   2.0951869e+01
   1.2025000e+01   8.1867298e-01   9.7958256e-01   9.6028562e-01   9.4535173e-01   2.3929175e+00   2.0493413e+01   1.1210880e+01   2.0963747e+01
   1.2030000e+01   8.1881766e-01   9.7902578e-01   9.6058586e-01   9.4457951e-01   2.3976559e+00   2.0505589e+01   1.1218369e+01   2.0975624e+01
   1.2035000e+01   8.1900826e-01   9.7842802e-01   9.6088383e-01   9.4376434e-01   2.4023944e+00   2.0517766e+01   1.1225858e+01   2.0987502e+01
   1.2040000e+01   8.1913995e-01   9.7775038e-01   9.6129939e-01   9.4297864e-01   2.4071328e+00   2.0529943e+01   1.1233347e+01   2.0999379e+01
   1.2045000e+01   8.1933862e-01   9.7702539e-01   9.6169593e-01   9.4214765e-01   2.4118713e+00   2.0542119e+01   1.1240836e+01   2.1011257e+01
   1.2050000e+01   8.1946658e-01   9.7635730e-01   9.6203908e-01   9.4138291e-01   2.4166097e+00   2.0554296e+01   1.1248325e+01   2.1023134e+01
   1.2055000e+01   8.1964260e-01   9.7562753e-01   9.6234131e-01   9.4060058e-01   2.4213482e+00   2.0566473e+01   1.1255813e+01   2.1035012e+01
   1.2060000e+01   8.1978265e-01   9.7495322e-01   9.6272491e-01   9.3979274e-01   2.4260866e+00   2.0578650e+01   1.1263302e+01   2.1046889e+01
   1.2065000e+01   8.1994773e-01   9.7427575e-01   9.6306614e-01   9.3903229e-01   2.4308251e+00   2.0590826e+01   1.1270791e+01   2.1058767e+01
   1.2070000e+01   8.2013661e-01   9.7357282e-01   9.6333382e-01   9.3830215e-01   2.4355635e+00   2.0603003e+01   1.1278280e+01   2.1070644e+01
   1.2075000e+01   8.2032284e-01   9.7285369e-01   9.6367658e-01   9.3754807e-01   2.4403020e+00   2.0615180e+01   1.1285769e+01   2.1082522e+01
   1.2080000e+01   8.2049824e-01   9.7220513e-01   9.6397893e-01   9.3677958e-01   2.4450404e+00   2.0627356e+01   1.1293258e+01   2.1094399e+01
   1.2085000e+01   8.2063994e-01   9.7145902e-01   9.6436889e-01   9.3600806e-01   2.4497789e+00   2.0639533e+01   1.1300747e+01   2.1106277e+01
   1.2090000e+01   8.2076397e-01   9.7077133e-01   9.6464778e-01   9.3529047e-01   2.4545173e+00   2.0651710e+01   1.1308236e+01   2.1118154e+01
   1.2095000e+01   8.2095108e-01   9.6999496e-01   9.6502892e-01   9.3462710e-01   2.4592558e+00   2.0663887e+01   1.1315725e+01   2.1130031e+01
   1.2100000e+01   8.2111933e-01   9.6929207e-01   9.6530469e-01   9.3393949e-01   2.4639942e+00   2.0676063e+01   1.1323214e+01   2.1141909e+01
   1.2105000e+01   8.2123670e-01   9.6855571e-01   9.6563686e-01   9.3322762e-01   2.4687327e+00   2.0688240e+01   1.1330702e+01   2.1153786e+01
   1.2110000e+01   8.2141335e-01   9.6787396e-01   9.6592709e-01   9.3255843e-01   2.4734711e+00   2.0700417e+01   1.1338191e+01   2.1165664e+01
   1.2115000e+01   8.2158887e-01   9.6718726e-01   9.6623104e-01   9.3190031e-01   2.4782096e+00   2.0712593e+01   1.1345680e+01   2.1177541e+01
   1.2120000e+01   8.2172826e-01   9.6644087e-01   9.6655779e-01   9.3121474e-01   2.4829480e+00   2.0724770e+01   1.1353169e+01   2.1189419e+01
   1.2125000e+01   8.2197128e-01   9.6567992e-01   9.6686047e-01   9.3055816e-01   2.4876865e+00   2.0736947e+01   1.1360658e+01   2.1201296e+01
   1.2130000e+01   8.2216407e-01   9.6496125e-01   9.6715988e-01   9.2995067e-01   2.4924249e+00   2.0749124e+01   1.1368147e+01   2.1213174e+01
   1.2135000e+01   8.2239946e-01   9.6417630e-01   9.6749751e-01   9.2931513e-01   2.4971634e+00   2.0761300e+01   1.1375636e+01   2.1225051e+01
   1.2140000e+01   8.2255386e-01   9.6333820e-01   9.6776385e-01   9.2865273e-01   2.5019018e+00   2.0773477e+01   1.1383125e+01   2.1236929e+01
   1.2145000e+01   8.2279865e-01   9.6249039e-01   9.6807655e-01   9.2808305e-01   2.5066403e+00   2.0785654e+01   1.1390614e+01   2.1248806e+01
   1.2150000e+01   8.2297934e-01   9.6167317e-01   9.6839219e-01   9.2753356e-01   2.5113787e+00   2.0797830e+01   1.1398103e+01   2.1260684e+01
   1.2155000e+01   8.2313132e-01   9.6089463e-01   9.6868534e-01   9.2694746e-01   2.5161172e+00   2.0810007e+01   1.1405591e+01   2.1272561e+01
   1.2160000e+01   8.2336425e-01   9.6013258e-01   9.6902829e-01   9.2636458e-01   2.5208556e+00   2.0822184e+01   1.1413080e+01   2.1284439e+01
   1.2165000e+01   8.2359958e-01   9.5932730e-01   9.6935557e-01   9.2579576e-01   2.5255941e+00   2.0834361e+01   1.1420569e+01   2.1296316e+01
   1.2170000e+01   8.2384195e-01   9.5851338e-01   9.6970150e-01   9.2526674e-01   2.5303325e+00   2.0846537e+01   1.1428058e+01   2.1308194e+01
   1.2175000e+01   8.2401750e-01   9.5769517e-01   9.6998947e-01   9.2477561e-01   2.5350710e+00   2.0858714e+01   1.1435547e+01   2.1320071e+01
   1.2180000e+01   8.2425017e-01   9.5692254e-01   9.7031491e-01   9.2427903e-01   2.5398094e+00   2.0870891e+01   1.1443036e+01   2.1331949e+01
   1.2185000e+01   8.2448274e-01   9.5607522e-01   9.7065298e-01   9.2379537e-01   2.5445479e+00   2.0883067e+01   1.1450525e+01   2.1343826e+01
   1.2190000e+01   8.2471375e-01   9.5519812e-01   9.7098422e-01   9.2332718e-01   2.5492863e+00   2.0895244e+01   1.1458014e+01   2.1355704e+01
   1.2195000e+01   8.2498565e-01   9.5432826e-01   9.7131495e-01   9.2287214e-01   2.5540248e+00   2.0907421e+01   1.1465503e+01   2.1367581e+01
   1.2200000e+01   8.2527495e-01   9.5345769e-01   9.7156185e-01   9.2244714e-01   2.5587632e+00   2.0919598e+01   1.1472992e+01   2.1379459e+01
   1.2205000e+01   8.2550928e-01   9.5256408e-01   9.7186916e-01   9.2196463e-01   2.5635017e+00   2.0931774e+01   1.1480480e+01   2.1391336e+01
   1.2210000e+01   8.2575444e-01   9.5172573e-01   9.7218204e-01   9.2154023e-01   2.5682401e+00   2.0943951e+01   1.1487969e+01   2.1403213e+01
   1.2215000e+01   8.2597092e-01   9.5086607e-01   9.7247567e-01   9.2114550e-01   2.5729786e+00   2.0956128e+01   1.1495458e+01   2.1415091e+01
   1.2220000e+01   8.2622373e-01   9.5005911e-01   9.7278501e-01   9.2076824e-01   2.5777170e+00   2.0968304e+01   1.1502947e+01   2.1426968e+01
   1.2225000e+01   8.2645392e-01   9.4925577e-01   9.7304515e-01   9.2041308e-01   2.5824555e+00   2.0980481e+01   1.1510436e+01   2.1438846e+01
   1.2230000e+01   8.2667795e-01   9.4847390e-01   9.7337203e-01   9.2011477e-01   2.5871940e+00   2.0992658e+01   1.1517925e+01   2.1450723e+01
   1.2235000e+01   8.2698555e-01   9.4764362e-01   9.7366724e-01   9.1970844e-01   2.5919324e+00   2.1004835e+01   1.1525414e+01   2.1462601e+01
   1.2240000e+01   8.2717022e-01   9.4682997e-01   9.7394393e-01   9.1932922e-01   2.5966709e+00   2.1017011e+01   1.1532903e+01   2.1474478e+01
   1.2245000e+01   8.2741055e-01   9.4609767e-01   9.7421134e-01   9.1904567e-01   2.6014093e+00   2.1029188e+01   1.1540392e+01   2.1486356e+01
   1.2250000e+01   8.2761592e-01   9.4527586e-01   9.7446727e-01   9.1877399e-01   2.6061478e+00   2.1041365e+01   1.1547881e+01   2.1498233e+01
   1.2255000e+01   8.2781253e-01   9.4450451e-01   9.7465130e-01   9.1854039e-01   2.6108862e+00   2.1053541e+01   1.1555369e+01   2.1510111e+01
   1.2260000e+01   8.2805185e-01   9.4372754e-01   9.7490282e-01   9.1833174e-01   2.6156247e+00   2.1065718e+01   1.1562858e+01   2.1521988e+01
   1.2265000e+01   8.2832911e-01   9.4289206e-01   9.7520943e-01   9.1815891e-01   2.6203631e+00   2.1077895e+01   1.1570347e+01   2.1533866e+01
   1.2270000e+01   8.2857440e-01   9.4211024e-01   9.7547917e-01   9.1801443e-01   2.6251016e+00   2.1090072e+01   1.1577836e+01   2.1545743e+01
   1.2275000e+01   8.2881959e-01   9.4133953e-01   9.7576159e-01   9.1783720e-01   2.6298400e+00   2.1102248e+01   1.1585325e+01   2.1557621e+01
   1.2280000e+01   8.2905283e-01   9.4056075e-01   9.7602411e-01   9.1769950e-01   2.6345785e+00   2.1114425e+01   1.1592814e+01   2.1569498e+01
   1.2285000e+01   8.2931454e-01   9.3981594e-01   9.7633163e-01   9.1757054e-01   2.6393169e+00   2.1126602e+01   1.1600303e+01   2.1581376e+01
   1.2290000e+01   8.2963300e-01   9.3909043e-01   9.7660154e-01   9.1743716e-01   2.6440554e+00   2.1138778e+01   1.1607792e+01   2.1593253e+01
   1.2295000e+01   8.2992334e-01   9.3837030e-01   9.7689776e-01   9.1728888e-01   2.6487938e+00   2.1150955e+01   1.1615281e+01   2.1605131e+01
   1.2300000e+01   8.3022890e-01   9.3770438e-01   9.7716903e-01   9.1725833e-01   2.6535323e+00   2.1163132e+01   1.1622769e+01   2.1617008e+01
   1.2305000e+01   8.3049480e-01   9.3705303e-01   9.7749738e-01   9.1724911e-01   2.6582707e+00   2.1175309e+01   1.1630258e+01   2.1628886e+01
   1.2310000e+01   8.3071126e-01   9.3639464e-01   9.7773618e-01   9.1721114e-01   2.6630092e+00   2.1187485e+01   1.1637747e+01   2.1640763e+01
   1.2315000e+01   8.3098223e-01   9.3567540e-01   9.7796579e-01   9.1718523e-01   2.6677476e+00   2.1199662e+01   1.1645236e+01   2.1652640e+01
   1.2320000e+01   8.3121003e-01   9.3493498e-01   9.7822508e-01   9.1710631e-01   2.6724861e+00   2.1211839e+01   1.1652725e+01   2.1664518e+01
   1.2325000e+01   8.3149058e-01   9.3428091e-01   9.7846582e-01   9.1708315e-01   2.6772245e+00   2.1224015e+01   1.1660214e+01   2.1676395e+01
   1.2330000e+01   8.3177584e-01   9.3364931e-01   9.7871254e-01   9.1716556e-01   2.6819630e+00   2.1236192e+01   1.1667703e+01   2.1688273e+01
   1.2335000e+01   8.3198837e-01   9.3303735e-01   9.7893130e-01   9.1721320e-01   2.6867014e+00   2.1248369e+01   1.1675192e+01   2.1700150e+01
   1.2340000e+01   8.3223769e-01   9.3242042e-01   9.7911117e-01   9.1728832e-01   2.6914399e+00   2.1260546e+01   1.1682681e+01   2.1712028e+01
   1.2345000e+01   8.3255499e-01   9.3181032e-01   9.7943824e-01   9.1736796e-01   2.6961783e+00   2.1272722e+01   1.1690170e+01   2.1723905e+01
   1.2350000e+01   8.3285655e-01   9.3123091e-01   9.7971562e-01   9.1743026e-01   2.7009168e+00   2.1284899e+01   1.1697658e+01   2.1735783e+01
   1.2355000e+01   8.3308557e-01   9.3062576e-01   9.8000466e-01   9.1750440e-01   2.7056552e+00   2.1297076e+01   1.1705147e+01   2.1747660e+01
   1.2360000e+01   8.3332585e-01   9.3005756e-01   9.8026881e-01   9.1761734e-01   2.7103937e+00   2.1309252e+01   1.1712636e+01   2.1759538e+01
   1.2365000e+01   8.3365034e-01   9.2947360e-01   9.8052360e-01   9.1767465e-01   2.7151321e+00   2.1321429e+01   1.1720125e+01   2.1771415e+01
   1.2370000e+01   8.3387241e-01   9.2891457e-01   9.8074149e-01   9.1778688e-01   2.7198706e+00   2.1333606e+01   1.1727614e+01   2.1783293e+01
   1.2375000e+01   8.3414336e-01   9.2834558e-01   9.8095988e-01   9.1795978e-01   2.7246090e+00   2.1345783e+01   1.1735103e+01   2.1795170e+01
   1.2380000e+01   8.3443897e-01   9.2782692e-01   9.8120664e-01   9.1816424e-01   2.7293475e+00   2.1357959e+01   1.1742592e+01   2.1807048e+01
   1.2385000e+01   8.3471084e-01   9.2733412e-01   9.8146775e-01   9.1831505e-01   2.7340859e+00   2.1370136e+01   1.1750081e+01   2.1818925e+01
   1.2390000e+01   8.3496673e-01   9.2683700e-01   9.8171800e-01   9.1855966e-01   2.7388244e+00   2.1382313e+01   1.1757570e+01   2.1830803e+01
   1.2395000e+01   8.3522545e-01   9.2639335e-01   9.8195534e-01   9.1879585e-01   2.7435628e+00   2.1394490e+01   1.1765059e+01   2.1842680e+01
   1.2400000e+01   8.3550925e-01   9.2590343e-01   9.8221999e-01   9.1904336e-01   2.7483013e+00   2.1406666e+01   1.1772547e+01   2.1854558e+01
   1.2405000e+01   8.3573384e-01   9.2545965e-01   9.8244086e-01   9.1928518e-01   2.7530397e+00   2.1418843e+01   1.1780036e+01   2.1866435e+01
   1.2410000e+01   8.3599505e-01   9.2503757e-01   9.8266180e-01   9.1955660e-01   2.7577782e+00   2.1431020e+01   1.1787525e+01   2.1878313e+01
   1.2415000e+01   8.3630139e-01   9.2467530e-01   9.8287259e-01   9.1979104e-01   2.7625166e+00   2.1443196e+01   1.1795014e+01   2.1890190e+01
   1.2420000e+01   8.3660565e-01   9.2427326e-01   9.8311267e-01   9.2002769e-01   2.7672551e+00   2.1455373e+01   1.1802503e+01   2.1902067e+01
   1.2425000e+01   8.3689813e-01   9.2387861e-01   9.8334457e-01   9.2028744e-01   2.7719935e+00   2.1467550e+01   1.1809992e+01   2.1913945e+01
   1.2430000e+01   8.3716646e-01   9.2361796e-01   9.8364533e-01   9.2049360e-01   2.7767320e+00   2.1479727e+01   1.1817481e+01   2.1925822e+01
   1.2435000e+01   8.3738828e-01   9.2329988e-01   9.8394275e-01   9.2080107e-01   2.7814704e+00   2.1491903e+01   1.1824970e+01   2.1937700e+01
   1.2440000e+01   8.3760789e-01   9.2293391e-01   9.8419921e-01   9.2109100e-01   2.7862089e+00   2.1504080e+01   1.1832459e+01   2.1949577e+01
   1.2445000e+01   8.3789409e-01   9.2254679e-01   9.8447143e-01   9.2145874e-01   2.7909473e+00   2.1516257e+01   1.1839948e+01   2.1961455e+01
   1.2450000e+01   8.3810637e-01   9.2226788e-01   9.8472910e-01   9.2184102e-01   2.7956858e+00   2.1528433e+01   1.1847436e+01   2.1973332e+01
   1.2455000e+01   8.3833064e-01   9.2194278e-01   9.8498293e-01   9.2219710e-01   2.8004242e+00   2.1540610e+01   1.1854925e+01   2.1985210e+01
   1.2460000e+01   8.3863896e-01   9.2170379e-01   9.8518163e-01   9.2250585e-01   2.8051627e+00   2.1552787e+01   1.1862414e+01   2.1997087e+01
   1.2465000e+01   8.3892500e-01   9.2147883e-01   9.8544507e-01   9.2288559e-01   2.8099011e+00   2.1564964e+01   1.1869903e+01   2.2008965e+01
   1.2470000e+01   8.3925525e-01   9.2123241e-01   9.8569622e-01   9.2322610e-01   2.8146396e+00   2.1577140e+01   1.1877392e+01   2.2020842e+01
   1.2475000e+01   8.3960146e-01   9.2104327e-01   9.8590823e-01   9.2353089e-01   2.8193780e+00   2.1589317e+01   1.1884881e+01   2.2032720e+01
   1.2480000e+01   8.3990107e-01   9.2086641e-01   9.8616905e-01   9.2393144e-01   2.8241165e+00   2.1601494e+01   1.1892370e+01   2.2044597e+01
   1.2485000e+01   8.4017977e-01   9.2073121e-01   9.8640062e-01   9.2431443e-01   2.8288549e+00   2.1613670e+01   1.1899859e+01   2.2056475e+01
   1.2490000e+01   8.4042392e-01   9.2060672e-01   9.8660641e-01   9.2467021e-01   2.8335934e+00   2.1625847e+01   1.1907348e+01   2.2068352e+01
   1.2495000e+01   8.4068901e-01   9.2054589e-01   9.8681382e-01   9.2508215e-01   2.8383318e+00   2.1638024e+01   1.1914837e+01   2.2080230e+01
   1.2500000e+01   8.4095929e-01   9.2039676e-01   9.8708754e-01   9.2545457e-01   2.8430703e+00   2.1650201e+01   1.1922325e+01   2.2092107e+01
   1.2505000e+01   8.4123639e-01   9.2027504e-01   9.8730353e-01   9.2585812e-01   2.8478087e+00   2.1662377e+01   1.1929814e+01   2.2103985e+01
   1.2510000e+01   8.4149597e-01   9.2025539e-01   9.8750260e-01   9.2621550e-01   2.8525472e+00   2.1674554e+01   1.1937303e+01   2.2115862e+01
   1.2515000e+01   8.4180618e-01   9.2016287e-01   9.8775075e-01   9.2664263e-01   2.8572856e+00   2.1686731e+01   1.1944792e+01   2.2127740e+01
   1.2520000e+01   8.4210907e-01   9.2009048e-01   9.8799798e-01   9.2704825e-01   2.8620241e+00   2.1698907e+01   1.1952281e+01   2.2139617e+01
   1.2525000e+01   8.4234492e-01   9.2010205e-01   9.8817394e-01   9.2749164e-01   2.8667625e+00   2.1711084e+01   1.1959770e+01   2.2151495e+01
   1.2530000e+01   8.4259958e-01   9.2012739e-01   9.8836693e-01   9.2796340e-01   2.8715010e+00   2.1723261e+01   1.1967259e+01   2.2163372e+01
   1.2535000e+01   8.4289017e-01   9.2008056e-01   9.8853828e-01   9.2836629e-01   2.8762394e+00   2.1735438e+01   1.1974748e+01   2.2175249e+01
   1.2540000e+01   8.4311327e-01   9.2012597e-01   9.8875268e-01   9.2875613e-01   2.8809779e+00   2.1747614e+01   1.1982237e+01   2.2187127e+01
   1.2545000e+01   8.4343125e-01   9.2016621e-01   9.8889104e-01   9.2916907e-01   2.8857163e+00   2.1759791e+01   1.1989725e+01   2.2199004e+01
   1.2550000e+01   8.4369923e-01   9.2024147e-01   9.8910102e-01   9.2963903e-01   2.8904548e+00   2.1771968e+01   1.1997214e+01   2.2210882e+01
   1.2555000e+01   8.4397548e-01   9.2032932e-01   9.8927510e-01   9.3008084e-01   2.8951932e+00   2.1784144e+01   1.2004703e+01   2.2222759e+01
   1.2560000e+01   8.4420716e-01   9.2043927e-01   9.8950530e-01   9.3059721e-01   2.8999317e+00   2.1796321e+01   1.2012192e+01   2.2234637e+01
   1.2565000e+01   8.4446672e-01   9.2057906e-01   9.8965410e-01   9.3111656e-01   2.9046701e+00   2.1808498e+01   1.2019681e+01   2.2246514e+01
   1.2570000e+01   8.4473341e-01   9.2074016e-01   9.8981674e-01   9.3159325e-01   2.9094086e+00   2.1820675e+01   1.2027170e+01   2.2258392e+01
   1.2575000e+01   8.4497165e-01   9.2092570e-01   9.9004283e-01   9.3205199e-01   2.9141470e+00   2.1832851e+01   1.2034659e+01   2.2270269e+01
   1.2580000e+01   8.4526758e-01   9.2103462e-01   9.9029263e-01   9.3253087e-01   2.9188855e+00   2.1845028e+01   1.2042148e+01   2.2282147e+01
   1.2585000e+01   8.4555178e-01   9.2118577e-01   9.9046823e-01   9.3299558e-01   2.9236239e+00   2.1857205e+01   1.2049637e+01   2.2294024e+01
   1.2590000e+01   8.4584013e-01   9.2141198e-01   9.9061372e-01   9.3349595e-01   2.9283624e+00   2.1869381e+01   1.2057126e+01   2.2305902e+01
   1.2595000e+01   8.4614577e-01   9.2161954e-01   9.9077583e-01   9.3401665e-01   2.9331008e+00   2.1881558e+01   1.2064614e+01   2.2317779e+01
   1.2600000e+01   8.4647186e-01   9.2188323e-01   9.9092357e-01   9.3443648e-01   2.9378393e+00   2.1893735e+01   1.2072103e+01   2.2329657e+01
   1.2605000e+01   8.4677126e-01   9.2208112e-01   9.9115407e-01   9.3494616e-01   2.9425777e+00   2.1905912e+01   1.2079592e+01   2.2341534e+01
   1.2610000e+01   8.4707213e-01   9.2231392e-01   9.9131680e-01   9.3548044e-01   2.9473162e+00   2.1918088e+01   1.2087081e+01   2.2353412e+01
   1.2615000e+01   8.4733773e-01   9.2255164e-01   9.9149465e-01   9.3598203e-01   2.9520546e+00   2.1930265e+01   1.2094570e+01   2.2365289e+01
   1.2620000e+01   8.4757065e-01   9.2280712e-01   9.9166960e-01   9.3647646e-01   2.9567931e+00   2.1942442e+01   1.2102059e+01   2.2377167e+01
   1.2625000e+01   8.4792321e-01   9.2304941e-01   9.9180533e-01   9.3698805e-01   2.9615315e+00   2.1954618e+01   1.2109548e+01   2.2389044e+01
   1.2630000e+01   8.4825698e-01   9.2329827e-01   9.9201114e-01   9.3748299e-01   2.9662700e+00   2.1966795e+01   1.2117037e+01   2.2400922e+01
   1.2635000e+01   8.4863272e-01   9.2355934e-01   9.9223071e-01   9.3801762e-01   2.9710084e+00   2.1978972e+01   1.2124526e+01   2.2412799e+01
   1.2640000e+01   8.4886673e-01   9.2385796e-01   9.9239991e-01   9.3855279e-01   2.9757469e+00   2.1991149e+01   1.2132015e+01   2.2424676e+01
   1.2645000e+01   8.4922167e-01   9.2417816e-01   9.9265773e-01   9.3907234e-01   2.9804853e+00   2.2003325e+01   1.2139503e+01   2.2436554e+01
   1.2650000e+01   8.4952749e-01   9.2454355e-01   9.9282874e-01   9.3965796e-01   2.9852238e+00   2.2015502e+01   1.2146992e+01   2.2448431e+01
   1.2655000e+01   8.4974546e-01   9.2485251e-01   9.9302805e-01   9.4017324e-01   2.9899622e+00   2.2027679e+01   1.2154481e+01   2.2460309e+01
   1.2660000e+01   8.5006837e-01   9.2518725e-01   9.9322039e-01   9.4063825e-01   2.9947007e+00   2.2039855e+01   1.2161970e+01   2.2472186e+01
   1.2665000e+01   8.5037467e-01   9.2550045e-01   9.9338738e-01   9.4121414e-01   2.9994391e+00   2.2052032e+01   1.2169459e+01   2.2484064e+01
   1.2670000e+01   8.5065188e-01   9.2588393e-01   9.9354007e-01   9.4177519e-01   3.0041776e+00   2.2064209e+01   1.2176948e+01   2.2495941e+01
   1.2675000e+01   8.5095965e-01   9.2619524e-01   9.9367532e-01   9.4238440e-01   3.0089160e+00   2.2076386e+01   1.2184437e+01   2.2507819e+01
   1.2680000e+01   8.5129844e-01   9.2662832e-01   9.9381434e-01   9.4295773e-01   3.0136545e+00   2.2088562e+01   1.2191926e+01   2.2519696e+01
   1.2685000e+01   8.5161302e-01   9.2705727e-01   9.9401842e-01   9.4348389e-01   3.0183929e+00   2.2100739e+01   1.2199415e+01   2.2531574e+01
   1.2690000e+01   8.5186466e-01   9.2744127e-01   9.9415705e-01   9.4403457e-01   3.0231314e+00   2.2112916e+01   1.2206904e+01   2.2543451e+01
   1.2695000e+01   8.5220407e-01   9.2787216e-01   9.9430608e-01   9.4454463e-01   3.0278698e+00   2.2125092e+01   1.2214392e+01   2.2555329e+01
   1.2700000e+01   8.5248408e-01   9.2832170e-01   9.9448832e-01   9.4506688e-01   3.0326083e+00   2.2137269e+01   1.2221881e+01   2.2567206e+01
   1.2705000e+01   8.5277428e-01   9.2875694e-01   9.9467936e-01   9.4557578e-01   3.0373467e+00   2.2149446e+01   1.2229370e+01   2.2579084e+01
   1.2710000e+01   8.5313160e-01   9.2921350e-01   9.9480668e-01   9.4609175e-01   3.0420852e+00   2.2161623e+01   1.2236859e+01   2.2590961e+01
   1.2715000e+01   8.5348640e-01   9.2971685e-01   9.9494803e-01   9.4663460e-01   3.0468236e+00   2.2173799e+01   1.2244348e+01   2.2602839e+01
   1.2720000e+01   8.5380884e-01   9.3016790e-01   9.9505794e-01   9.4715605e-01   3.0515621e+00   2.2185976e+01   1.2251837e+01   2.2614716e+01
   1.2725000e+01   8.5413422e-01   9.3064759e-01   9.9511964e-01   9.4771150e-01   3.0563005e+00   2.2198153e+01   1.2259326e+01   2.2626594e+01
   1.2730000e+01   8.5447199e-01   9.3111482e-01   9.9526604e-01   9.4827598e-01   3.0610390e+00   2.2210329e+01   1.2266815e+01   2.2638471e+01
   1.2735000e+01   8.5477472e-01   9.3159493e-01   9.9538357e-01   9.4881082e-01   3.0657774e+00   2.2222506e+01   1.2274304e+01   2.2650349e+01
   1.2740000e+01   8.5503433e-01   9.3208006e-01   9.9556814e-01   9.4943252e-01   3.0705159e+00   2.2234683e+01   1.2281792e+01   2.2662226e+01
   1.2745000e+01   8.5536097e-01   9.3260568e-01   9.9570493e-01   9.4999606e-01   3.0752543e+00   2.2246860e+01   1.2289281e+01   2.2674103e+01
   1.2750000e+01   8.5563900e-01   9.3308116e-01   9.9583783e-01   9.5054783e-01   3.0799928e+00   2.2259036e+01   1.2296770e+01   2.2685981e+01
   1.2755000e+01   8.5590699e-01   9.3359667e-01   9.9597230e-01   9.5111989e-01   3.0847312e+00   2.2271213e+01   1.2304259e+01   2.2697858e+01
   1.2760000e+01   8.5625243e-01   9.3410935e-01   9.9606791e-01   9.5164583e-01   3.0894697e+00   2.2283390e+01   1.2311748e+01   2.2709736e+01
   1.2765000e+01   8.5659978e-01   9.3462459e-01   9.9622499e-01   9.5218903e-01   3.0942081e+00   2.2295566e+01   1.2319237e+01   2.2721613e+01
   1.2770000e+01   8.5687752e-01   9.3517851e-01   9.9628365e-01   9.5271985e-01   3.0989466e+00   2.2307743e+01   1.2326726e+01   2.2733491e+01
   1.2775000e+01   8.5716262e-01   9.3570582e-01   9.9638561e-01   9.5320976e-01   3.1036850e+00   2.2319920e+01   1.2334215e+01   2.2745368e+01
   1.2780000e+01   8.5747939e-01   9.3630069e-01   9.9648538e-01   9.5381338e-01   3.1084235e+00   2.2332097e+01   1.2341704e+01   2.2757246e+01
   1.2785000e+01   8.5779111e-01   9.3682741e-01   9.9661328e-01   9.5433656e-01   3.1131620e+00   2.2344273e+01   1.2349193e+01   2.2769123e+01
   1.2790000e+01   8.5812678e-01   9.3726492e-01   9.9669678e-01   9.5490886e-01   3.1179004e+00   2.2356450e+01   1.2356681e+01   2.2781001e+01
   1.2795000e+01   8.5843654e-01   9.3776620e-01   9.9681991e-01   9.5543841e-01   3.1226389e+00   2.2368627e+01   1.2364170e+01   2.2792878e+01
   1.2800000e+01   8.5870459e-01   9.3830604e-01   9.9690036e-01   9.5604676e-01   3.1273773e+00   2.2380803e+01   1.2371659e+01   2.2804756e+01
   1.2805000e+01   8.5896970e-01   9.3879705e-01   9.9694945e-01   9.5658239e-01   3.1321158e+00   2.2392980e+01   1.2379148e+01   2.2816633e+01
   1.2810000e+01   8.5929010e-01   9.3932112e-01   9.9700062e-01   9.5707364e-01   3.1368542e+00   2.2405157e+01   1.2386637e+01   2.2828511e+01
   1.2815000e+01   8.5960730e-01   9.3987212e-01   9.9709962e-01   9.5764768e-01   3.1415927e+00   2.2417334e+01   1.2394126e+01   2.2840388e+01
   1.2820000e+01   8.5988131e-01   9.4041093e-01   9.9717656e-01   9.5816951e-01   3.1463311e+00   2.2429510e+01   1.2401615e+01   2.2852266e+01
   1.2825000e+01   8.6028282e-01   9.4095762e-01   9.9723497e-01   9.5872713e-01   3.1510696e+00   2.2441687e+01   1.2409104e+01   2.2864143e+01
   1.2830000e+01   8.6061512e-01   9.4148098e-01   9.9733493e-01   9.5933840e-01   3.1558080e+00   2.2453864e+01   1.2416593e+01   2.2876021e+01
   1.2835000e+01   8.6091579e-01   9.4204250e-01   9.9739654e-01   9.5988504e-01   3.1605465e+00   2.2466040e+01   1.2424082e+01   2.2887898e+01
   1.2840000e+01   8.6121950e-01   9.4258775e-01   9.9745183e-01   9.6036292e-01   3.1652849e+00   2.2478217e+01   1.2431570e+01   2.2899776e+01
   1.2845000e+01   8.6160278e-01   9.4312311e-01   9.9753780e-01   9.6090099e-01   3.1700234e+00   2.2490394e+01   1.2439059e+01   2.2911653e+01
   1.2850000e+01   8.6190095e-01   9.4367416e-01   9.9759114e-01   9.6138442e-01   3.1747618e+00   2.2502571e+01   1.2446548e+01   2.2923531e+01
   1.2855000e+01   8.6222912e-01   9.4422169e-01   9.9757939e-01   9.6190623e-01   3.1795003e+00   2.2514747e+01   1.2454037e+01   2.2935408e+01
   1.2860000e+01   8.6252065e-01   9.4477616e-01   9.9757691e-01   9.6244628e-01   3.1842387e+00   2.2526924e+01   1.2461526e+01   2.2947285e+01
   1.2865000e+01   8.6282769e-01   9.4533044e-01   9.9766639e-01   9.6296818e-01   3.1889772e+00   2.2539101e+01   1.2469015e+01   2.2959163e+01
   1.2870000e+01   8.6311367e-01   9.4592954e-01   9.9772963e-01   9.6347530e-01   3.1937156e+00   2.2551277e+01   1.2476504e+01   2.2971040e+01
   1.2875000e+01   8.6343435e-01   9.4655574e-01   9.9775127e-01   9.6399680e-01   3.1984541e+00   2.2563454e+01   1.2483993e+01   2.2982918e+01
   1.2880000e+01   8.6376974e-01   9.4718072e-01   9.9784044e-01   9.6453799e-01   3.2031925e+00   2.2575631e+01   1.2491482e+01   2.2994795e+01
   1.2885000e+01   8.6412225e-01   9.4771328e-01   9.9793596e-01   9.6503701e-01   3.2079310e+00   2.2587808e+01   1.2498971e+01   2.3006673e+01
   1.2890000e+01   8.6449463e-01   9.4825017e-01   9.9795089e-01   9.6552841e-01   3.2126694e+00   2.2599984e+01   1.2506459e+01   2.3018550e+01
   1.2895000e+01   8.6479625e-01   9.4884645e-01   9.9799564e-01   9.6602460e-01   3.2174079e+00   2.2612161e+01   1.2513948e+01   2.3030428e+01
   1.2900000e+01   8.6516626e-01   9.4942044e-01   9.9803135e-01   9.6649751e-01   3.2221463e+00   2.2624338e+01   1.2521437e+01   2.3042305e+01
   1.2905000e+01   8.6547431e-01   9.5005338e-01   9.9803411e-01   9.6695534e-01   3.2268848e+00   2.2636515e+01   1.2528926e+01   2.3054183e+01
   1.2910000e+01   8.6577726e-01   9.5065312e-01   9.9810369e-01   9.6742482e-01   3.2316232e+00   2.2648691e+01   1.2536415e+01   2.3066060e+01
   1.2915000e+01   8.6606516e-01   9.5121980e-01   9.9816789e-01   9.6794258e-01   3.2363617e+00   2.2660868e+01   1.2543904e+01   2.3077938e+01
   1.2920000e+01   8.6637107e-01   9.5176158e-01   9.9821826e-01   9.6844650e-01   3.2411001e+00   2.2673045e+01   1.2551393e+01   2.3089815e+01
   1.2925000e+01   8.6669645e-01   9.5231757e-01   9.9831158e-01   9.6896452e-01   3.2458386e+00   2.2685221e+01   1.2558882e+01   2.3101693e+01
   1.2930000e+01   8.6697133e-01   9.5290449e-01   9.9832323e-01   9.6949025e-01   3.2505770e+00   2.2697398e+01   1.2566371e+01   2.3113570e+01
   1.2935000e+01   8.6724712e-01   9.5344310e-01   9.9827655e-01   9.7003254e-01   3.2553155e+00   2.2709575e+01   1.2573798e+01   2.3125448e+01
   1.2940000e+01   8.6758338e-01   9.5403760e-01   9.9821382e-01   9.7048765e-01   3.2600539e+00   2.2721752e+01   1.2581224e+01   2.3137325e+01
   1.2945000e+01   8.6795098e-01   9.5457208e-01   9.9824349e-01   9.7096393e-01   3.2647924e+00   2.2733928e+01   1.2588651e+01   2.3149203e+01
   1.2950000e+01   8.6828457e-01   9.5515276e-01   9.9819011e-01   9.7141161e-01   3.2695308e+00   2.2746105e+01   1.2596078e+01   2.3161080e+01
   1.2955000e+01   8.6856145e-01   9.5568517e-01   9.9818198e-01   9.7184518e-01   3.2742693e+00   2.2758282e+01   1.2603505e+01   2.3172958e+01
   1.2960000e+01   8.6891290e-01   9.5622038e-01   9.9814511e-01   9.7231297e-01   3.2790077e+00   2.2770458e+01   1.2610932e+01   2.3184835e+01
   1.2965000e+01   8.6921378e-01   9.5672147e-01   9.9809262e-01   9.7284146e-01   3.2837462e+00   2.2782635e+01   1.2618359e+01   2.3196712e+01
   1.2970000e+01   8.6949257e-01   9.5726543e-01   9.9808429e-01   9.7326863e-01   3.2884846e+00   2.2794812e+01   1.2625786e+01   2.3208590e+01
   1.2975000e+01   8.6980000e-01   9.5780910e-01   9.9808478e-01   9.7376093e-01   3.2932231e+00   2.2806989e+01   1.2633213e+01   2.3220467e+01
   1.2980000e+01   8.7011240e-01   9.5829300e-01   9.9807169e-01   9.7425399e-01   3.2979615e+00   2.2819165e+01   1.2640640e+01   2.3232345e+01
   1.2985000e+01   8.7042284e-01   9.5885616e-01   9.9799199e-01   9.7464312e-01   3.3027000e+00   2.2831342e+01   1.2648067e+01   2.3244222e+01
   1.2990000e+01   8.7069683e-01   9.5938380e-01   9.9797177e-01   9.7507820e-01   3.3074384e+00   2.2843519e+01   1.2655494e+01   2.3256100e+01
   1.2995000e+01   8.7104120e-01   9.5999291e-01   9.9791221e-01   9.7553773e-01   3.3121769e+00   2.2855695e+01   1.2662921e+01   2.3267977e+01
   1.3000000e+01   8.7132744e-01   9.6054428e-01   9.9792804e-01   9.7595974e-01   3.3169153e+00   2.2867872e+01   1.2670348e+01   2.3279855e+01
   1.3005000e+01   8.7163588e-01   9.6109973e-01   9.9784712e-01   9.7639115e-01   3.3216538e+00   2.2880049e+01   1.2677775e+01   2.3291732e+01
   1.3010000e+01   8.7193109e-01   9.6166170e-01   9.9781289e-01   9.7684430e-01   3.3263922e+00   2.2892226e+01   1.2685202e+01   2.3303610e+01
   1.3015000e+01   8.7232441e-01   9.6213387e-01   9.9780787e-01   9.7729253e-01   3.3311307e+00   2.2904402e+01   1.2692628e+01   2.3315487e+01
   1.3020000e+01   8.7260580e-01   9.6266831e-01   9.9775298e-01   9.7771158e-01   3.3358691e+00   2.2916579e+01   1.2700055e+01   2.3327365e+01
   1.3025000e+01   8.7284681e-01   9.6323798e-01   9.9764781e-01   9.7816808e-01   3.3406076e+00   2.2928756e+01   1.2707482e+01   2.3339242e+01
   1.3030000e+01   8.7319135e-01   9.6383333e-01   9.9756972e-01   9.7857541e-01   3.3453460e+00   2.2940932e+01   1.2714909e+01   2.3351120e+01
   1.3035000e+01   8.7349497e-01   9.6441851e-01   9.9749747e-01   9.7895636e-01   3.3500845e+00   2.2953109e+01   1.2722336e+01   2.3362997e+01
   1.3040000e+01   8.7379592e-01   9.6495782e-01   9.9747576e-01   9.7941246e-01   3.3548229e+00   2.2965286e+01   1.2729763e+01   2.3374875e+01
   1.3045000e+01   8.7412722e-01   9.6546417e-01   9.9741897e-01   9.7989186e-01   3.3595614e+00   2.2977463e+01   1.2737190e+01   2.3386752e+01
   1.3050000e+01   8.7442707e-01   9.6602022e-01   9.9738478e-01   9.8030665e-01   3.3642998e+00   2.2989639e+01   1.2744617e+01   2.3398630e+01
   1.3055000e+01   8.7470817e-01   9.6657300e-01   9.9729684e-01   9.8070828e-01   3.3690383e+00   2.3001816e+01   1.2752044e+01   2.3410507e+01
   1.3060000e+01   8.7496315e-01   9.6707142e-01   9.9722383e-01   9.8114619e-01   3.3737767e+00   2.3013993e+01   1.2759471e+01   2.3422385e+01
   1.3065000e+01   8.7531476e-01   9.6762098e-01   9.9710182e-01   9.8151245e-01   3.3785152e+00   2.3026169e+01   1.2766898e+01   2.3434262e+01
   1.3070000e+01   8.7568073e-01   9.6809815e-01   9.9707380e-01   9.8190191e-01   3.3832536e+00   2.3038346e+01   1.2774325e+01   2.3446140e+01
   1.3075000e+01   8.7599342e-01   9.6856449e-01   9.9699622e-01   9.8225984e-01   3.3879921e+00   2.3050523e+01   1.2781752e+01   2.3458017e+01
   1.3080000e+01   8.7633273e-01   9.6906615e-01   9.9689894e-01   9.8264543e-01   3.3927305e+00   2.3062700e+01   1.2789179e+01   2.3469894e+01
   1.3085000e+01   8.7663337e-01   9.6961201e-01   9.9678240e-01   9.8303320e-01   3.3974690e+00   2.3074876e+01   1.2796606e+01   2.3481772e+01
   1.3090000e+01   8.7695366e-01   9.7008838e-01   9.9670940e-01   9.8345452e-01   3.4022074e+00   2.3087053e+01   1.2804032e+01   2.3493649e+01
   1.3095000e+01   8.7727747e-01   9.7060872e-01   9.9661686e-01   9.8383510e-01   3.4069459e+00   2.3099230e+01   1.2811459e+01   2.3505527e+01
   1.3100000e+01   8.7762512e-01   9.7110091e-01   9.9658080e-01   9.8419853e-01   3.4116843e+00   2.3111406e+01   1.2818886e+01   2.3517404e+01
   1.3105000e+01   8.7789525e-01   9.7154662e-01   9.9644036e-01   9.8466038e-01   3.4164228e+00   2.3123583e+01   1.2826313e+01   2.3529282e+01
   1.3110000e+01   8.7826722e-01   9.7205882e-01   9.9629828e-01   9.8499909e-01   3.4211612e+00   2.3135760e+01   1.2833740e+01   2.3541159e+01
   1.3115000e+01   8.7857211e-01   9.7255667e-01   9.9619428e-01   9.8537800e-01   3.4258997e+00   2.3147937e+01   1.2841167e+01   2.3553037e+01
   1.3120000e+01   8.7887862e-01   9.7299895e-01   9.9607559e-01   9.8575086e-01   3.4306381e+00   2.3160113e+01   1.2848594e+01   2.3564914e+01
   1.3125000e+01   8.7925690e-01   9.7343051e-01   9.9592301e-01   9.8608772e-01   3.4353766e+00   2.3172290e+01   1.2856021e+01   2.3576792e+01
   1.3130000e+01   8.7953644e-01   9.7395139e-01   9.9577979e-01   9.8649495e-01   3.4401150e+00   2.3184467e+01   1.2863448e+01   2.3588669e+01
   1.3135000e+01   8.7981123e-01   9.7440487e-01   9.9565161e-01   9.8688197e-01   3.4448535e+00   2.3196643e+01   1.2870875e+01   2.3600547e+01
   1.3140000e+01   8.8007634e-01   9.7479404e-01   9.9547846e-01   9.8717618e-01   3.4495919e+00   2.3208820e+01   1.2878302e+01   2.3612424e+01
   1.3145000e+01   8.8039920e-01   9.7524596e-01   9.9531792e-01   9.8749779e-01   3.4543304e+00   2.3220997e+01   1.2885729e+01   2.3624302e+01
   1.3150000e+01   8.8063810e-01   9.7572859e-01   9.9514981e-01   9.8788935e-01   3.4590688e+00   2.3233174e+01   1.2893156e+01   2.3636179e+01
   1.3155000e+01   8.8089091e-01   9.7615702e-01   9.9499577e-01   9.8821303e-01   3.4638073e+00   2.3245350e+01   1.2900583e+01   2.3648057e+01
   1.3160000e+01   8.8129471e-01   9.7659884e-01   9.9472193e-01   9.8857626e-01   3.4685457e+00   2.3257527e+01   1.2908010e+01   2.3659934e+01
   1.3165000e+01   8.8159937e-01   9.7709532e-01   9.9452311e-01   9.8895268e-01   3.4732842e+00   2.3269704e+01   1.2915436e+01   2.3671812e+01
   1.3170000e+01   8.8189133e-01   9.7753346e-01   9.9432081e-01   9.8928278e-01   3.4780226e+00   2.3281880e+01   1.2922863e+01   2.3683689e+01
   1.3175000e+01   8.8223584e-01   9.7799614e-01   9.9412452e-01   9.8959750e-01   3.4827611e+00   2.3294057e+01   1.2930290e+01   2.3695567e+01
   1.3180000e+01   8.8254619e-01   9.7855459e-01   9.9397214e-01   9.8993159e-01   3.4874995e+00   2.3306234e+01   1.2937717e+01   2.3707444e+01
   1.3185000e+01   8.8280275e-01   9.7899399e-01   9.9374255e-01   9.9023435e-01   3.4922380e+00   2.3318411e+01   1.2945144e+01   2.3719321e+01
   1.3190000e+01   8.8310153e-01   9.7936063e-01   9.9351079e-01   9.9057909e-01   3.4969764e+00   2.3330587e+01   1.2952571e+01   2.3731199e+01
   1.3195000e+01   8.8343136e-01   9.7979181e-01   9.9326103e-01   9.9090272e-01   3.5017149e+00   2.3342764e+01   1.2959998e+01   2.3743076e+01
   1.3200000e+01   8.8374752e-01   9.8019850e-01   9.9298883e-01   9.9126139e-01   3.5064533e+00   2.3354941e+01   1.2967425e+01   2.3754954e+01
   1.3205000e+01   8.8407895e-01   9.8054962e-01   9.9267800e-01   9.9150004e-01   3.5111918e+00   2.3367117e+01   1.2974852e+01   2.3766831e+01
   1.3210000e+01   8.8437910e-01   9.8103430e-01   9.9241016e-01   9.9184736e-01   3.5159302e+00   2.3379294e+01   1.2982279e+01   2.3778709e+01
   1.3215000e+01   8.8467828e-01   9.8154473e-01   9.9215654e-01   9.9219470e-01   3.5206687e+00   2.3391471e+01   1.2989706e+01   2.3790586e+01
   1.3220000e+01   8.8494942e-01   9.8196828e-01   9.9185856e-01   9.9249183e-01   3.5254071e+00   2.3403648e+01   1.2997133e+01   2.3802464e+01
   1.3225000e+01   8.8528146e-01   9.8245056e-01   9.9157462e-01   9.9283717e-01   3.5301456e+00   2.3415824e+01   1.3004560e+01   2.3814341e+01
   1.3230000e+01   8.8558239e-01   9.8288094e-01   9.9132676e-01   9.9315309e-01   3.5348840e+00   2.3428001e+01   1.3011987e+01   2.3826219e+01
   1.3235000e+01   8.8591551e-01   9.8328693e-01   9.9103720e-01   9.9345942e-01   3.5396225e+00   2.3440178e+01   1.3019414e+01   2.3838096e+01
   1.3240000e+01   8.8625857e-01   9.8368196e-01   9.9071387e-01   9.9375501e-01   3.5443609e+00   2.3452354e+01   1.3026840e+01   2.3849974e+01
   1.3245000e+01   8.8653153e-01   9.8413705e-01   9.9034498e-01   9.9405561e-01   3.5490994e+00   2.3464531e+01   1.3034267e+01   2.3861851e+01
   1.3250000e+01   8.8684951e-01   9.8456965e-01   9.9000288e-01   9.9437638e-01   3.5538378e+00   2.3476708e+01   1.3041694e+01   2.3873729e+01
   1.3255000e+01   8.8722296e-01   9.8498337e-01   9.8961585e-01   9.9467676e-01   3.5585763e+00   2.3488885e+01   1.3049121e+01   2.3885606e+01
   1.3260000e+01   8.8754767e-01   9.8541414e-01   9.8925788e-01   9.9495049e-01   3.5633147e+00   2.3501061e+01   1.3056548e+01   2.3897484e+01
   1.3265000e+01   8.8785671e-01   9.8575625e-01   9.8896339e-01   9.9528460e-01   3.5680532e+00   2.3513238e+01   1.3063975e+01   2.3909361e+01
   1.3270000e+01   8.8818807e-01   9.8615100e-01   9.8860798e-01   9.9555308e-01   3.5727916e+00   2.3525415e+01   1.3071402e+01   2.3921239e+01
   1.3275000e+01   8.8852318e-01   9.8654382e-01   9.8832414e-01   9.9582263e-01   3.5775301e+00   2.3537591e+01   1.3078829e+01   2.3933116e+01
   1.3280000e+01   8.8888398e-01   9.8695927e-01   9.8798380e-01   9.9616888e-01   3.5822685e+00   2.3549768e+01   1.3086256e+01   2.3944994e+01
   1.3285000e+01   8.8919404e-01   9.8732654e-01   9.8757251e-01   9.9643204e-01   3.5870070e+00   2.3561945e+01   1.3093683e+01   2.3956871e+01
   1.3290000e+01   8.8951788e-01   9.8769062e-01   9.8720033e-01   9.9669522e-01   3.5917454e+00   2.3574122e+01   1.3101110e+01   2.3968748e+01
   1.3295000e+01   8.8983767e-01   9.8811548e-01   9.8680462e-01   9.9691390e-01   3.5964839e+00   2.3586298e+01   1.3108537e+01   2.3980626e+01
   1.3300000e+01   8.9022942e-01   9.8852892e-01   9.8636986e-01   9.9717025e-01   3.6012223e+00   2.3598475e+01   1.3115964e+01   2.3992503e+01
   1.3305000e+01   8.9057631e-01   9.8898189e-01   9.8590559e-01   9.9736230e-01   3.6059608e+00   2.3610652e+01   1.3123391e+01   2.4004381e+01
   1.3310000e+01   8.9095124e-01   9.8932956e-01   9.8552255e-01   9.9756759e-01   3.6106992e+00   2.3622828e+01   1.3130818e+01   2.4016258e+01
   1.3315000e+01   8.9124955e-01   9.8970020e-01   9.8506220e-01   9.9788519e-01   3.6154377e+00   2.3635005e+01   1.3138244e+01   2.4028136e+01
   1.3320000e+01   8.9160482e-01   9.9004023e-01   9.8458703e-01   9.9812494e-01   3.6201761e+00   2.3647182e+01   1.3145671e+01   2.4040013e+01
   1.3325000e+01   8.9196453e-01   9.9040655e-01   9.8411290e-01   9.9835324e-01   3.6249146e+00   2.3659359e+01   1.3153098e+01   2.4051891e+01
   1.3330000e+01   8.9230003e-01   9.9077145e-01   9.8363621e-01   9.9863752e-01   3.6296531e+00   2.3671535e+01   1.3160525e+01   2.4063768e+01
   1.3335000e+01   8.9258708e-01   9.9120062e-01   9.8310460e-01   9.9886212e-01   3.6343915e+00   2.3683712e+01   1.3167952e+01   2.4075646e+01
   1.3340000e+01   8.9289505e-01   9.9153902e-01   9.8263962e-01   9.9906362e-01   3.6391300e+00   2.3695889e+01   1.3175379e+01   2.4087523e+01
   1.3345000e+01   8.9325367e-01   9.9192683e-01   9.8215929e-01   9.9935775e-01   3.6438684e+00   2.3708065e+01   1.3182806e+01   2.4099401e+01
   1.3350000e+01   8.9355851e-01   9.9228422e-01   9.8164586e-01   9.9953712e-01   3.6486069e+00   2.3720242e+01   1.3190233e+01   2.4111278e+01
   1.3355000e+01   8.9387676e-01   9.9268133e-01   9.8110708e-01   9.9974651e-01   3.6533453e+00   2.3732419e+01   1.3197660e+01   2.4123156e+01
   1.3360000e+01   8.9416830e-01   9.9304081e-01   9.8061517e-01   9.9994902e-01   3.6580838e+00   2.3744596e+01   1.3205087e+01   2.4135033e+01
   1.3365000e+01   8.9449521e-01   9.9337389e-01   9.8009826e-01   1.0001049e+00   3.6628222e+00   2.3756772e+01   1.3212514e+01   2.4146911e+01
   1.3370000e+01   8.9482300e-01   9.9374251e-01   9.7953055e-01   1.0003181e+00   3.6675607e+00   2.3768949e+01   1.3219941e+01   2.4158788e+01
   1.3375000e+01   8.9516072e-01   9.9407229e-01   9.7894692e-01   1.0006019e+00   3.6722991e+00   2.3781126e+01   1.3227368e+01   2.4170666e+01
   1.3380000e+01   8.9553281e-01   9.9442148e-01   9.7834652e-01   1.0008573e+00   3.6770376e+00   2.3793303e+01   1.3234795e+01   2.4182543e+01
   1.3385000e+01   8.9584913e-01   9.9477338e-01   9.7769267e-01   1.0010383e+00   3.6817760e+00   2.3805479e+01   1.3242222e+01   2.4194421e+01
   1.3390000e+01   8.9614561e-01   9.9517755e-01   9.7707695e-01   1.0012423e+00   3.6865145e+00   2.3817656e+01   1.3249648e+01   2.4206298e+01
   1.3395000e+01   8.9644968e-01   9.9555230e-01   9.7644808e-01   1.0014614e+00   3.6912529e+00   2.3829833e+01   1.3257075e+01   2.4218176e+01
   1.3400000e+01   8.9679232e-01   9.9590225e-01   9.7577543e-01   1.0016283e+00   3.6959914e+00   2.3842009e+01   1.3264502e+01   2.4230053e+01
   1.3405000e+01   8.9706714e-01   9.9622563e-01   9.7511124e-01   1.0018770e+00   3.7007298e+00   2.3854186e+01   1.3271929e+01   2.4241930e+01
   1.3410000e+01   8.9736762e-01   9.9648209e-01   9.7439246e-01   1.0021019e+00   3.7054683e+00   2.3866363e+01   1.3279356e+01   2.4253808e+01
   1.3415000e+01   8.9767766e-01   9.9676204e-01   9.7364231e-01   1.0023034e+00   3.7102067e+00   2.3878540e+01   1.3286783e+01   2.4265685e+01
   1.3420000e+01   8.9801991e-01   9.9701366e-01   9.7291950e-01   1.0024925e+00   3.7149452e+00   2.3890716e+01   1.3294210e+01   2.4277563e+01
   1.3425000e+01   8.9832487e-01   9.9726335e-01   9.7218676e-01   1.0026908e+00   3.7196836e+00   2.3902893e+01   1.3301637e+01   2.4289440e+01
   1.3430000e+01   8.9860480e-01   9.9764213e-01   9.7135427e-01   1.0028803e+00   3.7244221e+00   2.3915070e+01   1.3309064e+01   2.4301318e+01
   1.3435000e+01   8.9896289e-01   9.9796925e-01   9.7058610e-01   1.0030746e+00   3.7291605e+00   2.3927246e+01   1.3316491e+01   2.4313195e+01
   1.3440000e+01   8.9928102e-01   9.9823406e-01   9.6982773e-01   1.0032797e+00   3.7338990e+00   2.3939423e+01   1.3323918e+01   2.4325073e+01
   1.3445000e+01   8.9962857e-01   9.9851308e-01   9.6906972e-01   1.0034325e+00   3.7386374e+00   2.3951600e+01   1.3331345e+01   2.4336950e+01
   1.3450000e+01   8.9997303e-01   9.9882177e-01   9.6827955e-01   1.0036048e+00   3.7433759e+00   2.3963777e+01   1.3338772e+01   2.4348828e+01
   1.3455000e+01   9.0028188e-01   9.9908802e-01   9.6743598e-01   1.0038114e+00   3.7481143e+00   2.3975953e+01   1.3346199e+01   2.4360705e+01
   1.3460000e+01   9.0060972e-01   9.9931680e-01   9.6650794e-01   1.0040190e+00   3.7528528e+00   2.3988130e+01   1.3353626e+01   2.4372583e+01
   1.3465000e+01   9.0093806e-01   9.9965779e-01   9.6561451e-01   1.0041468e+00   3.7575912e+00   2.4000307e+01   1.3361052e+01   2.4384460e+01
   1.3470000e+01   9.0126531e-01   9.9996186e-01   9.6473097e-01   1.0043021e+00   3.7623297e+00   2.4012483e+01   1.3368479e+01   2.4396338e+01
   1.3475000e+01   9.0158829e-01   1.0002234e+00   9.6371167e-01   1.0044819e+00   3.7670681e+00   2.4024660e+01   1.3375906e+01   2.4408215e+01
   1.3480000e+01   9.0193974e-01   1.0005243e+00   9.6275879e-01   1.0046478e+00   3.7718066e+00   2.4036837e+01   1.3383333e+01   2.4420093e+01
   1.3485000e+01   9.0220132e-01   1.0008391e+00   9.6176230e-01   1.0048292e+00   3.7765450e+00   2.4049014e+01   1.3390760e+01   2.4431970e+01
   1.3490000e+01   9.0244691e-01   1.0011187e+00   9.6082734e-01   1.0050365e+00   3.7812835e+00   2.4061190e+01   1.3398187e+01   2.4443848e+01
   1.3495000e+01   9.0273314e-01   1.0014558e+00   9.5977620e-01   1.0052597e+00   3.7860219e+00   2.4073367e+01   1.3405614e+01   2.4455725e+01
   1.3500000e+01   9.0306747e-01   1.0016760e+00   9.5874987e-01   1.0054440e+00   3.7907604e+00   2.4085544e+01   1.3413041e+01   2.4467603e+01
   1.3505000e+01   9.0336807e-01   1.0019204e+00   9.5765267e-01   1.0056486e+00   3.7954988e+00   2.4097720e+01   1.3420468e+01   2.4479480e+01
   1.3510000e+01   9.0370265e-01   1.0021612e+00   9.5654736e-01   1.0057854e+00   3.8002373e+00   2.4109897e+01   1.3427895e+01   2.4491357e+01
   1.3515000e+01   9.0407010e-01   1.0024069e+00   9.5543938e-01   1.0059090e+00   3.8049757e+00   2.4122074e+01   1.3435322e+01   2.4503235e+01
   1.3520000e+01   9.0431394e-01   1.0026923e+00   9.5423306e-01   1.0060761e+00   3.8097142e+00   2.4134251e+01   1.3442749e+01   2.4515112e+01
   1.3525000e+01   9.0462246e-01   1.0029844e+00   9.5306554e-01   1.0062058e+00   3.8144526e+00   2.4146427e+01   1.3450176e+01   2.4526990e+01
   1.3530000e+01   9.0494837e-01   1.0032457e+00   9.5191875e-01   1.0063070e+00   3.8191911e+00   2.4158604e+01   1.3457603e+01   2.4538867e+01
   1.3535000e+01   9.0520997e-01   1.0034417e+00   9.5077206e-01   1.0064956e+00   3.8239295e+00   2.4170781e+01   1.3465030e+01   2.4550745e+01
   1.3540000e+01   9.0555126e-01   1.0036269e+00   9.4956516e-01   1.0066831e+00   3.8286680e+00   2.4182957e+01   1.3472456e+01   2.4562622e+01
   1.3545000e+01   9.0588690e-01   1.0038771e+00   9.4829368e-01   1.0068037e+00   3.8334064e+00   2.4195134e+01   1.3479883e+01   2.4574500e+01
   1.3550000e+01   9.0620170e-01   1.0040831e+00   9.4709808e-01   1.0069297e+00   3.8381449e+00   2.4207311e+01   1.3487310e+01   2.4586377e+01
   1.3555000e+01   9.0643604e-01   1.0043079e+00   9.4574380e-01   1.0070672e+00   3.8428833e+00   2.4219488e+01   1.3494737e+01   2.4598255e+01
   1.3560000e+01   9.0676433e-01   1.0045350e+00   9.4435462e-01   1.0072173e+00   3.8476218e+00   2.4231664e+01   1.3502164e+01   2.4610132e+01
   1.3565000e+01   9.0712918e-01   1.0047931e+00   9.4296701e-01   1.0073308e+00   3.8523602e+00   2.4243841e+01   1.3509591e+01   2.4622010e+01
   1.3570000e+01   9.0740154e-01   1.0049855e+00   9.4154681e-01   1.0074597e+00   3.8570987e+00   2.4256018e+01   1.3517018e+01   2.4633887e+01
   1.3575000e+01   9.0767556e-01   1.0052410e+00   9.4008787e-01   1.0075784e+00   3.8618371e+00   2.4268194e+01   1.3524445e+01   2.4645765e+01
   1.3580000e+01   9.0797744e-01   1.0054473e+00   9.3867635e-01   1.0076882e+00   3.8665756e+00   2.4280371e+01   1.3531872e+01   2.4657642e+01
   1.3585000e+01   9.0827490e-01   1.0056172e+00   9.3721908e-01   1.0078255e+00   3.8713140e+00   2.4292548e+01   1.3539299e+01   2.4669520e+01
   1.3590000e+01   9.0854333e-01   1.0057677e+00   9.3570945e-01   1.0079570e+00   3.8760525e+00   2.4304725e+01   1.3546726e+01   2.4681397e+01
   1.3595000e+01   9.0883721e-01   1.0059664e+00   9.3419296e-01   1.0080677e+00   3.8807909e+00   2.4316901e+01   1.3554153e+01   2.4693275e+01
   1.3600000e+01   9.0910093e-01   1.0061718e+00   9.3260450e-01   1.0081915e+00   3.8855294e+00   2.4329078e+01   1.3561580e+01   2.4705152e+01
   1.3605000e+01   9.0935493e-01   1.0063221e+00   9.3099231e-01   1.0082787e+00   3.8902678e+00   2.4341255e+01   1.3569007e+01   2.4717030e+01
   1.3610000e+01   9.0969952e-01   1.0064943e+00   9.2942932e-01   1.0082944e+00   3.8950063e+00   2.4353431e+01   1.3576434e+01   2.4728907e+01
   1.3615000e+01   9.0989854e-01   1.0067282e+00   9.2782953e-01   1.0084060e+00   3.8997447e+00   2.4365608e+01   1.3583860e+01   2.4740784e+01
   1.3620000e+01   9.1016488e-01   1.0069354e+00   9.2614201e-01   1.0085012e+00   3.9044832e+00   2.4377785e+01   1.3591287e+01   2.4752662e+01
   1.3625000e+01   9.1048042e-01   1.0071548e+00   9.2445675e-01   1.0085853e+00   3.9092216e+00   2.4389962e+01   1.3598714e+01   2.4764539e+01
   1.3630000e+01   9.1075132e-01   1.0073280e+00   9.2283168e-01   1.0087028e+00   3.9139601e+00   2.4402138e+01   1.3606141e+01   2.4776417e+01
   1.3635000e+01   9.1104415e-01   1.0074802e+00   9.2111815e-01   1.0088243e+00   3.9186985e+00   2.4414315e+01   1.3613568e+01   2.4788294e+01
   1.3640000e+01   9.1130068e-01   1.0076220e+00   9.1937619e-01   1.0089009e+00   3.9234370e+00   2.4426492e+01   1.3620995e+01   2.4800172e+01
   1.3645000e+01   9.1158837e-01   1.0078575e+00   9.1764286e-01   1.0090047e+00   3.9281754e+00   2.4438668e+01   1.3628422e+01   2.4812049e+01
   1.3650000e+01   9.1190430e-01   1.0080325e+00   9.1587662e-01   1.0090795e+00   3.9329139e+00   2.4450845e+01   1.3635849e+01   2.4823927e+01
   1.3655000e+01   9.1222151e-01   1.0081906e+00   9.1403707e-01   1.0091255e+00   3.9376523e+00   2.4463022e+01   1.3643276e+01   2.4835804e+01
   1.3660000e+01   9.1251583e-01   1.0084286e+00   9.1222781e-01   1.0092168e+00   3.9423908e+00   2.4475199e+01   1.3650703e+01   2.4847682e+01
   1.3665000e+01   9.1276199e-01   1.0086227e+00   9.1051661e-01   1.0092722e+00   3.9471292e+00   2.4487375e+01   1.3658130e+01   2.4859559e+01
   1.3670000e+01   9.1306824e-01   1.0087445e+00   9.0873538e-01   1.0093403e+00   3.9518677e+00   2.4499552e+01   1.3665557e+01   2.4871437e+01
   1.3675000e+01   9.1334365e-01   1.0089623e+00   9.0691292e-01   1.0093898e+00   3.9566061e+00   2.4511729e+01   1.3672984e+01   2.4883314e+01
   1.3680000e+01   9.1360204e-01   1.0091512e+00   9.0502086e-01   1.0094505e+00   3.9613446e+00   2.4523905e+01   1.3680411e+01   2.4895192e+01
   1.3685000e+01   9.1387157e-01   1.0092751e+00   9.0314261e-01   1.0095218e+00   3.9660830e+00   2.4536082e+01   1.3687837e+01   2.4907069e+01
   1.3690000e+01   9.1421229e-01   1.0094348e+00   9.0127458e-01   1.0095770e+00   3.9708215e+00   2.4548259e+01   1.3695264e+01   2.4918947e+01
   1.3695000e+01   9.1458007e-01   1.0096018e+00   8.9935201e-01   1.0096315e+00   3.9755599e+00   2.4560436e+01   1.3702691e+01   2.4930824e+01
   1.3700000e+01   9.1489047e-01   1.0097492e+00   8.9745531e-01   1.0096366e+00   3.9802984e+00   2.4572612e+01   1.3710118e+01   2.4942702e+01
   1.3705000e+01   9.1517902e-01   1.0099471e+00   8.9552812e-01   1.0096391e+00   3.9850368e+00   2.4584789e+01   1.3717545e+01   2.4954579e+01
   1.3710000e+01   9.1549188e-01   1.0101402e+00   8.9370773e-01   1.0097432e+00   3.9897753e+00   2.4596966e+01   1.3724972e+01   2.4966457e+01
   1.3715000e+01   9.1578152e-01   1.0103052e+00   8.9177493e-01   1.0097855e+00   3.9945137e+00   2.4609142e+01   1.3732399e+01   2.4978334e+01
   1.3720000e+01   9.1605565e-01   1.0104226e+00   8.8983845e-01   1.0098589e+00   3.9992522e+00   2.4621319e+01   1.3739826e+01   2.4990212e+01
   1.3725000e+01   9.1635478e-01   1.0105712e+00   8.8788852e-01   1.0099420e+00   4.0039906e+00   2.4633496e+01   1.3747253e+01   2.5002089e+01
   1.3730000e+01   9.1662020e-01   1.0106546e+00   8.8595292e-01   1.0099360e+00   4.0087291e+00   2.4645673e+01   1.3754680e+01   2.5013966e+01
   1.3735000e+01   9.1691392e-01   1.0107917e+00   8.8403699e-01   1.0098995e+00   4.0134675e+00   2.4657849e+01   1.3762107e+01   2.5025844e+01
   1.3740000e+01   9.1716322e-01   1.0109385e+00   8.8208042e-01   1.0098754e+00   4.0182060e+00   2.4670026e+01   1.3769534e+01   2.5037721e+01
   1.3745000e+01   9.1741717e-01   1.0111331e+00   8.8009730e-01   1.0099232e+00   4.0229444e+00   2.4682203e+01   1.3776961e+01   2.5049599e+01
   1.3750000e+01   9.1774108e-01   1.0112692e+00   8.7816647e-01   1.0099409e+00   4.0276829e+00   2.4694379e+01   1.3784388e+01   2.5061476e+01
   1.3755000e+01   9.1803449e-01   1.0114080e+00   8.7627268e-01   1.0099891e+00   4.0324213e+00   2.4706556e+01   1.3791815e+01   2.5073354e+01
   1.3760000e+01   9.1831714e-01   1.0114895e+00   8.7436526e-01   1.0100434e+00   4.0371598e+00   2.4718733e+01   1.3799241e+01   2.5085231e+01
   1.3765000e+01   9.1864113e-01   1.0115662e+00   8.7246652e-01   1.0100941e+00   4.0418982e+00   2.4730910e+01   1.3806668e+01   2.5097109e+01
   1.3770000e+01   9.1893962e-01   1.0117498e+00   8.7055392e-01   1.0100923e+00   4.0466367e+00   2.4743086e+01   1.3814095e+01   2.5108986e+01
   1.3775000e+01   9.1924450e-01   1.0117962e+00   8.6867654e-01   1.0101256e+00   4.0513751e+00   2.4755263e+01   1.3821522e+01   2.5120864e+01
   1.3780000e+01   9.1957779e-01   1.0118570e+00   8.6679242e-01   1.0101469e+00   4.0561136e+00   2.4767440e+01   1.3828949e+01   2.5132741e+01
   1.3785000e+01   9.1985659e-01   1.0119294e+00   8.6484733e-01   1.0101319e+00   4.0608520e+00   2.4779616e+01   1.3836376e+01   2.5144894e+01
   1.3790000e+01   9.2014736e-01   1.0120366e+00   8.6298714e-01   1.0100884e+00   4.0655905e+00   2.4791793e+01   1.3843803e+01   2.5157048e+01
[truncated: 2,523,291 more chars]
